# Supplementary material for: Modeling the effect of daytime duration on the biosynthesis of terpenoid precursors
Source: Front Plant Sci. 2024 Nov 14;15:1465030. doi: 10.3389/fpls.2024.1465030 (PMC11609946; doi:10.3389/fpls.2024.1465030)
Supplement: Supplementary file 8 [file DataSheet1.zip]

Archive with 2 entries (2 files):
- Model_comparative_scan.nb
- Model_compendium.nb
