# Supplementary material for: Modeling the effect of daytime duration on the biosynthesis of terpenoid precursors
Source: Front Plant Sci. 2024 Nov 14;15:1465030. doi: 10.3389/fpls.2024.1465030 (PMC11609946; doi:10.3389/fpls.2024.1465030)
Supplement: Supplementary file 8 [file DataSheet1.zip › Model_comparative_scan.nb]

(* Content-type: application/vnd.wolfram.mathematica *)

(*** Wolfram Notebook File ***)
(* http://www.wolfram.com/nb *)

(* CreatedBy='Mathematica 12.1' *)

(*CacheID: 234*)
(* Internal cache information:
NotebookFileLineBreakTest
NotebookFileLineBreakTest
NotebookDataPosition[       158,          7]
NotebookDataLength[    685535,      15496]
NotebookOptionsPosition[    676858,      15357]
NotebookOutlinePosition[    677257,      15373]
CellTagsIndexPosition[    677214,      15370]
WindowFrame->Normal*)

(* Beginning of Notebook Content *)
Notebook[{

Cell[CellGroupData[{
Cell["IPP Concentration", "Chapter",
 CellChangeTimes->{{3.9181958015763454`*^9, 
  3.9181958119245024`*^9}},ExpressionUUID->"1cda35b6-9fe1-4153-92af-\
3b7dab8fcee3"],

Cell[CellGroupData[{

Cell["Load data", "Section",
 CellChangeTimes->{{3.9169141784073997`*^9, 
  3.91691418549689*^9}},ExpressionUUID->"d9502f7c-6335-4812-b7cc-\
7b3c621a4395"],

Cell[BoxData[
 RowBox[{
  RowBox[{"rdataB", "=", 
   RowBox[{"{", 
    RowBox[{
     RowBox[{"{", 
      RowBox[{"0.007919851472757129`", ",", "0.015499256553024341`"}], "}"}], 
     ",", 
     RowBox[{"{", 
      RowBox[{"0.011528777104776707`", ",", "0.032028851261611306`"}], "}"}], 
     ",", 
     RowBox[{"{", 
      RowBox[{"0.013516366266611814`", ",", "0.04328871921489742`"}], "}"}], 
     ",", 
     RowBox[{"{", 
      RowBox[{"0.015077603224115659`", ",", "0.051689679450983156`"}], "}"}], 
     ",", 
     RowBox[{"{", 
      RowBox[{"0.016484567660592864`", ",", "0.058286395291330305`"}], "}"}], 
     ",", 
     RowBox[{"{", 
      RowBox[{"0.017834555328484474`", ",", "0.0636383540531053`"}], "}"}], 
     ",", 
     RowBox[{"{", 
      RowBox[{"0.019179528156057418`", ",", "0.06808283516557069`"}], "}"}], 
     ",", 
     RowBox[{"{", 
      RowBox[{"0.02055149732798857`", ",", "0.07183871262368113`"}], "}"}], 
     ",", 
     RowBox[{"{", 
      RowBox[{"0.021972683220277858`", ",", "0.07505722082788129`"}], "}"}], 
     ",", 
     RowBox[{"{", 
      RowBox[{"0.023464315945648188`", ",", "0.07784664451370578`"}], "}"}], 
     ",", 
     RowBox[{"{", 
      RowBox[{"0.025041704275626343`", ",", "0.08028735167250069`"}], "}"}], 
     ",", 
     RowBox[{"{", 
      RowBox[{"0.026714874678835134`", ",", "0.08244052400997581`"}], "}"}], 
     ",", 
     RowBox[{"{", 
      RowBox[{"0.028489939862539476`", ",", "0.084353838480509`"}], "}"}], 
     ",", 
     RowBox[{"{", 
      RowBox[{"0.03036521050615776`", ",", "0.0860651531357549`"}], "}"}], 
     ",", 
     RowBox[{"{", 
      RowBox[{"0.03232910146172331`", ",", "0.08760471006072786`"}], "}"}], 
     ",", 
     RowBox[{"{", 
      RowBox[{"0.034356961543755414`", ",", "0.08899754915539952`"}], "}"}], 
     ",", 
     RowBox[{"{", 
      RowBox[{"0.036419414001676934`", ",", "0.0902644411483277`"}], "}"}], 
     ",", 
     RowBox[{"{", 
      RowBox[{"0.038477123840146066`", ",", "0.09142224661755649`"}], "}"}], 
     ",", 
     RowBox[{"{", 
      RowBox[{"0.040491847755163596`", ",", "0.09248500901231249`"}], "}"}], 
     ",", 
     RowBox[{"{", 
      RowBox[{"0.042428992168882435`", ",", "0.09346394720036907`"}], "}"}], 
     ",", 
     RowBox[{"{", 
      RowBox[{"0.04426392296919149`", ",", "0.0943683311949064`"}], "}"}], 
     ",", 
     RowBox[{"{", 
      RowBox[{"0.045979395992107694`", ",", "0.09520543409371074`"}], "}"}], 
     ",", 
     RowBox[{"{", 
      RowBox[{"0.047567273785835744`", ",", "0.09598109493701475`"}], "}"}], 
     ",", 
     RowBox[{"{", 
      RowBox[{"0.04902987090097544`", ",", "0.09670075613390489`"}], "}"}], 
     ",", 
     RowBox[{"{", 
      RowBox[{"0.050383083449621544`", ",", "0.09736860503896048`"}], "}"}], 
     ",", 
     RowBox[{"{", 
      RowBox[{"0.05164975211401304`", ",", "0.09798852206502892`"}], "}"}], 
     ",", 
     RowBox[{"{", 
      RowBox[{"0.05285058427138281`", ",", "0.09856416054812792`"}], "}"}], 
     ",", 
     RowBox[{"{", 
      RowBox[{"0.05400179367054549`", ",", "0.09909897045257261`"}], "}"}], 
     ",", 
     RowBox[{"{", 
      RowBox[{"0.055116364057068434`", ",", "0.0995957406850282`"}], "}"}], 
     ",", 
     RowBox[{"{", 
      RowBox[{"0.05620534107869929`", ",", "0.1000576158541364`"}], "}"}], 
     ",", 
     RowBox[{"{", 
      RowBox[{"0.05727643063999671`", ",", "0.10048736657436214`"}], "}"}], 
     ",", 
     RowBox[{"{", 
      RowBox[{"0.058337061665911814`", ",", "0.10088746186653567`"}], "}"}], 
     ",", 
     RowBox[{"{", 
      RowBox[{"0.05939271025814535`", ",", "0.10126035910477726`"}], "}"}], 
     ",", 
     RowBox[{"{", 
      RowBox[{"0.06044809369252575`", ",", "0.10160852617604792`"}], "}"}], 
     ",", 
     RowBox[{"{", 
      RowBox[{"0.06150700256106554`", ",", "0.10193380382404905`"}], "}"}], 
     ",", 
     RowBox[{"{", 
      RowBox[{"0.06257252577998208`", ",", "0.10223835620516203`"}], "}"}], 
     ",", 
     RowBox[{"{", 
      RowBox[{"0.06364681068850628`", ",", "0.10252388921617918`"}], "}"}], 
     ",", 
     RowBox[{"{", 
      RowBox[{"0.06473220622840772`", ",", "0.10279236744106077`"}], "}"}], 
     ",", 
     RowBox[{"{", 
      RowBox[{"0.06583021151737811`", ",", "0.10304513824793864`"}], "}"}], 
     ",", 
     RowBox[{"{", 
      RowBox[{"0.06694195433538848`", ",", "0.10328370439267263`"}], "}"}], 
     ",", 
     RowBox[{"{", 
      RowBox[{"0.06806813168601424`", ",", "0.10350941564617065`"}], "}"}], 
     ",", 
     RowBox[{"{", 
      RowBox[{"0.06920910421274028`", ",", "0.10372350373655158`"}], "}"}], 
     ",", 
     RowBox[{"{", 
      RowBox[{"0.07036490771181172`", ",", "0.10392705798469075`"}], "}"}], 
     ",", 
     RowBox[{"{", 
      RowBox[{"0.07153535539988295`", ",", "0.10412108644366783`"}], "}"}], 
     ",", 
     RowBox[{"{", 
      RowBox[{"0.07271997536780105`", ",", "0.10430656135785588`"}], "}"}], 
     ",", 
     RowBox[{"{", 
      RowBox[{"0.07391807273220409`", ",", "0.10448439864012173`"}], "}"}], 
     ",", 
     RowBox[{"{", 
      RowBox[{"0.07512874206837361`", ",", "0.10465520670108751`"}], "}"}], 
     ",", 
     RowBox[{"{", 
      RowBox[{"0.07635047848821808`", ",", "0.10481975860705825`"}], "}"}], 
     ",", 
     RowBox[{"{", 
      RowBox[{"0.07758214207410292`", ",", "0.10497878425359453`"}], "}"}], 
     ",", 
     RowBox[{"{", 
      RowBox[{"0.07882241177427748`", ",", "0.10513267437577793`"}], "}"}], 
     ",", 
     RowBox[{"{", 
      RowBox[{"0.08006908098663001`", ",", "0.10528220927406301`"}], "}"}], 
     ",", 
     RowBox[{"{", 
      RowBox[{"0.08132078253214009`", ",", "0.10542762812674081`"}], "}"}], 
     ",", 
     RowBox[{"{", 
      RowBox[{"0.08257558720474975`", ",", "0.10556959446225171`"}], "}"}], 
     ",", 
     RowBox[{"{", 
      RowBox[{"0.08383124932829551`", ",", "0.10570831699693012`"}], "}"}], 
     ",", 
     RowBox[{"{", 
      RowBox[{"0.08508582775208351`", ",", "0.10584437945714657`"}], "}"}], 
     ",", 
     RowBox[{"{", 
      RowBox[{"0.08633719937633999`", ",", "0.10597791897463286`"}], "}"}], 
     ",", 
     RowBox[{"{", 
      RowBox[{"0.08758323271776057`", ",", "0.10610948402087154`"}], "}"}], 
     ",", 
     RowBox[{"{", 
      RowBox[{"0.08882204740221662`", ",", "0.10623915082514421`"}], "}"}], 
     ",", 
     RowBox[{"{", 
      RowBox[{"0.09005148632569063`", ",", "0.1063674158514979`"}], "}"}], 
     ",", 
     RowBox[{"{", 
      RowBox[{"0.09126955740631264`", ",", "0.10649434868288818`"}], "}"}], 
     ",", 
     RowBox[{"{", 
      RowBox[{"0.09247419895431813`", ",", "0.1066203827029062`"}], "}"}], 
     ",", 
     RowBox[{"{", 
      RowBox[{"0.09366376653876081`", ",", "0.10674558194675675`"}], "}"}], 
     ",", 
     RowBox[{"{", 
      RowBox[{"0.09483650523802355`", ",", "0.10687036623864433`"}], "}"}], 
     ",", 
     RowBox[{"{", 
      RowBox[{"0.09599067729591566`", ",", "0.10699479412268667`"}], "}"}], 
     ",", 
     RowBox[{"{", 
      RowBox[{"0.09712499317202596`", ",", "0.10711920725437164`"}], "}"}], 
     ",", 
     RowBox[{"{", 
      RowBox[{"0.09823800817963563`", ",", "0.10724377874280651`"}], "}"}], 
     ",", 
     RowBox[{"{", 
      RowBox[{"0.0993286471887271`", ",", "0.10736871084704559`"}], "}"}], 
     ",", 
     RowBox[{"{", 
      RowBox[{"0.10039591023728933`", ",", "0.10749427044755924`"}], "}"}], 
     ",", 
     RowBox[{"{", 
      RowBox[{"0.10143892968748577`", ",", "0.10762072183968495`"}], "}"}], 
     ",", 
     RowBox[{"{", 
      RowBox[{"0.10245709382610262`", ",", "0.1077482894242576`"}], "}"}], 
     ",", 
     RowBox[{"{", 
      RowBox[{"0.10344990328615276`", ",", "0.10787725876171268`"}], "}"}], 
     ",", 
     RowBox[{"{", 
      RowBox[{"0.10441707452831663`", ",", "0.10800797802366907`"}], "}"}], 
     ",", 
     RowBox[{"{", 
      RowBox[{"0.1053584096352952`", ",", "0.10814076141577669`"}], "}"}], 
     ",", 
     RowBox[{"{", 
      RowBox[{"0.10627384038653935`", ",", "0.10827608732937093`"}], "}"}], 
     ",", 
     RowBox[{"{", 
      RowBox[{"0.10716179108095437`", ",", "0.10841430362114785`"}], "}"}], 
     ",", 
     RowBox[{"{", 
      RowBox[{"0.10799682113072015`", ",", "0.10855210491634493`"}], "}"}], 
     ",", 
     RowBox[{"{", 
      RowBox[{"0.10847611307488428`", ",", "0.10863526913276292`"}], "}"}], 
     ",", 
     RowBox[{"{", 
      RowBox[{"0.10847611307488428`", ",", "0.10863526913276292`"}], "}"}], 
     ",", 
     RowBox[{"{", 
      RowBox[{"0.10847611307488428`", ",", "0.10863526913276292`"}], "}"}], 
     ",", 
     RowBox[{"{", 
      RowBox[{"0.10847611307488428`", ",", "0.10863526913276292`"}], "}"}], 
     ",", 
     RowBox[{"{", 
      RowBox[{"0.10847611307488428`", ",", "0.10863526913276292`"}], "}"}], 
     ",", 
     RowBox[{"{", 
      RowBox[{"0.10847611307488428`", ",", "0.10863526913276292`"}], "}"}], 
     ",", 
     RowBox[{"{", 
      RowBox[{"0.10847611307488428`", ",", "0.10863526913276292`"}], "}"}], 
     ",", 
     RowBox[{"{", 
      RowBox[{"0.10847611307488428`", ",", "0.10863526913276292`"}], "}"}], 
     ",", 
     RowBox[{"{", 
      RowBox[{"0.10847611307488428`", ",", "0.10863526913276292`"}], "}"}], 
     ",", 
     RowBox[{"{", 
      RowBox[{"0.10847611307488428`", ",", "0.10863526913276292`"}], "}"}], 
     ",", 
     RowBox[{"{", 
      RowBox[{"0.10847611307488428`", ",", "0.10863526913276292`"}], "}"}], 
     ",", 
     RowBox[{"{", 
      RowBox[{"0.10847611307488428`", ",", "0.10863526913276292`"}], "}"}], 
     ",", 
     RowBox[{"{", 
      RowBox[{"0.10847611307488428`", ",", "0.10863526913276292`"}], "}"}], 
     ",", 
     RowBox[{"{", 
      RowBox[{"0.10847611307488428`", ",", "0.10863526913276292`"}], "}"}], 
     ",", 
     RowBox[{"{", 
      RowBox[{"0.10847611307488428`", ",", "0.10863526913276292`"}], "}"}], 
     ",", 
     RowBox[{"{", 
      RowBox[{"0.10847611307488428`", ",", "0.10863526913276292`"}], "}"}], 
     ",", 
     RowBox[{"{", 
      RowBox[{"0.10847611307488428`", ",", "0.10863526913276292`"}], "}"}], 
     ",", 
     RowBox[{"{", 
      RowBox[{"0.10847611307488428`", ",", "0.10863526913276292`"}], "}"}], 
     ",", 
     RowBox[{"{", 
      RowBox[{"0.10847611307488428`", ",", "0.10863526913276292`"}], "}"}], 
     ",", 
     RowBox[{"{", 
      RowBox[{"0.10847611307488428`", ",", "0.10863526913276292`"}], "}"}], 
     ",", 
     RowBox[{"{", 
      RowBox[{"0.10847611307488428`", ",", "0.10863526913276292`"}], "}"}], 
     ",", 
     RowBox[{"{", 
      RowBox[{"0.10847611307488428`", ",", "0.10863526913276292`"}], "}"}], 
     ",", 
     RowBox[{"{", 
      RowBox[{"0.10847611307488428`", ",", "0.10863526913276292`"}], "}"}], 
     ",", 
     RowBox[{"{", 
      RowBox[{"0.10847611307488428`", ",", "0.10863526913276292`"}], "}"}], 
     ",", 
     RowBox[{"{", 
      RowBox[{"0.10847611307488428`", ",", "0.10863526913276292`"}], "}"}], 
     ",", 
     RowBox[{"{", 
      RowBox[{"0.10847611307488428`", ",", "0.10863526913276292`"}], "}"}], 
     ",", 
     RowBox[{"{", 
      RowBox[{"0.10847611307488428`", ",", "0.10863526913276292`"}], "}"}], 
     ",", 
     RowBox[{"{", 
      RowBox[{"0.10847611307488428`", ",", "0.10863526913276292`"}], "}"}], 
     ",", 
     RowBox[{"{", 
      RowBox[{"0.10847611307488428`", ",", "0.10863526913276292`"}], "}"}], 
     ",", 
     RowBox[{"{", 
      RowBox[{"0.10847611307488428`", ",", "0.10863526913276292`"}], "}"}], 
     ",", 
     RowBox[{"{", 
      RowBox[{"0.10847611307488428`", ",", "0.10863526913276292`"}], "}"}], 
     ",", 
     RowBox[{"{", 
      RowBox[{"0.10847611307488428`", ",", "0.10863526913276292`"}], "}"}], 
     ",", 
     RowBox[{"{", 
      RowBox[{"0.10847611307488428`", ",", "0.10863526913276292`"}], "}"}], 
     ",", 
     RowBox[{"{", 
      RowBox[{"0.10847611307488428`", ",", "0.10863526913276292`"}], "}"}], 
     ",", 
     RowBox[{"{", 
      RowBox[{"0.10847611307488428`", ",", "0.10863526913276292`"}], "}"}], 
     ",", 
     RowBox[{"{", 
      RowBox[{"0.10847611307488428`", ",", "0.10863526913276292`"}], "}"}], 
     ",", 
     RowBox[{"{", 
      RowBox[{"0.10847611307488428`", ",", "0.10863526913276292`"}], "}"}], 
     ",", 
     RowBox[{"{", 
      RowBox[{"0.10847611307488428`", ",", "0.10863526913276292`"}], "}"}], 
     ",", 
     RowBox[{"{", 
      RowBox[{"0.10847611307488428`", ",", "0.10863526913276292`"}], "}"}], 
     ",", 
     RowBox[{"{", 
      RowBox[{"0.10847611307488428`", ",", "0.10863526913276292`"}], "}"}], 
     ",", 
     RowBox[{"{", 
      RowBox[{"0.10847611307488428`", ",", "0.10863526913276292`"}], "}"}], 
     ",", 
     RowBox[{"{", 
      RowBox[{"0.10847611307488428`", ",", "0.10863526913276292`"}], "}"}], 
     ",", 
     RowBox[{"{", 
      RowBox[{"0.10847611307488428`", ",", "0.10863526913276292`"}], "}"}], 
     ",", 
     RowBox[{"{", 
      RowBox[{"0.10847611307488428`", ",", "0.10863526913276292`"}], "}"}], 
     ",", 
     RowBox[{"{", 
      RowBox[{"0.10847611307488428`", ",", "0.10863526913276292`"}], "}"}]}], 
    "}"}]}], ";"}]], "Input",
 CellChangeTimes->{{3.9169126567813644`*^9, 3.916912690845766*^9}},
 CellLabel->
  "In[510]:=",ExpressionUUID->"88e00550-76af-4ef2-99bd-3bf7268f60e4"],

Cell[BoxData[
 RowBox[{
  RowBox[{"dataB", "=", 
   RowBox[{"{", 
    RowBox[{
     RowBox[{"{", 
      RowBox[{"0.`", ",", "0.48901733153054083`"}], "}"}], ",", 
     RowBox[{"{", 
      RowBox[{"0.2`", ",", "0.640050246866184`"}], "}"}], ",", 
     RowBox[{"{", 
      RowBox[{"0.4`", ",", "0.6877623890992766`"}], "}"}], ",", 
     RowBox[{"{", 
      RowBox[{"0.6000000000000001`", ",", "0.7083053448142659`"}], "}"}], ",", 
     RowBox[{"{", 
      RowBox[{"0.8`", ",", "0.7171798396830207`"}], "}"}], ",", 
     RowBox[{"{", 
      RowBox[{"1.`", ",", "0.7197514675882127`"}], "}"}], ",", 
     RowBox[{"{", 
      RowBox[{"1.2000000000000002`", ",", "0.7182912828260646`"}], "}"}], ",", 
     RowBox[{"{", 
      RowBox[{"1.4000000000000001`", ",", "0.7139216923938319`"}], "}"}], ",", 
     RowBox[{"{", 
      RowBox[{"1.6`", ",", "0.7072542391269071`"}], "}"}], ",", 
     RowBox[{"{", 
      RowBox[{"1.8`", ",", "0.6985828214918496`"}], "}"}], ",", 
     RowBox[{"{", 
      RowBox[{"2.`", ",", "0.6880990124350632`"}], "}"}], ",", 
     RowBox[{"{", 
      RowBox[{"2.2`", ",", "0.6759497225466148`"}], "}"}], ",", 
     RowBox[{"{", 
      RowBox[{"2.4000000000000004`", ",", "0.6622567463942683`"}], "}"}], ",", 
     RowBox[{"{", 
      RowBox[{"2.6`", ",", "0.6471834488197427`"}], "}"}], ",", 
     RowBox[{"{", 
      RowBox[{"2.8000000000000003`", ",", "0.6309661724887546`"}], "}"}], ",", 
     RowBox[{"{", 
      RowBox[{"3.`", ",", "0.6139560935125935`"}], "}"}], ",", 
     RowBox[{"{", 
      RowBox[{"3.2`", ",", "0.59652534776313`"}], "}"}], ",", 
     RowBox[{"{", 
      RowBox[{"3.4000000000000004`", ",", "0.5791273430294698`"}], "}"}], ",", 
     RowBox[{"{", 
      RowBox[{"3.6`", ",", "0.5621793392508301`"}], "}"}], ",", 
     RowBox[{"{", 
      RowBox[{"3.8000000000000003`", ",", "0.5460389440013412`"}], "}"}], ",", 
     RowBox[{"{", 
      RowBox[{"4.`", ",", "0.5309451549188711`"}], "}"}], ",", 
     RowBox[{"{", 
      RowBox[{"4.2`", ",", "0.5170507184826219`"}], "}"}], ",", 
     RowBox[{"{", 
      RowBox[{"4.4`", ",", "0.5044099693064493`"}], "}"}], ",", 
     RowBox[{"{", 
      RowBox[{"4.6000000000000005`", ",", "0.4929732417698774`"}], "}"}], ",", 
     RowBox[{"{", 
      RowBox[{"4.800000000000001`", ",", "0.48255309368495564`"}], "}"}], ",", 
     RowBox[{"{", 
      RowBox[{"5.`", ",", "0.47289997822667135`"}], "}"}], ",", 
     RowBox[{"{", 
      RowBox[{"5.2`", ",", "0.46379511601910933`"}], "}"}], ",", 
     RowBox[{"{", 
      RowBox[{"5.4`", ",", "0.4550721019206754`"}], "}"}], ",", 
     RowBox[{"{", 
      RowBox[{"5.6000000000000005`", ",", "0.4465991850858956`"}], "}"}], ",", 
     RowBox[{"{", 
      RowBox[{"5.800000000000001`", ",", "0.4382702346152719`"}], "}"}], ",", 
     RowBox[{"{", 
      RowBox[{"6.`", ",", "0.43001361671060107`"}], "}"}], ",", 
     RowBox[{"{", 
      RowBox[{"6.2`", ",", "0.4217610336645589`"}], "}"}], ",", 
     RowBox[{"{", 
      RowBox[{"6.4`", ",", "0.413465340403446`"}], "}"}], ",", 
     RowBox[{"{", 
      RowBox[{"6.6000000000000005`", ",", "0.40508837233016454`"}], "}"}], 
     ",", 
     RowBox[{"{", 
      RowBox[{"6.800000000000001`", ",", "0.39659857423515177`"}], "}"}], ",", 
     RowBox[{"{", 
      RowBox[{"7.`", ",", "0.38797406274395096`"}], "}"}], ",", 
     RowBox[{"{", 
      RowBox[{"7.2`", ",", "0.37920019251023257`"}], "}"}], ",", 
     RowBox[{"{", 
      RowBox[{"7.4`", ",", "0.37026252201532406`"}], "}"}], ",", 
     RowBox[{"{", 
      RowBox[{"7.6000000000000005`", ",", "0.36115169879259185`"}], "}"}], 
     ",", 
     RowBox[{"{", 
      RowBox[{"7.800000000000001`", ",", "0.3518633483469672`"}], "}"}], ",", 
     RowBox[{"{", 
      RowBox[{"8.`", ",", "0.3423967156891932`"}], "}"}], ",", 
     RowBox[{"{", 
      RowBox[{"8.200000000000001`", ",", "0.3327538916490402`"}], "}"}], ",", 
     RowBox[{"{", 
      RowBox[{"8.4`", ",", "0.3229394820146163`"}], "}"}], ",", 
     RowBox[{"{", 
      RowBox[{"8.6`", ",", "0.31295995995407316`"}], "}"}], ",", 
     RowBox[{"{", 
      RowBox[{"8.8`", ",", "0.30282453547373006`"}], "}"}], ",", 
     RowBox[{"{", 
      RowBox[{"9.`", ",", "0.29254440189867975`"}], "}"}], ",", 
     RowBox[{"{", 
      RowBox[{"9.200000000000001`", ",", "0.2821308711094168`"}], "}"}], ",", 
     RowBox[{"{", 
      RowBox[{"9.4`", ",", "0.27160222936177547`"}], "}"}], ",", 
     RowBox[{"{", 
      RowBox[{"9.600000000000001`", ",", "0.26097313256467364`"}], "}"}], ",", 
     RowBox[{"{", 
      RowBox[{"9.8`", ",", "0.2502577125305414`"}], "}"}], ",", 
     RowBox[{"{", 
      RowBox[{"10.`", ",", "0.23948137545062348`"}], "}"}], ",", 
     RowBox[{"{", 
      RowBox[{"10.200000000000001`", ",", "0.2286577628932375`"}], "}"}], ",", 
     RowBox[{"{", 
      RowBox[{"10.4`", ",", "0.21780899485906313`"}], "}"}], ",", 
     RowBox[{"{", 
      RowBox[{"10.600000000000001`", ",", "0.2069569196647974`"}], "}"}], ",", 
     RowBox[{"{", 
      RowBox[{"10.8`", ",", "0.19612332569314767`"}], "}"}], ",", 
     RowBox[{"{", 
      RowBox[{"11.`", ",", "0.18532841358202293`"}], "}"}], ",", 
     RowBox[{"{", 
      RowBox[{"11.200000000000001`", ",", "0.17459562143820145`"}], "}"}], 
     ",", 
     RowBox[{"{", 
      RowBox[{"11.4`", ",", "0.16394241941554924`"}], "}"}], ",", 
     RowBox[{"{", 
      RowBox[{"11.600000000000001`", ",", "0.15339217743699196`"}], "}"}], 
     ",", 
     RowBox[{"{", 
      RowBox[{"11.8`", ",", "0.1429633728444212`"}], "}"}], ",", 
     RowBox[{"{", 
      RowBox[{"12.`", ",", "0.1326780432593822`"}], "}"}], ",", 
     RowBox[{"{", 
      RowBox[{"12.200000000000001`", ",", "0.1225513521910534`"}], "}"}], ",", 
     RowBox[{"{", 
      RowBox[{"12.4`", ",", "0.11260241191415832`"}], "}"}], ",", 
     RowBox[{"{", 
      RowBox[{"12.600000000000001`", ",", "0.10284721716603357`"}], "}"}], 
     ",", 
     RowBox[{"{", 
      RowBox[{"12.8`", ",", "0.09329992574172839`"}], "}"}], ",", 
     RowBox[{"{", 
      RowBox[{"13.`", ",", "0.08397475982983259`"}], "}"}], ",", 
     RowBox[{"{", 
      RowBox[{"13.200000000000001`", ",", "0.07488274372384096`"}], "}"}], 
     ",", 
     RowBox[{"{", 
      RowBox[{"13.4`", ",", "0.06603477730222676`"}], "}"}], ",", 
     RowBox[{"{", 
      RowBox[{"13.600000000000001`", ",", "0.05744053790503058`"}], "}"}], 
     ",", 
     RowBox[{"{", 
      RowBox[{"13.8`", ",", "0.049107003242724004`"}], "}"}], ",", 
     RowBox[{"{", 
      RowBox[{"14.`", ",", "0.041040674618358544`"}], "}"}], ",", 
     RowBox[{"{", 
      RowBox[{"14.200000000000001`", ",", "0.03324665048877712`"}], "}"}], 
     ",", 
     RowBox[{"{", 
      RowBox[{"14.4`", ",", "0.025728982707861434`"}], "}"}], ",", 
     RowBox[{"{", 
      RowBox[{"14.600000000000001`", ",", "0.01849205112797281`"}], "}"}], 
     ",", 
     RowBox[{"{", 
      RowBox[{"14.8`", ",", "0.0115530192821268`"}], "}"}], ",", 
     RowBox[{"{", 
      RowBox[{"15.`", ",", "0.005115366358420258`"}], "}"}], ",", 
     RowBox[{"{", 
      RowBox[{"15.200000000000001`", ",", "0.0014650496026675803`"}], "}"}], 
     ",", 
     RowBox[{"{", 
      RowBox[{"15.4`", ",", "0.0014650496026675803`"}], "}"}], ",", 
     RowBox[{"{", 
      RowBox[{"15.600000000000001`", ",", "0.0014650496026675803`"}], "}"}], 
     ",", 
     RowBox[{"{", 
      RowBox[{"15.8`", ",", "0.0014650496026675803`"}], "}"}], ",", 
     RowBox[{"{", 
      RowBox[{"16.`", ",", "0.0014650496026675803`"}], "}"}], ",", 
     RowBox[{"{", 
      RowBox[{"16.2`", ",", "0.0014650496026675803`"}], "}"}], ",", 
     RowBox[{"{", 
      RowBox[{"16.400000000000002`", ",", "0.0014650496026675803`"}], "}"}], 
     ",", 
     RowBox[{"{", 
      RowBox[{"16.6`", ",", "0.0014650496026675803`"}], "}"}], ",", 
     RowBox[{"{", 
      RowBox[{"16.8`", ",", "0.0014650496026675803`"}], "}"}], ",", 
     RowBox[{"{", 
      RowBox[{"17.`", ",", "0.0014650496026675803`"}], "}"}], ",", 
     RowBox[{"{", 
      RowBox[{"17.2`", ",", "0.0014650496026675803`"}], "}"}], ",", 
     RowBox[{"{", 
      RowBox[{"17.400000000000002`", ",", "0.0014650496026675803`"}], "}"}], 
     ",", 
     RowBox[{"{", 
      RowBox[{"17.6`", ",", "0.0014650496026675803`"}], "}"}], ",", 
     RowBox[{"{", 
      RowBox[{"17.8`", ",", "0.0014650496026675803`"}], "}"}], ",", 
     RowBox[{"{", 
      RowBox[{"18.`", ",", "0.0014650496026675803`"}], "}"}], ",", 
     RowBox[{"{", 
      RowBox[{"18.2`", ",", "0.0014650496026675803`"}], "}"}], ",", 
     RowBox[{"{", 
      RowBox[{"18.400000000000002`", ",", "0.0014650496026675803`"}], "}"}], 
     ",", 
     RowBox[{"{", 
      RowBox[{"18.6`", ",", "0.0014650496026675803`"}], "}"}], ",", 
     RowBox[{"{", 
      RowBox[{"18.8`", ",", "0.0014650496026675803`"}], "}"}], ",", 
     RowBox[{"{", 
      RowBox[{"19.`", ",", "0.0014650496026675803`"}], "}"}], ",", 
     RowBox[{"{", 
      RowBox[{"19.200000000000003`", ",", "0.0014650496026675803`"}], "}"}], 
     ",", 
     RowBox[{"{", 
      RowBox[{"19.400000000000002`", ",", "0.0014650496026675803`"}], "}"}], 
     ",", 
     RowBox[{"{", 
      RowBox[{"19.6`", ",", "0.0014650496026675803`"}], "}"}], ",", 
     RowBox[{"{", 
      RowBox[{"19.8`", ",", "0.0014650496026675803`"}], "}"}], ",", 
     RowBox[{"{", 
      RowBox[{"20.`", ",", "0.0014650496026675803`"}], "}"}], ",", 
     RowBox[{"{", 
      RowBox[{"20.200000000000003`", ",", "0.0014650496026675803`"}], "}"}], 
     ",", 
     RowBox[{"{", 
      RowBox[{"20.400000000000002`", ",", "0.0014650496026675803`"}], "}"}], 
     ",", 
     RowBox[{"{", 
      RowBox[{"20.6`", ",", "0.0014650496026675803`"}], "}"}], ",", 
     RowBox[{"{", 
      RowBox[{"20.8`", ",", "0.0014650496026675803`"}], "}"}], ",", 
     RowBox[{"{", 
      RowBox[{"21.`", ",", "0.0014650496026675803`"}], "}"}], ",", 
     RowBox[{"{", 
      RowBox[{"21.200000000000003`", ",", "0.0014650496026675803`"}], "}"}], 
     ",", 
     RowBox[{"{", 
      RowBox[{"21.400000000000002`", ",", "0.0014650496026675803`"}], "}"}], 
     ",", 
     RowBox[{"{", 
      RowBox[{"21.6`", ",", "0.0014650496026675803`"}], "}"}], ",", 
     RowBox[{"{", 
      RowBox[{"21.8`", ",", "0.0014650496026675803`"}], "}"}], ",", 
     RowBox[{"{", 
      RowBox[{"22.`", ",", "0.0014650496026675803`"}], "}"}], ",", 
     RowBox[{"{", 
      RowBox[{"22.200000000000003`", ",", "0.0014650496026675803`"}], "}"}], 
     ",", 
     RowBox[{"{", 
      RowBox[{"22.400000000000002`", ",", "0.0014650496026675803`"}], "}"}], 
     ",", 
     RowBox[{"{", 
      RowBox[{"22.6`", ",", "0.0014650496026675803`"}], "}"}], ",", 
     RowBox[{"{", 
      RowBox[{"22.8`", ",", "0.0014650496026675803`"}], "}"}], ",", 
     RowBox[{"{", 
      RowBox[{"23.`", ",", "0.0014650496026675803`"}], "}"}], ",", 
     RowBox[{"{", 
      RowBox[{"23.200000000000003`", ",", "0.0014650496026675803`"}], "}"}], 
     ",", 
     RowBox[{"{", 
      RowBox[{"23.400000000000002`", ",", "0.0014650496026675803`"}], "}"}], 
     ",", 
     RowBox[{"{", 
      RowBox[{"23.6`", ",", "0.0014650496026675803`"}], "}"}], ",", 
     RowBox[{"{", 
      RowBox[{"23.8`", ",", "0.0014650496026675803`"}], "}"}], ",", 
     RowBox[{"{", 
      RowBox[{"24.`", ",", "0.0014650496026675803`"}], "}"}]}], "}"}]}], 
  ";"}]], "Input",
 CellChangeTimes->{{3.9155282988602285`*^9, 3.915528304091071*^9}},
 CellLabel->
  "In[511]:=",ExpressionUUID->"54653cbf-dc7b-4c72-9a28-fd734ea802a4"],

Cell[BoxData[
 RowBox[{
  RowBox[{"rdataC", "=", 
   RowBox[{"{", 
    RowBox[{
     RowBox[{"{", 
      RowBox[{"0.049524856815432165`", ",", "0.050246834077893474`"}], "}"}], 
     ",", 
     RowBox[{"{", 
      RowBox[{"0.04777512730305112`", ",", "0.05031509341693313`"}], "}"}], 
     ",", 
     RowBox[{"{", 
      RowBox[{"0.046352332996121806`", ",", "0.05201743827545945`"}], "}"}], 
     ",", 
     RowBox[{"{", 
      RowBox[{"0.045976438907383614`", ",", "0.05461217454839124`"}], "}"}], 
     ",", 
     RowBox[{"{", 
      RowBox[{"0.04632523519001839`", ",", "0.05750514605663548`"}], "}"}], 
     ",", 
     RowBox[{"{", 
      RowBox[{"0.046714370242495`", ",", "0.06045387564881502`"}], "}"}], ",", 
     RowBox[{"{", 
      RowBox[{"0.0469697249210848`", ",", "0.06335037489323699`"}], "}"}], 
     ",", 
     RowBox[{"{", 
      RowBox[{"0.04714643250011044`", ",", "0.0661424971477875`"}], "}"}], 
     ",", 
     RowBox[{"{", 
      RowBox[{"0.04727330897391177`", ",", "0.068798116855057`"}], "}"}], ",", 
     RowBox[{"{", 
      RowBox[{"0.04737006081060816`", ",", "0.07130105346167771`"}], "}"}], 
     ",", 
     RowBox[{"{", 
      RowBox[{"0.04744086373963666`", ",", "0.07363968831531476`"}], "}"}], 
     ",", 
     RowBox[{"{", 
      RowBox[{"0.04749783525367274`", ",", "0.07580897220705854`"}], "}"}], 
     ",", 
     RowBox[{"{", 
      RowBox[{"0.04754486084784394`", ",", "0.07780595106869716`"}], "}"}], 
     ",", 
     RowBox[{"{", 
      RowBox[{"0.047582341200083304`", ",", "0.07963335541135406`"}], "}"}], 
     ",", 
     RowBox[{"{", 
      RowBox[{"0.047611604835515305`", ",", "0.08129714443563835`"}], "}"}], 
     ",", 
     RowBox[{"{", 
      RowBox[{"0.04763645368290149`", ",", "0.08280423904042085`"}], "}"}], 
     ",", 
     RowBox[{"{", 
      RowBox[{"0.04765762168129723`", ",", "0.08416179563307263`"}], "}"}], 
     ",", 
     RowBox[{"{", 
      RowBox[{"0.047675905040655706`", ",", "0.08537787986482372`"}], "}"}], 
     ",", 
     RowBox[{"{", 
      RowBox[{"0.0476917318074417`", ",", "0.08646885747116233`"}], "}"}], 
     ",", 
     RowBox[{"{", 
      RowBox[{"0.04770558851232287`", ",", "0.08743681644126666`"}], "}"}], 
     ",", 
     RowBox[{"{", 
      RowBox[{"0.04771782828301188`", ",", "0.0882979928565797`"}], "}"}], 
     ",", 
     RowBox[{"{", 
      RowBox[{"0.047728746410252335`", ",", "0.08906024519973464`"}], "}"}], 
     ",", 
     RowBox[{"{", 
      RowBox[{"0.04773855849081844`", ",", "0.08973113386744538`"}], "}"}], 
     ",", 
     RowBox[{"{", 
      RowBox[{"0.047747529754289766`", ",", "0.09032023833837856`"}], "}"}], 
     ",", 
     RowBox[{"{", 
      RowBox[{"0.047755800252203204`", ",", "0.09083636428705211`"}], "}"}], 
     ",", 
     RowBox[{"{", 
      RowBox[{"0.0477635909567071`", ",", "0.09128946915673493`"}], "}"}], 
     ",", 
     RowBox[{"{", 
      RowBox[{"0.04777097746522438`", ",", "0.09168398483413778`"}], "}"}], 
     ",", 
     RowBox[{"{", 
      RowBox[{"0.047778144884386226`", ",", "0.09202610236526389`"}], "}"}], 
     ",", 
     RowBox[{"{", 
      RowBox[{"0.04778522155712887`", ",", "0.09232168593991234`"}], "}"}], 
     ",", 
     RowBox[{"{", 
      RowBox[{"0.04779225074032745`", ",", "0.0925759083891844`"}], "}"}], 
     ",", 
     RowBox[{"{", 
      RowBox[{"0.04779936966782688`", ",", "0.09279332734213372`"}], "}"}], 
     ",", 
     RowBox[{"{", 
      RowBox[{"0.047806646460789574`", ",", "0.09297855721242126`"}], "}"}], 
     ",", 
     RowBox[{"{", 
      RowBox[{"0.04781418243650856`", ",", "0.09313673910774203`"}], "}"}], 
     ",", 
     RowBox[{"{", 
      RowBox[{"0.047822079805262895`", ",", "0.09326955177806585`"}], "}"}], 
     ",", 
     RowBox[{"{", 
      RowBox[{"0.047830356736140785`", ",", "0.09337978096421795`"}], "}"}], 
     ",", 
     RowBox[{"{", 
      RowBox[{"0.04783913708843431`", ",", "0.09346994011579843`"}], "}"}], 
     ",", 
     RowBox[{"{", 
      RowBox[{"0.047848468147180856`", ",", "0.09354232613429796`"}], "}"}], 
     ",", 
     RowBox[{"{", 
      RowBox[{"0.047858429774181054`", ",", "0.09359874806143278`"}], "}"}], 
     ",", 
     RowBox[{"{", 
      RowBox[{"0.04786908051081747`", ",", "0.09364108016386026`"}], "}"}], 
     ",", 
     RowBox[{"{", 
      RowBox[{"0.047880531605947046`", ",", "0.09367135215183343`"}], "}"}], 
     ",", 
     RowBox[{"{", 
      RowBox[{"0.04789279489789663`", ",", "0.09369465703802796`"}], "}"}], 
     ",", 
     RowBox[{"{", 
      RowBox[{"0.0479059636960434`", ",", "0.09370808546566048`"}], "}"}], 
     ",", 
     RowBox[{"{", 
      RowBox[{"0.047920154171506316`", ",", "0.093712804179932`"}], "}"}], 
     ",", 
     RowBox[{"{", 
      RowBox[{"0.047935360787443336`", ",", "0.09370967021083441`"}], "}"}], 
     ",", 
     RowBox[{"{", 
      RowBox[{"0.047951749643504245`", ",", "0.09369954409001868`"}], "}"}], 
     ",", 
     RowBox[{"{", 
      RowBox[{"0.04796931513606555`", ",", "0.09368506631379733`"}], "}"}], 
     ",", 
     RowBox[{"{", 
      RowBox[{"0.047988257295387776`", ",", "0.09366863485798638`"}], "}"}], 
     ",", 
     RowBox[{"{", 
      RowBox[{"0.04800854376229355`", ",", "0.09364731410355705`"}], "}"}], 
     ",", 
     RowBox[{"{", 
      RowBox[{"0.0480303327565292`", ",", "0.09362156980577059`"}], "}"}], 
     ",", 
     RowBox[{"{", 
      RowBox[{"0.04805375012211323`", ",", "0.09359186138844186`"}], "}"}], 
     ",", 
     RowBox[{"{", 
      RowBox[{"0.048078883743480086`", ",", "0.09355929091389899`"}], "}"}], 
     ",", 
     RowBox[{"{", 
      RowBox[{"0.04810582077881146`", ",", "0.0935285576678166`"}], "}"}], 
     ",", 
     RowBox[{"{", 
      RowBox[{"0.048134648556391386`", ",", "0.09349513384802242`"}], "}"}], 
     ",", 
     RowBox[{"{", 
      RowBox[{"0.04816558312732795`", ",", "0.09345915453183458`"}], "}"}], 
     ",", 
     RowBox[{"{", 
      RowBox[{"0.04819870966231612`", ",", "0.09342084692170688`"}], "}"}], 
     ",", 
     RowBox[{"{", 
      RowBox[{"0.048234117368096976`", ",", "0.09338104627114048`"}], "}"}], 
     ",", 
     RowBox[{"{", 
      RowBox[{"0.04827201222155996`", ",", "0.0933446415965324`"}], "}"}], 
     ",", 
     RowBox[{"{", 
      RowBox[{"0.048312655130431176`", ",", "0.0933065544271506`"}], "}"}], 
     ",", 
     RowBox[{"{", 
      RowBox[{"0.048356009561351436`", ",", "0.09326686177491944`"}], "}"}], 
     ",", 
     RowBox[{"{", 
      RowBox[{"0.04840237313843333`", ",", "0.09322581372506844`"}], "}"}], 
     ",", 
     RowBox[{"{", 
      RowBox[{"0.048451952653172`", ",", "0.09318459345810955`"}], "}"}], ",", 
     RowBox[{"{", 
      RowBox[{"0.048504900898501485`", ",", "0.09314685384266551`"}], "}"}], 
     ",", 
     RowBox[{"{", 
      RowBox[{"0.0485615101137491`", ",", "0.09310804506698288`"}], "}"}], 
     ",", 
     RowBox[{"{", 
      RowBox[{"0.04862192835014008`", ",", "0.093068135276676`"}], "}"}], ",", 
     RowBox[{"{", 
      RowBox[{"0.04868642111209037`", ",", "0.09302727044055938`"}], "}"}], 
     ",", 
     RowBox[{"{", 
      RowBox[{"0.048755323738318694`", ",", "0.09298752699459381`"}], "}"}], 
     ",", 
     RowBox[{"{", 
      RowBox[{"0.04882890762066591`", ",", "0.09295075601875584`"}], "}"}], 
     ",", 
     RowBox[{"{", 
      RowBox[{"0.04890697209150836`", ",", "0.09291307373233593`"}], "}"}], 
     ",", 
     RowBox[{"{", 
      RowBox[{"0.04898989558058632`", ",", "0.09287466022779749`"}], "}"}], 
     ",", 
     RowBox[{"{", 
      RowBox[{"0.049078358301048654`", ",", "0.09283539870595212`"}], "}"}], 
     ",", 
     RowBox[{"{", 
      RowBox[{"0.0491727787694035`", ",", "0.0927984230730535`"}], "}"}], ",", 
     RowBox[{"{", 
      RowBox[{"0.04927363399328056`", ",", "0.09276348434394202`"}], "}"}], 
     ",", 
     RowBox[{"{", 
      RowBox[{"0.0493812202342989`", ",", "0.09272788592924834`"}], "}"}], 
     ",", 
     RowBox[{"{", 
      RowBox[{"0.049496044797937636`", ",", "0.09269149962597435`"}], "}"}], 
     ",", 
     RowBox[{"{", 
      RowBox[{"0.049618643165859316`", ",", "0.09265442514926175`"}], "}"}], 
     ",", 
     RowBox[{"{", 
      RowBox[{"0.04974952844311477`", ",", "0.09262052980703914`"}], "}"}], 
     ",", 
     RowBox[{"{", 
      RowBox[{"0.049889215425261306`", ",", "0.09258774507356596`"}], "}"}], 
     ",", 
     RowBox[{"{", 
      RowBox[{"0.05003838296017562`", ",", "0.09255430628694426`"}], "}"}], 
     ",", 
     RowBox[{"{", 
      RowBox[{"0.050197616119882854`", ",", "0.09252009930283399`"}], "}"}], 
     ",", 
     RowBox[{"{", 
      RowBox[{"0.05036766522308227`", ",", "0.09248509411194687`"}], "}"}], 
     ",", 
     RowBox[{"{", 
      RowBox[{"0.050549240579311074`", ",", "0.09245414099366504`"}], "}"}], 
     ",", 
     RowBox[{"{", 
      RowBox[{"0.05074322332727214`", ",", "0.092423452990009`"}], "}"}], ",", 
     RowBox[{"{", 
      RowBox[{"0.050950482214008344`", ",", "0.09239195461534981`"}], "}"}], 
     ",", 
     RowBox[{"{", 
      RowBox[{"0.051171969227735134`", ",", "0.09235967214914775`"}], "}"}], 
     ",", 
     RowBox[{"{", 
      RowBox[{"0.05140695887632956`", ",", "0.09232649520140096`"}], "}"}], 
     ",", 
     RowBox[{"{", 
      RowBox[{"0.0516576191239004`", ",", "0.09229794696947835`"}], "}"}], 
     ",", 
     RowBox[{"{", 
      RowBox[{"0.05192566458136795`", ",", "0.09226887836353652`"}], "}"}], 
     ",", 
     RowBox[{"{", 
      RowBox[{"0.052212479144556054`", ",", "0.09223895727423684`"}], "}"}], 
     ",", 
     RowBox[{"{", 
      RowBox[{"0.0525193222641825`", ",", "0.09220805910528562`"}], "}"}], 
     ",", 
     RowBox[{"{", 
      RowBox[{"0.05284788504906552`", ",", "0.09217643963511132`"}], "}"}], 
     ",", 
     RowBox[{"{", 
      RowBox[{"0.05319974252793623`", ",", "0.0921494291465573`"}], "}"}], 
     ",", 
     RowBox[{"{", 
      RowBox[{"0.05357663500173456`", ",", "0.09212136799998144`"}], "}"}], 
     ",", 
     RowBox[{"{", 
      RowBox[{"0.053976731693579104`", ",", "0.09209231688891777`"}], "}"}], 
     ",", 
     RowBox[{"{", 
      RowBox[{"0.05440581029724356`", ",", "0.09206221695620173`"}], "}"}], 
     ",", 
     RowBox[{"{", 
      RowBox[{"0.054866133934577725`", ",", "0.09203149328181232`"}], "}"}], 
     ",", 
     RowBox[{"{", 
      RowBox[{"0.05536027682070659`", ",", "0.09200480781062102`"}], "}"}], 
     ",", 
     RowBox[{"{", 
      RowBox[{"0.05588994443327165`", ",", "0.09197697313098853`"}], "}"}], 
     ",", 
     RowBox[{"{", 
      RowBox[{"0.05645475050029475`", ",", "0.09194800504710238`"}], "}"}], 
     ",", 
     RowBox[{"{", 
      RowBox[{"0.05706205621241547`", ",", "0.09191774130141392`"}], "}"}], 
     ",", 
     RowBox[{"{", 
      RowBox[{"0.05771559857665108`", ",", "0.0918864708511013`"}], "}"}], 
     ",", 
     RowBox[{"{", 
      RowBox[{"0.058413457288241315`", ",", "0.09185907259781424`"}], "}"}], 
     ",", 
     RowBox[{"{", 
      RowBox[{"0.0591640420943832`", ",", "0.09183028227723303`"}], "}"}], 
     ",", 
     RowBox[{"{", 
      RowBox[{"0.05997111652412678`", ",", "0.09179989755856628`"}], "}"}], 
     ",", 
     RowBox[{"{", 
      RowBox[{"0.060835253712209984`", ",", "0.09176800504470914`"}], "}"}], 
     ",", 
     RowBox[{"{", 
      RowBox[{"0.06176598917463897`", ",", "0.09173432086239787`"}], "}"}], 
     ",", 
     RowBox[{"{", 
      RowBox[{"0.06276313668117127`", ",", "0.09170369960267274`"}], "}"}], 
     ",", 
     RowBox[{"{", 
      RowBox[{"0.06383454856922097`", ",", "0.09167153599885211`"}], "}"}], 
     ",", 
     RowBox[{"{", 
      RowBox[{"0.06498570106646079`", ",", "0.09163719118219402`"}], "}"}], 
     ",", 
     RowBox[{"{", 
      RowBox[{"0.06621852569755943`", ",", "0.09160040225817895`"}], "}"}], 
     ",", 
     RowBox[{"{", 
      RowBox[{"0.0675386269833085`", ",", "0.09156080860579137`"}], "}"}], 
     ",", 
     RowBox[{"{", 
      RowBox[{"0.06895087417044997`", ",", "0.0915204954293753`"}], "}"}], 
     ",", 
     RowBox[{"{", 
      RowBox[{"0.07045849155231187`", ",", "0.09147878654775835`"}], "}"}], 
     ",", 
     RowBox[{"{", 
      RowBox[{"0.07206095914295495`", ",", "0.09143243265645497`"}], "}"}], 
     ",", 
     RowBox[{"{", 
      RowBox[{"0.07376086908109619`", ",", "0.09138015241917445`"}], "}"}], 
     ",", 
     RowBox[{"{", 
      RowBox[{"0.07555552299802461`", ",", "0.09132027572803919`"}], "}"}], 
     ",", 
     RowBox[{"{", 
      RowBox[{"0.07743994413735743`", ",", "0.09124978365256836`"}], "}"}], 
     ",", 
     RowBox[{"{", 
      RowBox[{"0.07940467570668794`", ",", "0.09116315906065246`"}], "}"}], 
     ",", 
     RowBox[{"{", 
      RowBox[{"0.08143814435344933`", ",", "0.09104627558264815`"}], "}"}], 
     ",", 
     RowBox[{"{", 
      RowBox[{"0.08352704719107043`", ",", "0.09075536280895218`"}], "}"}], 
     ",", 
     RowBox[{"{", 
      RowBox[{"0.08565393779184781`", ",", "0.08973884651481472`"}], "}"}], 
     ",", 
     RowBox[{"{", 
      RowBox[{"0.08751190363856617`", ",", "0.0882740496295248`"}], "}"}]}], 
    "}"}]}], ";"}]], "Input",
 CellChangeTimes->{{3.916913484062436*^9, 3.916913496526373*^9}},
 CellLabel->
  "In[512]:=",ExpressionUUID->"4f8a1e92-0c4e-485d-9dd8-ae0303ad7a45"],

Cell[BoxData[
 RowBox[{
  RowBox[{"dataC", "=", 
   RowBox[{"{", 
    RowBox[{
     RowBox[{"{", 
      RowBox[{"0.`", ",", "0.014368611987415708`"}], "}"}], ",", 
     RowBox[{"{", 
      RowBox[{"0.2`", ",", "0.0504811964241968`"}], "}"}], ",", 
     RowBox[{"{", 
      RowBox[{"0.4`", ",", "0.10890780990286297`"}], "}"}], ",", 
     RowBox[{"{", 
      RowBox[{"0.6000000000000001`", ",", "0.15812839742090104`"}], "}"}], 
     ",", 
     RowBox[{"{", 
      RowBox[{"0.8`", ",", "0.1944158328996549`"}], "}"}], ",", 
     RowBox[{"{", 
      RowBox[{"1.`", ",", "0.2272725323043756`"}], "}"}], ",", 
     RowBox[{"{", 
      RowBox[{"1.2000000000000002`", ",", "0.258572265748358`"}], "}"}], ",", 
     RowBox[{"{", 
      RowBox[{"1.4000000000000001`", ",", "0.28719908480674117`"}], "}"}], 
     ",", 
     RowBox[{"{", 
      RowBox[{"1.6`", ",", "0.3128691433007305`"}], "}"}], ",", 
     RowBox[{"{", 
      RowBox[{"1.8`", ",", "0.33563308659852803`"}], "}"}], ",", 
     RowBox[{"{", 
      RowBox[{"2.`", ",", "0.3557704435616081`"}], "}"}], ",", 
     RowBox[{"{", 
      RowBox[{"2.2`", ",", "0.3734536444585878`"}], "}"}], ",", 
     RowBox[{"{", 
      RowBox[{"2.4000000000000004`", ",", "0.38893027853531165`"}], "}"}], 
     ",", 
     RowBox[{"{", 
      RowBox[{"2.6`", ",", "0.40248227700199296`"}], "}"}], ",", 
     RowBox[{"{", 
      RowBox[{"2.8000000000000003`", ",", "0.41435083401719414`"}], "}"}], 
     ",", 
     RowBox[{"{", 
      RowBox[{"3.`", ",", "0.4247099637055082`"}], "}"}], ",", 
     RowBox[{"{", 
      RowBox[{"3.2`", ",", "0.4337380598546847`"}], "}"}], ",", 
     RowBox[{"{", 
      RowBox[{"3.4000000000000004`", ",", "0.4415894946543582`"}], "}"}], ",", 
     RowBox[{"{", 
      RowBox[{"3.6`", ",", "0.448451925904687`"}], "}"}], ",", 
     RowBox[{"{", 
      RowBox[{"3.8000000000000003`", ",", "0.4543992970699268`"}], "}"}], ",", 
     RowBox[{"{", 
      RowBox[{"4.`", ",", "0.45958195946176494`"}], "}"}], ",", 
     RowBox[{"{", 
      RowBox[{"4.2`", ",", "0.4640847181229797`"}], "}"}], ",", 
     RowBox[{"{", 
      RowBox[{"4.4`", ",", "0.4679822216295645`"}], "}"}], ",", 
     RowBox[{"{", 
      RowBox[{"4.6000000000000005`", ",", "0.471352925626625`"}], "}"}], ",", 
     RowBox[{"{", 
      RowBox[{"4.800000000000001`", ",", "0.4742656134795307`"}], "}"}], ",", 
     RowBox[{"{", 
      RowBox[{"5.`", ",", "0.47678969548281885`"}], "}"}], ",", 
     RowBox[{"{", 
      RowBox[{"5.2`", ",", "0.47896050164436954`"}], "}"}], ",", 
     RowBox[{"{", 
      RowBox[{"5.4`", ",", "0.48081964077161077`"}], "}"}], ",", 
     RowBox[{"{", 
      RowBox[{"5.6000000000000005`", ",", "0.48240523263158425`"}], "}"}], 
     ",", 
     RowBox[{"{", 
      RowBox[{"5.800000000000001`", ",", "0.4837506693489708`"}], "}"}], ",", 
     RowBox[{"{", 
      RowBox[{"6.`", ",", "0.48488354672757694`"}], "}"}], ",", 
     RowBox[{"{", 
      RowBox[{"6.2`", ",", "0.48583148745178684`"}], "}"}], ",", 
     RowBox[{"{", 
      RowBox[{"6.4`", ",", "0.48662382970917234`"}], "}"}], ",", 
     RowBox[{"{", 
      RowBox[{"6.6000000000000005`", ",", "0.48727018739132416`"}], "}"}], 
     ",", 
     RowBox[{"{", 
      RowBox[{"6.800000000000001`", ",", "0.48778679664638724`"}], "}"}], ",", 
     RowBox[{"{", 
      RowBox[{"7.`", ",", "0.4881869290900672`"}], "}"}], ",", 
     RowBox[{"{", 
      RowBox[{"7.2`", ",", "0.4884832340123208`"}], "}"}], ",", 
     RowBox[{"{", 
      RowBox[{"7.4`", ",", "0.48868515054528766`"}], "}"}], ",", 
     RowBox[{"{", 
      RowBox[{"7.6000000000000005`", ",", "0.48880255944236733`"}], "}"}], 
     ",", 
     RowBox[{"{", 
      RowBox[{"7.800000000000001`", ",", "0.4888455167345433`"}], "}"}], ",", 
     RowBox[{"{", 
      RowBox[{"8.`", ",", "0.4888417716449048`"}], "}"}], ",", 
     RowBox[{"{", 
      RowBox[{"8.200000000000001`", ",", "0.48877449093121594`"}], "}"}], ",", 
     RowBox[{"{", 
      RowBox[{"8.4`", ",", "0.48864880748314954`"}], "}"}], ",", 
     RowBox[{"{", 
      RowBox[{"8.6`", ",", "0.4884694324545686`"}], "}"}], ",", 
     RowBox[{"{", 
      RowBox[{"8.8`", ",", "0.4882392426857892`"}], "}"}], ",", 
     RowBox[{"{", 
      RowBox[{"9.`", ",", "0.48797266177522103`"}], "}"}], ",", 
     RowBox[{"{", 
      RowBox[{"9.200000000000001`", ",", "0.48768061616202574`"}], "}"}], ",", 
     RowBox[{"{", 
      RowBox[{"9.4`", ",", "0.48734734976803756`"}], "}"}], ",", 
     RowBox[{"{", 
      RowBox[{"9.600000000000001`", ",", "0.4869736444691751`"}], "}"}], ",", 
     RowBox[{"{", 
      RowBox[{"9.8`", ",", "0.48656058967914023`"}], "}"}], ",", 
     RowBox[{"{", 
      RowBox[{"10.`", ",", "0.4861132093473618`"}], "}"}], ",", 
     RowBox[{"{", 
      RowBox[{"10.200000000000001`", ",", "0.48565633878726233`"}], "}"}], 
     ",", 
     RowBox[{"{", 
      RowBox[{"10.4`", ",", "0.48516413020345106`"}], "}"}], ",", 
     RowBox[{"{", 
      RowBox[{"10.600000000000001`", ",", "0.4846349363141144`"}], "}"}], ",", 
     RowBox[{"{", 
      RowBox[{"10.8`", ",", "0.484069014031633`"}], "}"}], ",", 
     RowBox[{"{", 
      RowBox[{"11.`", ",", "0.483469940698193`"}], "}"}], ",", 
     RowBox[{"{", 
      RowBox[{"11.200000000000001`", ",", "0.4828625254119226`"}], "}"}], ",", 
     RowBox[{"{", 
      RowBox[{"11.4`", ",", "0.4822158483180146`"}], "}"}], ",", 
     RowBox[{"{", 
      RowBox[{"11.600000000000001`", ",", "0.4815306461361506`"}], "}"}], ",", 
     RowBox[{"{", 
      RowBox[{"11.8`", ",", "0.4808050345242744`"}], "}"}], ",", 
     RowBox[{"{", 
      RowBox[{"12.`", ",", "0.4800433112910105`"}], "}"}], ",", 
     RowBox[{"{", 
      RowBox[{"12.200000000000001`", ",", "0.47926420595556357`"}], "}"}], 
     ",", 
     RowBox[{"{", 
      RowBox[{"12.4`", ",", "0.4784391608822475`"}], "}"}], ",", 
     RowBox[{"{", 
      RowBox[{"12.600000000000001`", ",", "0.4775663205715337`"}], "}"}], ",", 
     RowBox[{"{", 
      RowBox[{"12.8`", ",", "0.4766435596624432`"}], "}"}], ",", 
     RowBox[{"{", 
      RowBox[{"13.`", ",", "0.47567888603862674`"}], "}"}], ",", 
     RowBox[{"{", 
      RowBox[{"13.200000000000001`", ",", "0.47467982282131094`"}], "}"}], 
     ",", 
     RowBox[{"{", 
      RowBox[{"13.4`", ",", "0.4736265831394232`"}], "}"}], ",", 
     RowBox[{"{", 
      RowBox[{"13.600000000000001`", ",", "0.47251601825054546`"}], "}"}], 
     ",", 
     RowBox[{"{", 
      RowBox[{"13.8`", ",", "0.471340038550381`"}], "}"}], ",", 
     RowBox[{"{", 
      RowBox[{"14.`", ",", "0.47011191417882914`"}], "}"}], ",", 
     RowBox[{"{", 
      RowBox[{"14.200000000000001`", ",", "0.46882510567857505`"}], "}"}], 
     ",", 
     RowBox[{"{", 
      RowBox[{"14.4`", ",", "0.46746095050655073`"}], "}"}], ",", 
     RowBox[{"{", 
      RowBox[{"14.600000000000001`", ",", "0.46601311881173113`"}], "}"}], 
     ",", 
     RowBox[{"{", 
      RowBox[{"14.8`", ",", "0.46447627206227754`"}], "}"}], ",", 
     RowBox[{"{", 
      RowBox[{"15.`", ",", "0.46286715756473873`"}], "}"}], ",", 
     RowBox[{"{", 
      RowBox[{"15.200000000000001`", ",", "0.46116826383857135`"}], "}"}], 
     ",", 
     RowBox[{"{", 
      RowBox[{"15.4`", ",", "0.4593619144522285`"}], "}"}], ",", 
     RowBox[{"{", 
      RowBox[{"15.600000000000001`", ",", "0.45744096149770075`"}], "}"}], 
     ",", 
     RowBox[{"{", 
      RowBox[{"15.8`", ",", "0.45539694037489264`"}], "}"}], ",", 
     RowBox[{"{", 
      RowBox[{"16.`", ",", "0.45325065988364216`"}], "}"}], ",", 
     RowBox[{"{", 
      RowBox[{"16.2`", ",", "0.45097027122804534`"}], "}"}], ",", 
     RowBox[{"{", 
      RowBox[{"16.400000000000002`", ",", "0.44853983849429746`"}], "}"}], 
     ",", 
     RowBox[{"{", 
      RowBox[{"16.6`", ",", "0.4459489944366663`"}], "}"}], ",", 
     RowBox[{"{", 
      RowBox[{"16.8`", ",", "0.4432046969378568`"}], "}"}], ",", 
     RowBox[{"{", 
      RowBox[{"17.`", ",", "0.44031670454183713`"}], "}"}], ",", 
     RowBox[{"{", 
      RowBox[{"17.2`", ",", "0.4372353332747534`"}], "}"}], ",", 
     RowBox[{"{", 
      RowBox[{"17.400000000000002`", ",", "0.43394330673836157`"}], "}"}], 
     ",", 
     RowBox[{"{", 
      RowBox[{"17.6`", ",", "0.43042590014594556`"}], "}"}], ",", 
     RowBox[{"{", 
      RowBox[{"17.8`", ",", "0.4266660194484774`"}], "}"}], ",", 
     RowBox[{"{", 
      RowBox[{"18.`", ",", "0.422679630024341`"}], "}"}], ",", 
     RowBox[{"{", 
      RowBox[{"18.2`", ",", "0.41841251204882934`"}], "}"}], ",", 
     RowBox[{"{", 
      RowBox[{"18.400000000000002`", ",", "0.41388452894842337`"}], "}"}], 
     ",", 
     RowBox[{"{", 
      RowBox[{"18.6`", ",", "0.4090321513425325`"}], "}"}], ",", 
     RowBox[{"{", 
      RowBox[{"18.8`", ",", "0.403833057814562`"}], "}"}], ",", 
     RowBox[{"{", 
      RowBox[{"19.`", ",", "0.39828930533002205`"}], "}"}], ",", 
     RowBox[{"{", 
      RowBox[{"19.200000000000003`", ",", "0.3923485136472552`"}], "}"}], ",", 
     RowBox[{"{", 
      RowBox[{"19.400000000000002`", ",", "0.3860144059528582`"}], "}"}], ",", 
     RowBox[{"{", 
      RowBox[{"19.6`", ",", "0.3792051958141653`"}], "}"}], ",", 
     RowBox[{"{", 
      RowBox[{"19.8`", ",", "0.37188143105226973`"}], "}"}], ",", 
     RowBox[{"{", 
      RowBox[{"20.`", ",", "0.36409702780265996`"}], "}"}], ",", 
     RowBox[{"{", 
      RowBox[{"20.200000000000003`", ",", "0.35572405281551206`"}], "}"}], 
     ",", 
     RowBox[{"{", 
      RowBox[{"20.400000000000002`", ",", "0.3467191345625789`"}], "}"}], ",", 
     RowBox[{"{", 
      RowBox[{"20.6`", ",", "0.3370755560985422`"}], "}"}], ",", 
     RowBox[{"{", 
      RowBox[{"20.8`", ",", "0.3266861454472597`"}], "}"}], ",", 
     RowBox[{"{", 
      RowBox[{"21.`", ",", "0.3155877357935731`"}], "}"}], ",", 
     RowBox[{"{", 
      RowBox[{"21.200000000000003`", ",", "0.30366009608456557`"}], "}"}], 
     ",", 
     RowBox[{"{", 
      RowBox[{"21.400000000000002`", ",", "0.29083704740299665`"}], "}"}], 
     ",", 
     RowBox[{"{", 
      RowBox[{"21.6`", ",", "0.2770935054311204`"}], "}"}], ",", 
     RowBox[{"{", 
      RowBox[{"21.8`", ",", "0.26236314410359446`"}], "}"}], ",", 
     RowBox[{"{", 
      RowBox[{"22.`", ",", "0.24660728892515557`"}], "}"}], ",", 
     RowBox[{"{", 
      RowBox[{"22.200000000000003`", ",", "0.22978327313592428`"}], "}"}], 
     ",", 
     RowBox[{"{", 
      RowBox[{"22.400000000000002`", ",", "0.2118665439678907`"}], "}"}], ",", 
     RowBox[{"{", 
      RowBox[{"22.6`", ",", "0.1928130219925216`"}], "}"}], ",", 
     RowBox[{"{", 
      RowBox[{"22.8`", ",", "0.1726314622282085`"}], "}"}], ",", 
     RowBox[{"{", 
      RowBox[{"23.`", ",", "0.15134106583519813`"}], "}"}], ",", 
     RowBox[{"{", 
      RowBox[{"23.200000000000003`", ",", "0.12898284213847172`"}], "}"}], 
     ",", 
     RowBox[{"{", 
      RowBox[{"23.400000000000002`", ",", "0.10553019514210599`"}], "}"}], 
     ",", 
     RowBox[{"{", 
      RowBox[{"23.6`", ",", "0.07964615416829933`"}], "}"}], ",", 
     RowBox[{"{", 
      RowBox[{"23.8`", ",", "0.04551996021357976`"}], "}"}], ",", 
     RowBox[{"{", 
      RowBox[{"24.`", ",", "0.00863386232032243`"}], "}"}]}], "}"}]}], 
  ";"}]], "Input",
 CellChangeTimes->{{3.915528149915144*^9, 3.915528155635889*^9}},
 CellLabel->
  "In[513]:=",ExpressionUUID->"26ecab14-deca-4002-81b6-239e828900ca"],

Cell[BoxData[
 RowBox[{
  RowBox[{"rdataD", "=", 
   RowBox[{"{", 
    RowBox[{
     RowBox[{"{", 
      RowBox[{"0.12872167663861495`", ",", "0.13111563433913406`"}], "}"}], 
     ",", 
     RowBox[{"{", 
      RowBox[{"0.12872592168443292`", ",", "0.13983258941325555`"}], "}"}], 
     ",", 
     RowBox[{"{", 
      RowBox[{"0.12872629014191314`", ",", "0.15049207171869416`"}], "}"}], 
     ",", 
     RowBox[{"{", 
      RowBox[{"0.128723084550489`", ",", "0.16032195951336806`"}], "}"}], ",", 
     RowBox[{"{", 
      RowBox[{"0.12871538433278507`", ",", "0.16950040791866633`"}], "}"}], 
     ",", 
     RowBox[{"{", 
      RowBox[{"0.12870045143628078`", ",", "0.1780442596725172`"}], "}"}], 
     ",", 
     RowBox[{"{", 
      RowBox[{"0.1286796802470386`", ",", "0.18610988164345627`"}], "}"}], 
     ",", 
     RowBox[{"{", 
      RowBox[{"0.12865430926332458`", ",", "0.1938123555146177`"}], "}"}], 
     ",", 
     RowBox[{"{", 
      RowBox[{"0.12862537283525702`", ",", "0.20123338215054018`"}], "}"}], 
     ",", 
     RowBox[{"{", 
      RowBox[{"0.12859342227062867`", ",", "0.20843180122626112`"}], "}"}], 
     ",", 
     RowBox[{"{", 
      RowBox[{"0.1285590385211162`", ",", "0.2154504457937146`"}], "}"}], ",", 
     RowBox[{"{", 
      RowBox[{"0.1285224912483608`", ",", "0.2223195425272133`"}], "}"}], ",", 
     RowBox[{"{", 
      RowBox[{"0.12848415513856548`", ",", "0.22906023726258343`"}], "}"}], 
     ",", 
     RowBox[{"{", 
      RowBox[{"0.12844421125868868`", ",", "0.23568764520791188`"}], "}"}], 
     ",", 
     RowBox[{"{", 
      RowBox[{"0.12840278490894083`", ",", "0.242212116925336`"}], "}"}], ",", 
     RowBox[{"{", 
      RowBox[{"0.12836003915711908`", ",", "0.24864059764899538`"}], "}"}], 
     ",", 
     RowBox[{"{", 
      RowBox[{"0.12831607982754345`", ",", "0.25497773676668045`"}], "}"}], 
     ",", 
     RowBox[{"{", 
      RowBox[{"0.12827100123024995`", ",", "0.2612267578997572`"}], "}"}], 
     ",", 
     RowBox[{"{", 
      RowBox[{"0.1282249022833021`", ",", "0.26738939199341166`"}], "}"}], 
     ",", 
     RowBox[{"{", 
      RowBox[{"0.1281778311298607`", ",", "0.2734666271848734`"}], "}"}], ",", 
     RowBox[{"{", 
      RowBox[{"0.12812988578731002`", ",", "0.2794594385778831`"}], "}"}], 
     ",", 
     RowBox[{"{", 
      RowBox[{"0.12808108152471742`", ",", "0.28540036549659026`"}], "}"}], 
     ",", 
     RowBox[{"{", 
      RowBox[{"0.12803152530324632`", ",", "0.2912662882731227`"}], "}"}], 
     ",", 
     RowBox[{"{", 
      RowBox[{"0.12798123841952952`", ",", "0.2970460517758753`"}], "}"}], 
     ",", 
     RowBox[{"{", 
      RowBox[{"0.1279302716741569`", ",", "0.3027387599521866`"}], "}"}], ",", 
     RowBox[{"{", 
      RowBox[{"0.1278787019058078`", ",", "0.3083445053772154`"}], "}"}], ",", 
     RowBox[{"{", 
      RowBox[{"0.1278265535300015`", ",", "0.31386302780946074`"}], "}"}], 
     ",", 
     RowBox[{"{", 
      RowBox[{"0.12777386314801079`", ",", "0.31929383499575825`"}], "}"}], 
     ",", 
     RowBox[{"{", 
      RowBox[{"0.1277207093615688`", ",", "0.3246372410270375`"}], "}"}], ",", 
     RowBox[{"{", 
      RowBox[{"0.12766709166207232`", ",", "0.3299020509554052`"}], "}"}], 
     ",", 
     RowBox[{"{", 
      RowBox[{"0.127613059630803`", ",", "0.3351157533904145`"}], "}"}], ",", 
     RowBox[{"{", 
      RowBox[{"0.1275586814815533`", ",", "0.3402384754888063`"}], "}"}], ",", 
     RowBox[{"{", 
      RowBox[{"0.1275040487976738`", ",", "0.3452715361460078`"}], "}"}], ",", 
     RowBox[{"{", 
      RowBox[{"0.12744909747176003`", ",", "0.3502149693941421`"}], "}"}], 
     ",", 
     RowBox[{"{", 
      RowBox[{"0.12739388926069817`", ",", "0.35506930113373447`"}], "}"}], 
     ",", 
     RowBox[{"{", 
      RowBox[{"0.1273384573210088`", ",", "0.3598352224848684`"}], "}"}], ",", 
     RowBox[{"{", 
      RowBox[{"0.1272828871995353`", ",", "0.3645131719792416`"}], "}"}], ",", 
     RowBox[{"{", 
      RowBox[{"0.12722719583100112`", ",", "0.3691231931457397`"}], "}"}], 
     ",", 
     RowBox[{"{", 
      RowBox[{"0.1271713249491282`", ",", "0.3736699448349815`"}], "}"}], ",", 
     RowBox[{"{", 
      RowBox[{"0.1271155033591533`", ",", "0.37812738525649325`"}], "}"}], 
     ",", 
     RowBox[{"{", 
      RowBox[{"0.12705957296080003`", ",", "0.3824967212708943`"}], "}"}], 
     ",", 
     RowBox[{"{", 
      RowBox[{"0.1270036671771812`", ",", "0.3867791803162822`"}], "}"}], ",", 
     RowBox[{"{", 
      RowBox[{"0.12694777287371325`", ",", "0.3909755228390806`"}], "}"}], 
     ",", 
     RowBox[{"{", 
      RowBox[{"0.1268919216096694`", ",", "0.3950872113240969`"}], "}"}], ",", 
     RowBox[{"{", 
      RowBox[{"0.1268361311614557`", ",", "0.39911843808289993`"}], "}"}], 
     ",", 
     RowBox[{"{", 
      RowBox[{"0.12678049141070583`", ",", "0.4031038788519213`"}], "}"}], 
     ",", 
     RowBox[{"{", 
      RowBox[{"0.12672497497634455`", ",", "0.40700474922653357`"}], "}"}], 
     ",", 
     RowBox[{"{", 
      RowBox[{"0.1266695914678971`", ",", "0.4108211559276311`"}], "}"}], ",", 
     RowBox[{"{", 
      RowBox[{"0.1266144438701674`", ",", "0.4145556475418619`"}], "}"}], ",", 
     RowBox[{"{", 
      RowBox[{"0.12655943662817437`", ",", "0.41820920583984283`"}], "}"}], 
     ",", 
     RowBox[{"{", 
      RowBox[{"0.12650469584276106`", ",", "0.4217832741361768`"}], "}"}], 
     ",", 
     RowBox[{"{", 
      RowBox[{"0.12645018608840528`", ",", "0.42527948295238216`"}], "}"}], 
     ",", 
     RowBox[{"{", 
      RowBox[{"0.12639599728643064`", ",", "0.42873576262221186`"}], "}"}], 
     ",", 
     RowBox[{"{", 
      RowBox[{"0.1263420507805337`", ",", "0.4321128455045326`"}], "}"}], ",", 
     RowBox[{"{", 
      RowBox[{"0.12628840667143912`", ",", "0.4354128103238854`"}], "}"}], 
     ",", 
     RowBox[{"{", 
      RowBox[{"0.12623509952825632`", ",", "0.43863651971487166`"}], "}"}], 
     ",", 
     RowBox[{"{", 
      RowBox[{"0.12618212428516842`", ",", "0.44178625358021556`"}], "}"}], 
     ",", 
     RowBox[{"{", 
      RowBox[{"0.1261294950893488`", ",", "0.4448631488895719`"}], "}"}], ",", 
     RowBox[{"{", 
      RowBox[{"0.1260772616761142`", ",", "0.4478723044519216`"}], "}"}], ",", 
     RowBox[{"{", 
      RowBox[{"0.12602539948443975`", ",", "0.450841572785119`"}], "}"}], ",", 
     RowBox[{"{", 
      RowBox[{"0.1259739314544473`", ",", "0.4537389042955472`"}], "}"}], ",", 
     RowBox[{"{", 
      RowBox[{"0.12592287907015642`", ",", "0.4565664260716385`"}], "}"}], 
     ",", 
     RowBox[{"{", 
      RowBox[{"0.12587223375029497`", ",", "0.45932551281328077`"}], "}"}], 
     ",", 
     RowBox[{"{", 
      RowBox[{"0.12582202601914894`", ",", "0.46201808841779185`"}], "}"}], 
     ",", 
     RowBox[{"{", 
      RowBox[{"0.12577224831451422`", ",", "0.4646453889926286`"}], "}"}], 
     ",", 
     RowBox[{"{", 
      RowBox[{"0.125723013501108`", ",", "0.4672198762165867`"}], "}"}], ",", 
     RowBox[{"{", 
      RowBox[{"0.12567472033073712`", ",", "0.4697507112040724`"}], "}"}], 
     ",", 
     RowBox[{"{", 
      RowBox[{"0.12562961371675097`", ",", "0.4722181071230153`"}], "}"}], 
     ",", 
     RowBox[{"{", 
      RowBox[{"0.12558979975690035`", ",", "0.4746235480717177`"}], "}"}], 
     ",", 
     RowBox[{"{", 
      RowBox[{"0.12555663826041563`", ",", "0.4769691173175848`"}], "}"}], 
     ",", 
     RowBox[{"{", 
      RowBox[{"0.1255313213506004`", ",", "0.47925628707906454`"}], "}"}], 
     ",", 
     RowBox[{"{", 
      RowBox[{"0.12551547703593194`", ",", "0.48148656952996627`"}], "}"}], 
     ",", 
     RowBox[{"{", 
      RowBox[{"0.12550923265048936`", ",", "0.4836803907918139`"}], "}"}], 
     ",", 
     RowBox[{"{", 
      RowBox[{"0.12551528805600345`", ",", "0.48582691216714685`"}], "}"}], 
     ",", 
     RowBox[{"{", 
      RowBox[{"0.1255340017182255`", ",", "0.4879183916921472`"}], "}"}], ",", 
     RowBox[{"{", 
      RowBox[{"0.1255671602221414`", ",", "0.48995729667645727`"}], "}"}], 
     ",", 
     RowBox[{"{", 
      RowBox[{"0.12561738327077643`", ",", "0.4919448869733052`"}], "}"}], 
     ",", 
     RowBox[{"{", 
      RowBox[{"0.1256852244569602`", ",", "0.49388303414940204`"}], "}"}], 
     ",", 
     RowBox[{"{", 
      RowBox[{"0.12577248555637707`", ",", "0.49577563438762`"}], "}"}], ",", 
     RowBox[{"{", 
      RowBox[{"0.12588268393447785`", ",", "0.49764327443072737`"}], "}"}], 
     ",", 
     RowBox[{"{", 
      RowBox[{"0.12601851917056467`", ",", "0.49946376079845306`"}], "}"}], 
     ",", 
     RowBox[{"{", 
      RowBox[{"0.1261796341554499`", ",", "0.5012389646540034`"}], "}"}], ",", 
     RowBox[{"{", 
      RowBox[{"0.12637016755212785`", ",", "0.502970585158232`"}], "}"}], ",", 
     RowBox[{"{", 
      RowBox[{"0.1265946747574141`", ",", "0.504660756970811`"}], "}"}], ",", 
     RowBox[{"{", 
      RowBox[{"0.12685637613794715`", ",", "0.5063111680245432`"}], "}"}], 
     ",", 
     RowBox[{"{", 
      RowBox[{"0.12715764402809104`", ",", "0.5079356199273024`"}], "}"}], 
     ",", 
     RowBox[{"{", 
      RowBox[{"0.1274992501374762`", ",", "0.5095310093225373`"}], "}"}], ",", 
     RowBox[{"{", 
      RowBox[{"0.127889726704268`", ",", "0.5110898223812489`"}], "}"}], ",", 
     RowBox[{"{", 
      RowBox[{"0.1283340482352467`", ",", "0.5126136825498491`"}], "}"}], ",", 
     RowBox[{"{", 
      RowBox[{"0.128837468486998`", ",", "0.5141047924641796`"}], "}"}], ",", 
     RowBox[{"{", 
      RowBox[{"0.12940438208318242`", ",", "0.5155652837937645`"}], "}"}], 
     ",", 
     RowBox[{"{", 
      RowBox[{"0.1300347169243783`", ",", "0.5169973580486679`"}], "}"}], ",", 
     RowBox[{"{", 
      RowBox[{"0.13074254608957542`", ",", "0.5184202367764791`"}], "}"}], 
     ",", 
     RowBox[{"{", 
      RowBox[{"0.1315360014665178`", ",", "0.5198159591355741`"}], "}"}], ",", 
     RowBox[{"{", 
      RowBox[{"0.13242357926142326`", ",", "0.5211870685286606`"}], "}"}], 
     ",", 
     RowBox[{"{", 
      RowBox[{"0.13341514976298235`", ",", "0.522536139651208`"}], "}"}], ",", 
     RowBox[{"{", 
      RowBox[{"0.13451326577007647`", ",", "0.5238652455237035`"}], "}"}], 
     ",", 
     RowBox[{"{", 
      RowBox[{"0.1357318939699703`", ",", "0.525176968286672`"}], "}"}], ",", 
     RowBox[{"{", 
      RowBox[{"0.13709093913036147`", ",", "0.5264808295348715`"}], "}"}], 
     ",", 
     RowBox[{"{", 
      RowBox[{"0.1386070218128477`", ",", "0.5277801324402736`"}], "}"}], ",", 
     RowBox[{"{", 
      RowBox[{"0.14029981934222915`", ",", "0.5290684024236184`"}], "}"}], 
     ",", 
     RowBox[{"{", 
      RowBox[{"0.1421929520337663`", ",", "0.5303489219213126`"}], "}"}], ",", 
     RowBox[{"{", 
      RowBox[{"0.14429331920107488`", ",", "0.5316252437095197`"}], "}"}], 
     ",", 
     RowBox[{"{", 
      RowBox[{"0.14664861964911`", ",", "0.5329018542460169`"}], "}"}], ",", 
     RowBox[{"{", 
      RowBox[{"0.14930710493803964`", ",", "0.5341826603184577`"}], "}"}], 
     ",", 
     RowBox[{"{", 
      RowBox[{"0.15232482943138298`", ",", "0.5354802011764501`"}], "}"}], 
     ",", 
     RowBox[{"{", 
      RowBox[{"0.15577577461962175`", ",", "0.5367971557901037`"}], "}"}], 
     ",", 
     RowBox[{"{", 
      RowBox[{"0.1597157547792024`", ",", "0.5381354692253398`"}], "}"}], ",", 
     RowBox[{"{", 
      RowBox[{"0.16429431950472534`", ",", "0.5395046222469216`"}], "}"}], 
     ",", 
     RowBox[{"{", 
      RowBox[{"0.16971239408606073`", ",", "0.540916680765938`"}], "}"}], ",", 
     RowBox[{"{", 
      RowBox[{"0.17622246621484786`", ",", "0.5423872970554188`"}], "}"}], 
     ",", 
     RowBox[{"{", 
      RowBox[{"0.1840950436996235`", ",", "0.5439380259131732`"}], "}"}], ",", 
     RowBox[{"{", 
      RowBox[{"0.19400966382607152`", ",", "0.5455992739911312`"}], "}"}], 
     ",", 
     RowBox[{"{", 
      RowBox[{"0.20659418491244094`", ",", "0.5474170788464392`"}], "}"}], 
     ",", 
     RowBox[{"{", 
      RowBox[{"0.2232751644973501`", ",", "0.5494558617970621`"}], "}"}], ",", 
     RowBox[{"{", 
      RowBox[{"0.24559754850043597`", ",", "0.551811305825555`"}], "}"}], ",", 
     RowBox[{"{", 
      RowBox[{"0.27612693557565887`", ",", "0.5546390787708437`"}], "}"}], 
     ",", 
     RowBox[{"{", 
      RowBox[{"0.3181442224711962`", ",", "0.5581908449747056`"}], "}"}], ",", 
     RowBox[{"{", 
      RowBox[{"0.37625576995869936`", ",", "0.5629148992734758`"}], "}"}], 
     ",", 
     RowBox[{"{", 
      RowBox[{"0.457545029719317`", ",", "0.5696636706896488`"}], "}"}], ",", 
     RowBox[{"{", 
      RowBox[{"0.5549152062472567`", ",", "0.5784835902806138`"}], "}"}]}], 
    "}"}]}], ";"}]], "Input",
 CellChangeTimes->{{3.916913855040222*^9, 3.9169138725751886`*^9}},
 CellLabel->
  "In[514]:=",ExpressionUUID->"765963f3-8368-4f1b-84bd-d96219bb7fad"],

Cell[BoxData[
 RowBox[{
  RowBox[{"dataD", "=", 
   RowBox[{"{", 
    RowBox[{
     RowBox[{"{", 
      RowBox[{"0.`", ",", "0.01825836951165627`"}], "}"}], ",", 
     RowBox[{"{", 
      RowBox[{"0.2`", ",", "0.07942832050401666`"}], "}"}], ",", 
     RowBox[{"{", 
      RowBox[{"0.4`", ",", "0.14463075249217447`"}], "}"}], ",", 
     RowBox[{"{", 
      RowBox[{"0.6000000000000001`", ",", "0.19709636196309252`"}], "}"}], 
     ",", 
     RowBox[{"{", 
      RowBox[{"0.8`", ",", "0.24061902910258298`"}], "}"}], ",", 
     RowBox[{"{", 
      RowBox[{"1.`", ",", "0.27714349413452666`"}], "}"}], ",", 
     RowBox[{"{", 
      RowBox[{"1.2000000000000002`", ",", "0.3085822251310692`"}], "}"}], ",", 
     RowBox[{"{", 
      RowBox[{"1.4000000000000001`", ",", "0.3361913954261743`"}], "}"}], ",", 
     RowBox[{"{", 
      RowBox[{"1.6`", ",", "0.3608149330858337`"}], "}"}], ",", 
     RowBox[{"{", 
      RowBox[{"1.8`", ",", "0.38304317520609377`"}], "}"}], ",", 
     RowBox[{"{", 
      RowBox[{"2.`", ",", "0.403301125474549`"}], "}"}], ",", 
     RowBox[{"{", 
      RowBox[{"2.2`", ",", "0.4219019624303661`"}], "}"}], ",", 
     RowBox[{"{", 
      RowBox[{"2.4000000000000004`", ",", "0.43908136709350587`"}], "}"}], 
     ",", 
     RowBox[{"{", 
      RowBox[{"2.6`", ",", "0.4550235709411853`"}], "}"}], ",", 
     RowBox[{"{", 
      RowBox[{"2.8000000000000003`", ",", "0.46987464318920885`"}], "}"}], 
     ",", 
     RowBox[{"{", 
      RowBox[{"3.`", ",", "0.4837526921555897`"}], "}"}], ",", 
     RowBox[{"{", 
      RowBox[{"3.2`", ",", "0.4967557503070938`"}], "}"}], ",", 
     RowBox[{"{", 
      RowBox[{"3.4000000000000004`", ",", "0.5089668368526301`"}], "}"}], ",", 
     RowBox[{"{", 
      RowBox[{"3.6`", ",", "0.5204562853919743`"}], "}"}], ",", 
     RowBox[{"{", 
      RowBox[{"3.8000000000000003`", ",", "0.5312852889972282`"}], "}"}], ",", 
     RowBox[{"{", 
      RowBox[{"4.`", ",", "0.5415081113762373`"}], "}"}], ",", 
     RowBox[{"{", 
      RowBox[{"4.2`", ",", "0.5512231342035627`"}], "}"}], ",", 
     RowBox[{"{", 
      RowBox[{"4.4`", ",", "0.5604313631270977`"}], "}"}], ",", 
     RowBox[{"{", 
      RowBox[{"4.6000000000000005`", ",", "0.5691535448648452`"}], "}"}], ",", 
     RowBox[{"{", 
      RowBox[{"4.800000000000001`", ",", "0.577423545982808`"}], "}"}], ",", 
     RowBox[{"{", 
      RowBox[{"5.`", ",", "0.5852732911541054`"}], "}"}], ",", 
     RowBox[{"{", 
      RowBox[{"5.2`", ",", "0.592731407639379`"}], "}"}], ",", 
     RowBox[{"{", 
      RowBox[{"5.4`", ",", "0.5998235820941915`"}], "}"}], ",", 
     RowBox[{"{", 
      RowBox[{"5.6000000000000005`", ",", "0.6065740672342286`"}], "}"}], ",", 
     RowBox[{"{", 
      RowBox[{"5.800000000000001`", ",", "0.6130151622509015`"}], "}"}], ",", 
     RowBox[{"{", 
      RowBox[{"6.`", ",", "0.619197073429932`"}], "}"}], ",", 
     RowBox[{"{", 
      RowBox[{"6.2`", ",", "0.6250903684590783`"}], "}"}], ",", 
     RowBox[{"{", 
      RowBox[{"6.4`", ",", "0.6307136979175859`"}], "}"}], ",", 
     RowBox[{"{", 
      RowBox[{"6.6000000000000005`", ",", "0.6360832385541889`"}], "}"}], ",", 
     RowBox[{"{", 
      RowBox[{"6.800000000000001`", ",", "0.6412140141264533`"}], "}"}], ",", 
     RowBox[{"{", 
      RowBox[{"7.`", ",", "0.6461200867395255`"}], "}"}], ",", 
     RowBox[{"{", 
      RowBox[{"7.2`", ",", "0.6508140254344943`"}], "}"}], ",", 
     RowBox[{"{", 
      RowBox[{"7.4`", ",", "0.6553259231782588`"}], "}"}], ",", 
     RowBox[{"{", 
      RowBox[{"7.6000000000000005`", ",", "0.659669377462806`"}], "}"}], ",", 
     RowBox[{"{", 
      RowBox[{"7.800000000000001`", ",", "0.6638288885822758`"}], "}"}], ",", 
     RowBox[{"{", 
      RowBox[{"8.`", ",", "0.6678152624717191`"}], "}"}], ",", 
     RowBox[{"{", 
      RowBox[{"8.200000000000001`", ",", "0.6716377880698592`"}], "}"}], ",", 
     RowBox[{"{", 
      RowBox[{"8.4`", ",", "0.6753050627009125`"}], "}"}], ",", 
     RowBox[{"{", 
      RowBox[{"8.6`", ",", "0.6788255403549933`"}], "}"}], ",", 
     RowBox[{"{", 
      RowBox[{"8.8`", ",", "0.682209291631095`"}], "}"}], ",", 
     RowBox[{"{", 
      RowBox[{"9.`", ",", "0.6854892794090969`"}], "}"}], ",", 
     RowBox[{"{", 
      RowBox[{"9.200000000000001`", ",", "0.6886400583355083`"}], "}"}], ",", 
     RowBox[{"{", 
      RowBox[{"9.4`", ",", "0.6916673115777641`"}], "}"}], ",", 
     RowBox[{"{", 
      RowBox[{"9.600000000000001`", ",", "0.6945779303190367`"}], "}"}], ",", 
     RowBox[{"{", 
      RowBox[{"9.8`", ",", "0.6973776883413668`"}], "}"}], ",", 
     RowBox[{"{", 
      RowBox[{"10.`", ",", "0.7000718055929412`"}], "}"}], ",", 
     RowBox[{"{", 
      RowBox[{"10.200000000000001`", ",", "0.7026656794949036`"}], "}"}], ",", 
     RowBox[{"{", 
      RowBox[{"10.4`", ",", "0.7051890504459579`"}], "}"}], ",", 
     RowBox[{"{", 
      RowBox[{"10.600000000000001`", ",", "0.7076179241257746`"}], "}"}], ",", 
     RowBox[{"{", 
      RowBox[{"10.8`", ",", "0.7099570713652213`"}], "}"}], ",", 
     RowBox[{"{", 
      RowBox[{"11.`", ",", "0.7122102381937706`"}], "}"}], ",", 
     RowBox[{"{", 
      RowBox[{"11.200000000000001`", ",", "0.714381959007112`"}], "}"}], ",", 
     RowBox[{"{", 
      RowBox[{"11.4`", ",", "0.7164757400018813`"}], "}"}], ",", 
     RowBox[{"{", 
      RowBox[{"11.600000000000001`", ",", "0.7184973028631458`"}], "}"}], ",", 
     RowBox[{"{", 
      RowBox[{"11.8`", ",", "0.7204663298774662`"}], "}"}], ",", 
     RowBox[{"{", 
      RowBox[{"12.`", ",", "0.7223647118158664`"}], "}"}], ",", 
     RowBox[{"{", 
      RowBox[{"12.200000000000001`", ",", "0.7241959288298648`"}], "}"}], ",", 
     RowBox[{"{", 
      RowBox[{"12.4`", ",", "0.7259628950733618`"}], "}"}], ",", 
     RowBox[{"{", 
      RowBox[{"12.600000000000001`", ",", "0.7276686147721318`"}], "}"}], ",", 
     RowBox[{"{", 
      RowBox[{"12.8`", ",", "0.72931562155993`"}], "}"}], ",", 
     RowBox[{"{", 
      RowBox[{"13.`", ",", "0.7309125319770702`"}], "}"}], ",", 
     RowBox[{"{", 
      RowBox[{"13.200000000000001`", ",", "0.7324650770435117`"}], "}"}], ",", 
     RowBox[{"{", 
      RowBox[{"13.4`", ",", "0.7339584996387616`"}], "}"}], ",", 
     RowBox[{"{", 
      RowBox[{"13.600000000000001`", ",", "0.7353907106650276`"}], "}"}], ",", 
     RowBox[{"{", 
      RowBox[{"13.8`", ",", "0.7367614931412527`"}], "}"}], ",", 
     RowBox[{"{", 
      RowBox[{"14.`", ",", "0.7380705799068817`"}], "}"}], ",", 
     RowBox[{"{", 
      RowBox[{"14.200000000000001`", ",", "0.7393167639993328`"}], "}"}], ",", 
     RowBox[{"{", 
      RowBox[{"14.4`", ",", "0.740512050850308`"}], "}"}], ",", 
     RowBox[{"{", 
      RowBox[{"14.600000000000001`", ",", "0.7416460782377975`"}], "}"}], ",", 
     RowBox[{"{", 
      RowBox[{"14.8`", ",", "0.7427151674220319`"}], "}"}], ",", 
     RowBox[{"{", 
      RowBox[{"15.`", ",", "0.7437181544720222`"}], "}"}], ",", 
     RowBox[{"{", 
      RowBox[{"15.200000000000001`", ",", "0.7446515115877342`"}], "}"}], ",", 
     RowBox[{"{", 
      RowBox[{"15.4`", ",", "0.7455162138269771`"}], "}"}], ",", 
     RowBox[{"{", 
      RowBox[{"15.600000000000001`", ",", "0.7463116844946794`"}], "}"}], ",", 
     RowBox[{"{", 
      RowBox[{"15.8`", ",", "0.7470423285063388`"}], "}"}], ",", 
     RowBox[{"{", 
      RowBox[{"16.`", ",", "0.7476923671717265`"}], "}"}], ",", 
     RowBox[{"{", 
      RowBox[{"16.2`", ",", "0.7482645144266677`"}], "}"}], ",", 
     RowBox[{"{", 
      RowBox[{"16.400000000000002`", ",", "0.7487523698580257`"}], "}"}], ",", 
     RowBox[{"{", 
      RowBox[{"16.6`", ",", "0.7491489619337764`"}], "}"}], ",", 
     RowBox[{"{", 
      RowBox[{"16.8`", ",", "0.7494497768380297`"}], "}"}], ",", 
     RowBox[{"{", 
      RowBox[{"17.`", ",", "0.7496579506546709`"}], "}"}], ",", 
     RowBox[{"{", 
      RowBox[{"17.2`", ",", "0.7497713626752633`"}], "}"}], ",", 
     RowBox[{"{", 
      RowBox[{"17.400000000000002`", ",", "0.74977054696881`"}], "}"}], ",", 
     RowBox[{"{", 
      RowBox[{"17.6`", ",", "0.7496476340684355`"}], "}"}], ",", 
     RowBox[{"{", 
      RowBox[{"17.8`", ",", "0.7493945390599043`"}], "}"}], ",", 
     RowBox[{"{", 
      RowBox[{"18.`", ",", "0.7490048570940115`"}], "}"}], ",", 
     RowBox[{"{", 
      RowBox[{"18.2`", ",", "0.7484808869910369`"}], "}"}], ",", 
     RowBox[{"{", 
      RowBox[{"18.400000000000002`", ",", "0.7478058593882667`"}], "}"}], ",", 
     RowBox[{"{", 
      RowBox[{"18.6`", ",", "0.7469565927039734`"}], "}"}], ",", 
     RowBox[{"{", 
      RowBox[{"18.8`", ",", "0.7459192922125597`"}], "}"}], ",", 
     RowBox[{"{", 
      RowBox[{"19.`", ",", "0.7446776602819534`"}], "}"}], ",", 
     RowBox[{"{", 
      RowBox[{"19.200000000000003`", ",", "0.7432292618770601`"}], "}"}], ",", 
     RowBox[{"{", 
      RowBox[{"19.400000000000002`", ",", "0.7415501780042266`"}], "}"}], ",", 
     RowBox[{"{", 
      RowBox[{"19.6`", ",", "0.7396088680921643`"}], "}"}], ",", 
     RowBox[{"{", 
      RowBox[{"19.8`", ",", "0.7373773408787168`"}], "}"}], ",", 
     RowBox[{"{", 
      RowBox[{"20.`", ",", "0.7348172396999569`"}], "}"}], ",", 
     RowBox[{"{", 
      RowBox[{"20.200000000000003`", ",", "0.7318879210338748`"}], "}"}], ",", 
     RowBox[{"{", 
      RowBox[{"20.400000000000002`", ",", "0.7285807607738114`"}], "}"}], ",", 
     RowBox[{"{", 
      RowBox[{"20.6`", ",", "0.724811204013171`"}], "}"}], ",", 
     RowBox[{"{", 
      RowBox[{"20.8`", ",", "0.72049428776099`"}], "}"}], ",", 
     RowBox[{"{", 
      RowBox[{"21.`", ",", "0.7155360196385874`"}], "}"}], ",", 
     RowBox[{"{", 
      RowBox[{"21.200000000000003`", ",", "0.7098051415895866`"}], "}"}], ",", 
     RowBox[{"{", 
      RowBox[{"21.400000000000002`", ",", "0.7032053006854995`"}], "}"}], ",", 
     RowBox[{"{", 
      RowBox[{"21.6`", ",", "0.6954718963843636`"}], "}"}], ",", 
     RowBox[{"{", 
      RowBox[{"21.8`", ",", "0.6862503965569189`"}], "}"}], ",", 
     RowBox[{"{", 
      RowBox[{"22.`", ",", "0.6750984634567462`"}], "}"}], ",", 
     RowBox[{"{", 
      RowBox[{"22.200000000000003`", ",", "0.6615514361391422`"}], "}"}], ",", 
     RowBox[{"{", 
      RowBox[{"22.400000000000002`", ",", "0.6444099670315449`"}], "}"}], ",", 
     RowBox[{"{", 
      RowBox[{"22.6`", ",", "0.6226018644727113`"}], "}"}], ",", 
     RowBox[{"{", 
      RowBox[{"22.8`", ",", "0.5936431294643003`"}], "}"}], ",", 
     RowBox[{"{", 
      RowBox[{"23.`", ",", "0.5549247615849373`"}], "}"}], ",", 
     RowBox[{"{", 
      RowBox[{"23.200000000000003`", ",", "0.5021502340087647`"}], "}"}], ",", 
     RowBox[{"{", 
      RowBox[{"23.400000000000002`", ",", "0.43004399779144903`"}], "}"}], 
     ",", 
     RowBox[{"{", 
      RowBox[{"23.6`", ",", "0.33159386890573944`"}], "}"}], ",", 
     RowBox[{"{", 
      RowBox[{"23.8`", ",", "0.19681550138979073`"}], "}"}], ",", 
     RowBox[{"{", 
      RowBox[{"24.`", ",", "0.04074166394577325`"}], "}"}]}], "}"}]}], 
  ";"}]], "Input",
 CellChangeTimes->{{3.9155279478672667`*^9, 3.91552795387539*^9}},
 CellLabel->
  "In[515]:=",ExpressionUUID->"8e71da77-164b-49d2-8d9d-591d2150a1b0"],

Cell[BoxData[
 RowBox[{
  RowBox[{"rdataE", "=", 
   RowBox[{"{", 
    RowBox[{
     RowBox[{"{", 
      RowBox[{"0.00813371642926645`", ",", "0.01365149477196072`"}], "}"}], 
     ",", 
     RowBox[{"{", 
      RowBox[{"0.011061531302080044`", ",", "0.022940829296442863`"}], "}"}], 
     ",", 
     RowBox[{"{", 
      RowBox[{"0.012297667515582731`", ",", "0.02848558951566145`"}], "}"}], 
     ",", 
     RowBox[{"{", 
      RowBox[{"0.013402753029949059`", ",", "0.03389697714154797`"}], "}"}], 
     ",", 
     RowBox[{"{", 
      RowBox[{"0.014399696833755464`", ",", "0.038911940469188125`"}], "}"}], 
     ",", 
     RowBox[{"{", 
      RowBox[{"0.01530682781953377`", ",", "0.04363111060732413`"}], "}"}], 
     ",", 
     RowBox[{"{", 
      RowBox[{"0.016150105728254094`", ",", "0.048357208964973544`"}], "}"}], 
     ",", 
     RowBox[{"{", 
      RowBox[{"0.016956336367344747`", ",", "0.05318889880743685`"}], "}"}], 
     ",", 
     RowBox[{"{", 
      RowBox[{"0.017743821861458686`", ",", "0.05804544115627541`"}], "}"}], 
     ",", 
     RowBox[{"{", 
      RowBox[{"0.018527643788652657`", ",", "0.06288181682772982`"}], "}"}], 
     ",", 
     RowBox[{"{", 
      RowBox[{"0.019320036812242508`", ",", "0.06770401757868967`"}], "}"}], 
     ",", 
     RowBox[{"{", 
      RowBox[{"0.02012823087277274`", ",", "0.07260697841196485`"}], "}"}], 
     ",", 
     RowBox[{"{", 
      RowBox[{"0.020961410273160667`", ",", "0.07767678770795897`"}], "}"}], 
     ",", 
     RowBox[{"{", 
      RowBox[{"0.021825785741614805`", ",", "0.08298697629311838`"}], "}"}], 
     ",", 
     RowBox[{"{", 
      RowBox[{"0.022725765332854087`", ",", "0.08866276024632953`"}], "}"}], 
     ",", 
     RowBox[{"{", 
      RowBox[{"0.02366854998482139`", ",", "0.09486301570188284`"}], "}"}], 
     ",", 
     RowBox[{"{", 
      RowBox[{"0.024656415355547443`", ",", "0.10141874762550174`"}], "}"}], 
     ",", 
     RowBox[{"{", 
      RowBox[{"0.02569516528059555`", ",", "0.10806066825037611`"}], "}"}], 
     ",", 
     RowBox[{"{", 
      RowBox[{"0.026786704219203098`", ",", "0.11467667493263328`"}], "}"}], 
     ",", 
     RowBox[{"{", 
      RowBox[{"0.027934022935834208`", ",", "0.12127259790712593`"}], "}"}], 
     ",", 
     RowBox[{"{", 
      RowBox[{"0.029136502138971145`", ",", "0.1277776471669783`"}], "}"}], 
     ",", 
     RowBox[{"{", 
      RowBox[{"0.03039510099595669`", ",", "0.13417463543752361`"}], "}"}], 
     ",", 
     RowBox[{"{", 
      RowBox[{"0.03170238951964461`", ",", "0.1404537449678413`"}], "}"}], 
     ",", 
     RowBox[{"{", 
      RowBox[{"0.03305531664468456`", ",", "0.14660548922836106`"}], "}"}], 
     ",", 
     RowBox[{"{", 
      RowBox[{"0.034443991868792656`", ",", "0.15262087727236284`"}], "}"}], 
     ",", 
     RowBox[{"{", 
      RowBox[{"0.035854015864723844`", ",", "0.15849865238014552`"}], "}"}], 
     ",", 
     RowBox[{"{", 
      RowBox[{"0.037272052354818994`", ",", "0.16421990968133426`"}], "}"}], 
     ",", 
     RowBox[{"{", 
      RowBox[{"0.03868238485542489`", ",", "0.16977624470906322`"}], "}"}], 
     ",", 
     RowBox[{"{", 
      RowBox[{"0.04006892439476283`", ",", "0.1751626982948446`"}], "}"}], 
     ",", 
     RowBox[{"{", 
      RowBox[{"0.0414129877662647`", ",", "0.18038215778473254`"}], "}"}], 
     ",", 
     RowBox[{"{", 
      RowBox[{"0.04270531060309865`", ",", "0.18543571240856682`"}], "}"}], 
     ",", 
     RowBox[{"{", 
      RowBox[{"0.04393240581736802`", ",", "0.1903200269231055`"}], "}"}], 
     ",", 
     RowBox[{"{", 
      RowBox[{"0.04509019309931661`", ",", "0.19503811240013352`"}], "}"}], 
     ",", 
     RowBox[{"{", 
      RowBox[{"0.046169653741007566`", ",", "0.1995948108113164`"}], "}"}], 
     ",", 
     RowBox[{"{", 
      RowBox[{"0.04717358529034134`", ",", "0.20399610472195012`"}], "}"}], 
     ",", 
     RowBox[{"{", 
      RowBox[{"0.04810303014584516`", ",", "0.20824917714348057`"}], "}"}], 
     ",", 
     RowBox[{"{", 
      RowBox[{"0.048958724088105574`", ",", "0.21236170428956058`"}], "}"}], 
     ",", 
     RowBox[{"{", 
      RowBox[{"0.049746936559320165`", ",", "0.21634112433623473`"}], "}"}], 
     ",", 
     RowBox[{"{", 
      RowBox[{"0.05047337055442799`", ",", "0.22019525296832182`"}], "}"}], 
     ",", 
     RowBox[{"{", 
      RowBox[{"0.051143523501432225`", ",", "0.22393113003937035`"}], "}"}], 
     ",", 
     RowBox[{"{", 
      RowBox[{"0.051762925869456064`", ",", "0.22755530567945711`"}], "}"}], 
     ",", 
     RowBox[{"{", 
      RowBox[{"0.05233683058177357`", ",", "0.23107805600595557`"}], "}"}], 
     ",", 
     RowBox[{"{", 
      RowBox[{"0.05287032675332687`", ",", "0.2345241187690145`"}], "}"}], 
     ",", 
     RowBox[{"{", 
      RowBox[{"0.053368073492866326`", ",", "0.23790244198015323`"}], "}"}], 
     ",", 
     RowBox[{"{", 
      RowBox[{"0.05383437121112269`", ",", "0.24118963704653323`"}], "}"}], 
     ",", 
     RowBox[{"{", 
      RowBox[{"0.05427298771564488`", ",", "0.2443823635835339`"}], "}"}], 
     ",", 
     RowBox[{"{", 
      RowBox[{"0.054687544874604636`", ",", "0.2474852733169522`"}], "}"}], 
     ",", 
     RowBox[{"{", 
      RowBox[{"0.055081096379474524`", ",", "0.2505025340063655`"}], "}"}], 
     ",", 
     RowBox[{"{", 
      RowBox[{"0.0554559365422186`", ",", "0.2534380755849515`"}], "}"}], ",", 
     RowBox[{"{", 
      RowBox[{"0.05581488003908208`", ",", "0.2562954474154568`"}], "}"}], 
     ",", 
     RowBox[{"{", 
      RowBox[{"0.056160610038694075`", ",", "0.2590910071933909`"}], "}"}], 
     ",", 
     RowBox[{"{", 
      RowBox[{"0.0564952517391426`", ",", "0.26182622897210794`"}], "}"}], 
     ",", 
     RowBox[{"{", 
      RowBox[{"0.056820700322530934`", ",", "0.26448992790678433`"}], "}"}], 
     ",", 
     RowBox[{"{", 
      RowBox[{"0.057138761322121694`", ",", "0.2670847764280824`"}], "}"}], 
     ",", 
     RowBox[{"{", 
      RowBox[{"0.057451039609581506`", ",", "0.26961285297475596`"}], "}"}], 
     ",", 
     RowBox[{"{", 
      RowBox[{"0.05775907557327696`", ",", "0.2720766022822941`"}], "}"}], 
     ",", 
     RowBox[{"{", 
      RowBox[{"0.058064307470825624`", ",", "0.2744782503959678`"}], "}"}], 
     ",", 
     RowBox[{"{", 
      RowBox[{"0.05836808804409888`", ",", "0.276819570478667`"}], "}"}], ",", 
     RowBox[{"{", 
      RowBox[{"0.05867171155655778`", ",", "0.27911676253640394`"}], "}"}], 
     ",", 
     RowBox[{"{", 
      RowBox[{"0.05897641401851302`", ",", "0.2813650836597053`"}], "}"}], 
     ",", 
     RowBox[{"{", 
      RowBox[{"0.0592834614894579`", ",", "0.2835563828648535`"}], "}"}], ",", 
     RowBox[{"{", 
      RowBox[{"0.05959394876105637`", ",", "0.28569180488213425`"}], "}"}], 
     ",", 
     RowBox[{"{", 
      RowBox[{"0.05990911931207569`", ",", "0.2877731397223141`"}], "}"}], 
     ",", 
     RowBox[{"{", 
      RowBox[{"0.06023006997040641`", ",", "0.28980195409171394`"}], "}"}], 
     ",", 
     RowBox[{"{", 
      RowBox[{"0.06055801438846669`", ",", "0.291779560224856`"}], "}"}], ",", 
     RowBox[{"{", 
      RowBox[{"0.06089406151130709`", ",", "0.2937074143115144`"}], "}"}], 
     ",", 
     RowBox[{"{", 
      RowBox[{"0.06123942310494603`", ",", "0.2956070859882037`"}], "}"}], 
     ",", 
     RowBox[{"{", 
      RowBox[{"0.06159532432573177`", ",", "0.297457158223811`"}], "}"}], ",", 
     RowBox[{"{", 
      RowBox[{"0.06196292672093983`", ",", "0.2992588914522022`"}], "}"}], 
     ",", 
     RowBox[{"{", 
      RowBox[{"0.0623436195753565`", ",", "0.30101357324457734`"}], "}"}], 
     ",", 
     RowBox[{"{", 
      RowBox[{"0.06273855544837736`", ",", "0.3027225896177414`"}], "}"}], 
     ",", 
     RowBox[{"{", 
      RowBox[{"0.06314918242518996`", ",", "0.30438690795402973`"}], "}"}], 
     ",", 
     RowBox[{"{", 
      RowBox[{"0.06357683730237944`", ",", "0.30600734778853417`"}], "}"}], 
     ",", 
     RowBox[{"{", 
      RowBox[{"0.06402299825522223`", ",", "0.307595968266412`"}], "}"}], ",", 
     RowBox[{"{", 
      RowBox[{"0.06448882980976026`", ",", "0.30915357943990907`"}], "}"}], 
     ",", 
     RowBox[{"{", 
      RowBox[{"0.06497504901349999`", ",", "0.31075729121031653`"}], "}"}], 
     ",", 
     RowBox[{"{", 
      RowBox[{"0.06546934996866727`", ",", "0.31253593100155097`"}], "}"}], 
     ",", 
     RowBox[{"{", 
      RowBox[{"0.06596589700823112`", ",", "0.31395448376223545`"}], "}"}], 
     ",", 
     RowBox[{"{", 
      RowBox[{"0.0664930307463669`", ",", "0.3153339491388941`"}], "}"}], ",", 
     RowBox[{"{", 
      RowBox[{"0.06705290315061413`", ",", "0.316675086244383`"}], "}"}], ",", 
     RowBox[{"{", 
      RowBox[{"0.06764779278119877`", ",", "0.3179813969504613`"}], "}"}], 
     ",", 
     RowBox[{"{", 
      RowBox[{"0.06828004222166914`", ",", "0.3192623446022115`"}], "}"}], 
     ",", 
     RowBox[{"{", 
      RowBox[{"0.06895248285494462`", ",", "0.3205057711153875`"}], "}"}], 
     ",", 
     RowBox[{"{", 
      RowBox[{"0.06966794070897672`", ",", "0.32171223839283236`"}], "}"}], 
     ",", 
     RowBox[{"{", 
      RowBox[{"0.07042955976401144`", ",", "0.3228829540569501`"}], "}"}], 
     ",", 
     RowBox[{"{", 
      RowBox[{"0.07124076855848`", ",", "0.3240186009656416`"}], "}"}], ",", 
     RowBox[{"{", 
      RowBox[{"0.07210524212555217`", ",", "0.32512003365159386`"}], "}"}], 
     ",", 
     RowBox[{"{", 
      RowBox[{"0.0730272985544846`", ",", "0.32618765685055484`"}], "}"}], 
     ",", 
     RowBox[{"{", 
      RowBox[{"0.07401110264679368`", ",", "0.32723083041647905`"}], "}"}], 
     ",", 
     RowBox[{"{", 
      RowBox[{"0.07506165932798718`", ",", "0.32824353357735403`"}], "}"}], 
     ",", 
     RowBox[{"{", 
      RowBox[{"0.07618439680258701`", ",", "0.32922348800480483`"}], "}"}], 
     ",", 
     RowBox[{"{", 
      RowBox[{"0.077385122232892`", ",", "0.330170914406443`"}], "}"}], ",", 
     RowBox[{"{", 
      RowBox[{"0.07867045254419164`", ",", "0.33108719502389106`"}], "}"}], 
     ",", 
     RowBox[{"{", 
      RowBox[{"0.08004744758804815`", ",", "0.33197298132386316`"}], "}"}], 
     ",", 
     RowBox[{"{", 
      RowBox[{"0.08152415787563363`", ",", "0.3328289589593943`"}], "}"}], 
     ",", 
     RowBox[{"{", 
      RowBox[{"0.08310943020549819`", ",", "0.33365719965437585`"}], "}"}], 
     ",", 
     RowBox[{"{", 
      RowBox[{"0.08481314215920085`", ",", "0.33446424917103407`"}], "}"}], 
     ",", 
     RowBox[{"{", 
      RowBox[{"0.0866464490075486`", ",", "0.3352425876389313`"}], "}"}], ",", 
     RowBox[{"{", 
      RowBox[{"0.08862172942270206`", ",", "0.3359931220304451`"}], "}"}], 
     ",", 
     RowBox[{"{", 
      RowBox[{"0.09075325037087988`", ",", "0.33671717493748976`"}], "}"}], 
     ",", 
     RowBox[{"{", 
      RowBox[{"0.0930570820373167`", ",", "0.3374151569955229`"}], "}"}], ",", 
     RowBox[{"{", 
      RowBox[{"0.09555173872606915`", ",", "0.3380884687941823`"}], "}"}], 
     ",", 
     RowBox[{"{", 
      RowBox[{"0.09825899772578778`", ",", "0.3387383838679785`"}], "}"}], 
     ",", 
     RowBox[{"{", 
      RowBox[{"0.10120399518432037`", ",", "0.3393665740154543`"}], "}"}], 
     ",", 
     RowBox[{"{", 
      RowBox[{"0.10441688172094397`", ",", "0.33997893216240144`"}], "}"}], 
     ",", 
     RowBox[{"{", 
      RowBox[{"0.1079340926242771`", ",", "0.34057157178644054`"}], "}"}], 
     ",", 
     RowBox[{"{", 
      RowBox[{"0.11180023297861928`", ",", "0.341146021510072`"}], "}"}], ",", 
     RowBox[{"{", 
      RowBox[{"0.11607153738043145`", ",", "0.34170531399764353`"}], "}"}], 
     ",", 
     RowBox[{"{", 
      RowBox[{"0.1208196667858857`", ",", "0.3422517359834607`"}], "}"}], ",", 
     RowBox[{"{", 
      RowBox[{"0.12613841005466803`", ",", "0.34278973782689415`"}], "}"}], 
     ",", 
     RowBox[{"{", 
      RowBox[{"0.13215379628575333`", ",", "0.34332308580742293`"}], "}"}], 
     ",", 
     RowBox[{"{", 
      RowBox[{"0.13903828770397764`", ",", "0.34385846620271016`"}], "}"}], 
     ",", 
     RowBox[{"{", 
      RowBox[{"0.1470363734340047`", ",", "0.3444034983811012`"}], "}"}], ",", 
     RowBox[{"{", 
      RowBox[{"0.15649291015102798`", ",", "0.34496964743566016`"}], "}"}], 
     ",", 
     RowBox[{"{", 
      RowBox[{"0.1678553114838962`", ",", "0.3455722661797512`"}], "}"}], ",", 
     RowBox[{"{", 
      RowBox[{"0.181944870237676`", ",", "0.346234621313277`"}], "}"}], ",", 
     RowBox[{"{", 
      RowBox[{"0.1997697743278526`", ",", "0.3469914707771524`"}], "}"}], ",", 
     RowBox[{"{", 
      RowBox[{"0.22293638152220502`", ",", "0.3478987464222597`"}], "}"}], 
     ",", 
     RowBox[{"{", 
      RowBox[{"0.25362111456542996`", ",", "0.34904845285486047`"}], "}"}], 
     ",", 
     RowBox[{"{", 
      RowBox[{"0.2947484472529848`", ",", "0.3506030051146793`"}], "}"}], ",", 
     RowBox[{"{", 
      RowBox[{"0.3411391375176401`", ",", "0.3525167662579081`"}], "}"}]}], 
    "}"}]}], ";"}]], "Input",
 CellChangeTimes->{{3.9169141003109894`*^9, 3.916914113295256*^9}},
 CellLabel->
  "In[516]:=",ExpressionUUID->"b50e814e-3e2b-47e3-b3f3-a2f23b661e83"],

Cell[BoxData[
 RowBox[{
  RowBox[{"dataE", "=", 
   RowBox[{"{", 
    RowBox[{
     RowBox[{"{", 
      RowBox[{"0.`", ",", "0.40418858409757635`"}], "}"}], ",", 
     RowBox[{"{", 
      RowBox[{"0.2`", ",", "0.517823389941914`"}], "}"}], ",", 
     RowBox[{"{", 
      RowBox[{"0.4`", ",", "0.5682846054907362`"}], "}"}], ",", 
     RowBox[{"{", 
      RowBox[{"0.6000000000000001`", ",", "0.6046032962177877`"}], "}"}], ",", 
     RowBox[{"{", 
      RowBox[{"0.8`", ",", "0.6299414354532726`"}], "}"}], ",", 
     RowBox[{"{", 
      RowBox[{"1.`", ",", "0.649176296306235`"}], "}"}], ",", 
     RowBox[{"{", 
      RowBox[{"1.2000000000000002`", ",", "0.6660248580526626`"}], "}"}], ",", 
     RowBox[{"{", 
      RowBox[{"1.4000000000000001`", ",", "0.6812053502229319`"}], "}"}], ",", 
     RowBox[{"{", 
      RowBox[{"1.6`", ",", "0.6943115340671269`"}], "}"}], ",", 
     RowBox[{"{", 
      RowBox[{"1.8`", ",", "0.7053576896575565`"}], "}"}], ",", 
     RowBox[{"{", 
      RowBox[{"2.`", ",", "0.7146397288789014`"}], "}"}], ",", 
     RowBox[{"{", 
      RowBox[{"2.2`", ",", "0.7227782878035891`"}], "}"}], ",", 
     RowBox[{"{", 
      RowBox[{"2.4000000000000004`", ",", "0.7301457630821555`"}], "}"}], ",", 
     RowBox[{"{", 
      RowBox[{"2.6`", ",", "0.7369974577152453`"}], "}"}], ",", 
     RowBox[{"{", 
      RowBox[{"2.8000000000000003`", ",", "0.7436830832954483`"}], "}"}], ",", 
     RowBox[{"{", 
      RowBox[{"3.`", ",", "0.7504976010966978`"}], "}"}], ",", 
     RowBox[{"{", 
      RowBox[{"3.2`", ",", "0.7568850342483663`"}], "}"}], ",", 
     RowBox[{"{", 
      RowBox[{"3.4000000000000004`", ",", "0.7622153768190664`"}], "}"}], ",", 
     RowBox[{"{", 
      RowBox[{"3.6`", ",", "0.7664154089317734`"}], "}"}], ",", 
     RowBox[{"{", 
      RowBox[{"3.8000000000000003`", ",", "0.7696592353267893`"}], "}"}], ",", 
     RowBox[{"{", 
      RowBox[{"4.`", ",", "0.7719749675708466`"}], "}"}], ",", 
     RowBox[{"{", 
      RowBox[{"4.2`", ",", "0.7734661182656263`"}], "}"}], ",", 
     RowBox[{"{", 
      RowBox[{"4.4`", ",", "0.7742859079556528`"}], "}"}], ",", 
     RowBox[{"{", 
      RowBox[{"4.6000000000000005`", ",", "0.7745287927575774`"}], "}"}], ",", 
     RowBox[{"{", 
      RowBox[{"4.800000000000001`", ",", "0.7743166434083267`"}], "}"}], ",", 
     RowBox[{"{", 
      RowBox[{"5.`", ",", "0.7737897746995915`"}], "}"}], ",", 
     RowBox[{"{", 
      RowBox[{"5.2`", ",", "0.7730357273539807`"}], "}"}], ",", 
     RowBox[{"{", 
      RowBox[{"5.4`", ",", "0.7721566705535695`"}], "}"}], ",", 
     RowBox[{"{", 
      RowBox[{"5.6000000000000005`", ",", "0.7712473900846379`"}], "}"}], ",", 
     RowBox[{"{", 
      RowBox[{"5.800000000000001`", ",", "0.7704152767942447`"}], "}"}], ",", 
     RowBox[{"{", 
      RowBox[{"6.`", ",", "0.7697028795132682`"}], "}"}], ",", 
     RowBox[{"{", 
      RowBox[{"6.2`", ",", "0.769165617893077`"}], "}"}], ",", 
     RowBox[{"{", 
      RowBox[{"6.4`", ",", "0.7688134255175157`"}], "}"}], ",", 
     RowBox[{"{", 
      RowBox[{"6.6000000000000005`", ",", "0.7686830957511552`"}], "}"}], ",", 
     RowBox[{"{", 
      RowBox[{"6.800000000000001`", ",", "0.7687525192961912`"}], "}"}], ",", 
     RowBox[{"{", 
      RowBox[{"7.`", ",", "0.7690121478237444`"}], "}"}], ",", 
     RowBox[{"{", 
      RowBox[{"7.2`", ",", "0.769455965462826`"}], "}"}], ",", 
     RowBox[{"{", 
      RowBox[{"7.4`", ",", "0.770053258658284`"}], "}"}], ",", 
     RowBox[{"{", 
      RowBox[{"7.6000000000000005`", ",", "0.7707790250969249`"}], "}"}], ",", 
     RowBox[{"{", 
      RowBox[{"7.800000000000001`", ",", "0.7716104791127502`"}], "}"}], ",", 
     RowBox[{"{", 
      RowBox[{"8.`", ",", "0.7725259548886493`"}], "}"}], ",", 
     RowBox[{"{", 
      RowBox[{"8.200000000000001`", ",", "0.7735101658444595`"}], "}"}], ",", 
     RowBox[{"{", 
      RowBox[{"8.4`", ",", "0.7745633710049266`"}], "}"}], ",", 
     RowBox[{"{", 
      RowBox[{"8.6`", ",", "0.7756724435080894`"}], "}"}], ",", 
     RowBox[{"{", 
      RowBox[{"8.8`", ",", "0.7767964997570095`"}], "}"}], ",", 
     RowBox[{"{", 
      RowBox[{"9.`", ",", "0.7779177395626854`"}], "}"}], ",", 
     RowBox[{"{", 
      RowBox[{"9.200000000000001`", ",", "0.7790270744531663`"}], "}"}], ",", 
     RowBox[{"{", 
      RowBox[{"9.4`", ",", "0.7801176079996266`"}], "}"}], ",", 
     RowBox[{"{", 
      RowBox[{"9.600000000000001`", ",", "0.781185457574902`"}], "}"}], ",", 
     RowBox[{"{", 
      RowBox[{"9.8`", ",", "0.7822244577422955`"}], "}"}], ",", 
     RowBox[{"{", 
      RowBox[{"10.`", ",", "0.7832398328021681`"}], "}"}], ",", 
     RowBox[{"{", 
      RowBox[{"10.200000000000001`", ",", "0.7842261565583599`"}], "}"}], ",", 
     RowBox[{"{", 
      RowBox[{"10.4`", ",", "0.7851687556792084`"}], "}"}], ",", 
     RowBox[{"{", 
      RowBox[{"10.600000000000001`", ",", "0.7860650760920198`"}], "}"}], ",", 
     RowBox[{"{", 
      RowBox[{"10.8`", ",", "0.7869128308398536`"}], "}"}], ",", 
     RowBox[{"{", 
      RowBox[{"11.`", ",", "0.7877102437741087`"}], "}"}], ",", 
     RowBox[{"{", 
      RowBox[{"11.200000000000001`", ",", "0.7884557068290077`"}], "}"}], ",", 
     RowBox[{"{", 
      RowBox[{"11.4`", ",", "0.789147537715015`"}], "}"}], ",", 
     RowBox[{"{", 
      RowBox[{"11.600000000000001`", ",", "0.7897950985695261`"}], "}"}], ",", 
     RowBox[{"{", 
      RowBox[{"11.8`", ",", "0.7903918522817083`"}], "}"}], ",", 
     RowBox[{"{", 
      RowBox[{"12.`", ",", "0.7909288414159482`"}], "}"}], ",", 
     RowBox[{"{", 
      RowBox[{"12.200000000000001`", ",", "0.7914047664557876`"}], "}"}], ",", 
     RowBox[{"{", 
      RowBox[{"12.4`", ",", "0.7918182379012689`"}], "}"}], ",", 
     RowBox[{"{", 
      RowBox[{"12.600000000000001`", ",", "0.7921681716771816`"}], "}"}], ",", 
     RowBox[{"{", 
      RowBox[{"12.8`", ",", "0.7924528560472212`"}], "}"}], ",", 
     RowBox[{"{", 
      RowBox[{"13.`", ",", "0.79267101018185`"}], "}"}], ",", 
     RowBox[{"{", 
      RowBox[{"13.200000000000001`", ",", "0.7928350638137618`"}], "}"}], ",", 
     RowBox[{"{", 
      RowBox[{"13.4`", ",", "0.7929270732849987`"}], "}"}], ",", 
     RowBox[{"{", 
      RowBox[{"13.600000000000001`", ",", "0.7929454111780783`"}], "}"}], ",", 
     RowBox[{"{", 
      RowBox[{"13.8`", ",", "0.7928876797701693`"}], "}"}], ",", 
     RowBox[{"{", 
      RowBox[{"14.`", ",", "0.7927523164769449`"}], "}"}], ",", 
     RowBox[{"{", 
      RowBox[{"14.200000000000001`", ",", "0.7925364699498603`"}], "}"}], ",", 
     RowBox[{"{", 
      RowBox[{"14.4`", ",", "0.7922375467065121`"}], "}"}], ",", 
     RowBox[{"{", 
      RowBox[{"14.600000000000001`", ",", "0.7918600864112391`"}], "}"}], ",", 
     RowBox[{"{", 
      RowBox[{"14.8`", ",", "0.7914019629771257`"}], "}"}], ",", 
     RowBox[{"{", 
      RowBox[{"15.`", ",", "0.7909138390271084`"}], "}"}], ",", 
     RowBox[{"{", 
      RowBox[{"15.200000000000001`", ",", "0.7905221656951105`"}], "}"}], ",", 
     RowBox[{"{", 
      RowBox[{"15.4`", ",", "0.789887068285387`"}], "}"}], ",", 
     RowBox[{"{", 
      RowBox[{"15.600000000000001`", ",", "0.789134563760279`"}], "}"}], ",", 
     RowBox[{"{", 
      RowBox[{"15.8`", ",", "0.7882596198335969`"}], "}"}], ",", 
     RowBox[{"{", 
      RowBox[{"16.`", ",", "0.7872586464807005`"}], "}"}], ",", 
     RowBox[{"{", 
      RowBox[{"16.2`", ",", "0.7861318649816236`"}], "}"}], ",", 
     RowBox[{"{", 
      RowBox[{"16.400000000000002`", ",", "0.7848635217550558`"}], "}"}], ",", 
     RowBox[{"{", 
      RowBox[{"16.6`", ",", "0.7834464083274709`"}], "}"}], ",", 
     RowBox[{"{", 
      RowBox[{"16.8`", ",", "0.7818727843044043`"}], "}"}], ",", 
     RowBox[{"{", 
      RowBox[{"17.`", ",", "0.7801337073051733`"}], "}"}], ",", 
     RowBox[{"{", 
      RowBox[{"17.2`", ",", "0.7782196276381362`"}], "}"}], ",", 
     RowBox[{"{", 
      RowBox[{"17.400000000000002`", ",", "0.7761187555053852`"}], "}"}], ",", 
     RowBox[{"{", 
      RowBox[{"17.6`", ",", "0.7738260097540414`"}], "}"}], ",", 
     RowBox[{"{", 
      RowBox[{"17.8`", ",", "0.7713232656560525`"}], "}"}], ",", 
     RowBox[{"{", 
      RowBox[{"18.`", ",", "0.7685936770055872`"}], "}"}], ",", 
     RowBox[{"{", 
      RowBox[{"18.2`", ",", "0.7656210197315251`"}], "}"}], ",", 
     RowBox[{"{", 
      RowBox[{"18.400000000000002`", ",", "0.7623875108231992`"}], "}"}], ",", 
     RowBox[{"{", 
      RowBox[{"18.6`", ",", "0.7588736069157501`"}], "}"}], ",", 
     RowBox[{"{", 
      RowBox[{"18.8`", ",", "0.7550568973008753`"}], "}"}], ",", 
     RowBox[{"{", 
      RowBox[{"19.`", ",", "0.7509137213535677`"}], "}"}], ",", 
     RowBox[{"{", 
      RowBox[{"19.200000000000003`", ",", "0.7464209033718573`"}], "}"}], ",", 
     RowBox[{"{", 
      RowBox[{"19.400000000000002`", ",", "0.7415410445976213`"}], "}"}], ",", 
     RowBox[{"{", 
      RowBox[{"19.6`", ",", "0.7362394536913413`"}], "}"}], ",", 
     RowBox[{"{", 
      RowBox[{"19.8`", ",", "0.730476325160046`"}], "}"}], ",", 
     RowBox[{"{", 
      RowBox[{"20.`", ",", "0.7242059815393785`"}], "}"}], ",", 
     RowBox[{"{", 
      RowBox[{"20.200000000000003`", ",", "0.7173765225804313`"}], "}"}], ",", 
     RowBox[{"{", 
      RowBox[{"20.400000000000002`", ",", "0.709926591123834`"}], "}"}], ",", 
     RowBox[{"{", 
      RowBox[{"20.6`", ",", "0.7017856119804194`"}], "}"}], ",", 
     RowBox[{"{", 
      RowBox[{"20.8`", ",", "0.6928724934312517`"}], "}"}], ",", 
     RowBox[{"{", 
      RowBox[{"21.`", ",", "0.683079559288764`"}], "}"}], ",", 
     RowBox[{"{", 
      RowBox[{"21.200000000000003`", ",", "0.6722804138716344`"}], "}"}], ",", 
     RowBox[{"{", 
      RowBox[{"21.400000000000002`", ",", "0.6603168501464044`"}], "}"}], ",", 
     RowBox[{"{", 
      RowBox[{"21.6`", ",", "0.6469859635957427`"}], "}"}], ",", 
     RowBox[{"{", 
      RowBox[{"21.8`", ",", "0.6320239606520344`"}], "}"}], ",", 
     RowBox[{"{", 
      RowBox[{"22.`", ",", "0.6150745413028207`"}], "}"}], ",", 
     RowBox[{"{", 
      RowBox[{"22.200000000000003`", ",", "0.595652568222612`"}], "}"}], ",", 
     RowBox[{"{", 
      RowBox[{"22.400000000000002`", ",", "0.5730694545056538`"}], "}"}], ",", 
     RowBox[{"{", 
      RowBox[{"22.6`", ",", "0.54635745111397`"}], "}"}], ",", 
     RowBox[{"{", 
      RowBox[{"22.8`", ",", "0.5142685686571115`"}], "}"}], ",", 
     RowBox[{"{", 
      RowBox[{"23.`", ",", "0.47450411068784987`"}], "}"}], ",", 
     RowBox[{"{", 
      RowBox[{"23.200000000000003`", ",", "0.4242804473538478`"}], "}"}], ",", 
     RowBox[{"{", 
      RowBox[{"23.400000000000002`", ",", "0.35919176537756903`"}], "}"}], 
     ",", 
     RowBox[{"{", 
      RowBox[{"23.6`", ",", "0.2733928126852653`"}], "}"}], ",", 
     RowBox[{"{", 
      RowBox[{"23.8`", ",", "0.15930998036775215`"}], "}"}], ",", 
     RowBox[{"{", 
      RowBox[{"24.`", ",", "0.032275425821715234`"}], "}"}]}], "}"}]}], 
  ";"}]], "Input",
 CellChangeTimes->{{3.915527720714918*^9, 3.915527726147051*^9}},
 CellLabel->
  "In[517]:=",ExpressionUUID->"351665e9-f346-44b9-b55b-853af5b8b84c"]
}, Closed]],

Cell[CellGroupData[{

Cell["Plots", "Section",
 CellChangeTimes->{{3.916914133353845*^9, 
  3.916914155100932*^9}},ExpressionUUID->"531395fa-fd77-4df4-9012-\
9204603209de"],

Cell[CellGroupData[{

Cell[BoxData[
 RowBox[{
  RowBox[{"{", 
   RowBox[{"dataE", ",", "dataB", ",", "dataC", ",", "dataD"}], "}"}], "//", 
  "Dimensions"}]], "Input",
 CellChangeTimes->{{3.9155283356357307`*^9, 3.9155283703408475`*^9}},
 CellLabel->
  "In[518]:=",ExpressionUUID->"7a890732-f3a7-4d65-a01e-a4130ddda5d3"],

Cell[BoxData[
 RowBox[{"{", 
  RowBox[{"4", ",", "121", ",", "2"}], "}"}]], "Output",
 CellChangeTimes->{{3.9155283652158923`*^9, 3.9155283708949575`*^9}, 
   3.9169142061871753`*^9, 3.9186438026124177`*^9, 3.9187069480434*^9, 
   3.919086613855679*^9},
 CellLabel->
  "Out[518]=",ExpressionUUID->"e2d47d03-fa34-4d67-aa4a-494606099263"]
}, Open  ]],

Cell[BoxData[{
 RowBox[{
  RowBox[{"YaxisMax", "=", "1.05"}], ";"}], "\[IndentingNewLine]", 
 RowBox[{
  RowBox[{"YMax", "=", "1"}], ";"}]}], "Input",
 CellLabel->
  "In[519]:=",ExpressionUUID->"2042ace4-b683-4f5c-83ea-0d01af6f5a72"],

Cell[CellGroupData[{

Cell[BoxData[{
 RowBox[{
  RowBox[{"data", "=", 
   RowBox[{"{", 
    RowBox[{"dataE", ",", "dataB", ",", "dataC", ",", "dataD"}], "}"}]}], 
  ";"}], "\[IndentingNewLine]", 
 RowBox[{
  RowBox[{"colors", "=", 
   RowBox[{"Table", "[", 
    RowBox[{
     RowBox[{
      RowBox[{"(", 
       RowBox[{"ColorData", "[", "\"\<Rainbow\>\"", "]"}], ")"}], "[", 
      RowBox[{"i", "/", 
       RowBox[{"Length", "[", "data", "]"}]}], "]"}], ",", 
     RowBox[{"{", 
      RowBox[{"i", ",", "1", ",", 
       RowBox[{"Length", "[", "data", "]"}]}], "}"}]}], "]"}]}], ";"}], "\n", 
 RowBox[{
  RowBox[{"lineStyles", "=", 
   RowBox[{"{", 
    RowBox[{
     RowBox[{"Dotted", "[", "]"}], ",", "Dashed", ",", "DotDashed", ",", 
     RowBox[{"Dashing", "[", "Large", "]"}], ",", 
     RowBox[{"Dashing", "[", "Large", "]"}], ",", "DotDashed", ",", "Dotted", 
     ",", "Dashed", ",", 
     RowBox[{"Dashing", "[", 
      RowBox[{"{", 
       RowBox[{"0", ",", "Tiny"}], "}"}], "]"}]}], "}"}]}], 
  ";"}], "\[IndentingNewLine]", 
 RowBox[{"ListPlot", "[", 
  RowBox[{"data", ",", 
   RowBox[{"Joined", "\[Rule]", "True"}], ",", 
   RowBox[{"PlotStyle", "\[Rule]", 
    RowBox[{"Table", "[", 
     RowBox[{
      RowBox[{"Directive", "[", 
       RowBox[{
        RowBox[{"colors", "[", 
         RowBox[{"[", "i", "]"}], "]"}], ",", 
        RowBox[{"lineStyles", "[", 
         RowBox[{"[", "i", "]"}], "]"}]}], "]"}], ",", 
      RowBox[{"{", 
       RowBox[{"i", ",", "4"}], "}"}]}], "]"}]}], ",", 
   RowBox[{"LabelStyle", "\[Rule]", 
    RowBox[{"{", 
     RowBox[{
      RowBox[{"FontFamily", "\[Rule]", "Arial"}], ",", 
      RowBox[{"FontWeight", "\[Rule]", "Bold"}], ",", 
      RowBox[{"FontSlant", "\[Rule]", "Plain"}], ",", 
      RowBox[{"FontSize", "\[Rule]", "18.0"}]}], "}"}]}], ",", 
   RowBox[{"PlotLegends", "\[Rule]", 
    RowBox[{"{", 
     RowBox[{
     "\"\<Model E\>\"", ",", "\"\<Model B\>\"", ",", "\"\<Model C\>\"", ",", 
      "\"\<Model D\>\""}], "}"}]}], ",", 
   RowBox[{"Axes", "\[Rule]", "False"}], ",", 
   RowBox[{"Frame", "\[Rule]", "True"}], ",", 
   RowBox[{"FrameLabel", "\[Rule]", 
    RowBox[{"{", 
     RowBox[{
     "\"\<Daytime length (h)\>\"", ",", 
      "\"\<Fraction of \!\(\*SubscriptBox[\(IPP\), \(cyt\)]\) depleted\>\""}],
      "}"}]}], ",", 
   RowBox[{"FrameTicks", "\[Rule]", 
    RowBox[{"{", 
     RowBox[{
      RowBox[{"{", 
       RowBox[{"Automatic", ",", "None"}], "}"}], ",", 
      RowBox[{"{", 
       RowBox[{
        RowBox[{"{", 
         RowBox[{
         "0", ",", "4", ",", "8", ",", "12", ",", "16", ",", "20", ",", 
          "24"}], "}"}], ",", "None"}], "}"}]}], "}"}]}], ",", 
   RowBox[{"PlotRange", "\[Rule]", 
    RowBox[{"{", 
     RowBox[{"Full", ",", 
      RowBox[{"{", 
       RowBox[{
        RowBox[{"-", "0.05"}], ",", "YaxisMax"}], "}"}]}], "}"}]}], ",", 
   RowBox[{"ImageSize", "\[Rule]", "678.0"}]}], "]"}]}], "Input",
 CellChangeTimes->{{3.915527459066845*^9, 3.915527465730774*^9}, {
   3.9155284147642593`*^9, 3.915528579692334*^9}, 3.9186437522775974`*^9, {
   3.919086629487631*^9, 3.9190866370256023`*^9}},
 CellLabel->
  "In[525]:=",ExpressionUUID->"c1b6f859-b0b2-47d4-be3f-fcf4586e8f87"],

Cell[BoxData[
 TemplateBox[{
   GraphicsBox[{{}, {{{}, {}, {
        Hue[0.67, 0.6, 0.6], 
        Directive[
         PointSize[0.007333333333333334], 
         AbsoluteThickness[1.6], 
         RGBColor[0.266122, 0.486664, 0.802529]], 
        LineBox[CompressedData["
1:eJw91QlMVGcQB/Dl0PUAXUAFEZUFhGVdjj2BKr6/RamiIooQkKtFjtajiIq3
qPEoCuLRYjmklFpFiaFCod4FRFepkFaTGoEGdXdhdxGFVlhKMdDSftNJXl5e
3sxv3ksm8wkT01Ynm/N4vF3/XKN3iryUzx4FtLdwhQWj0chd7D0XY37mBXtu
4cQdG2XrfDScQj4aWq5fN97CGKVl742cLqq/d7dIx/2n9XKbRFy8tVrH8t9y
KQ79sXZhHVxqymiYuHrxN55pTR2sfpDLuXHwSZNfJ9fcNBrvuBiTMCTkTCfz
eFhaOuyypr2T5Zsh0TznzYiznvkWuD32+oW1cXpWb4kNhqDKPXl61m8sOvrE
O9CkZ9448P86kW1naWDeeDz/odiU4m9g3kSEf5B5wCbJwDwrtCafKtp11MC8
SShPKEi1KjUwT4DvDr98ZllN+QJE7A6znF9Hvg1+OX4i8K2a6m2xNSuyqPch
9bODxfCRKvkD8qbAOHGCWnOXvCmIGnm7oeY2eVOREfpaf7CGvGnYvqDSbHIF
efZQpC/uDSwjzwELr+repJaS54CU9nqVWTF509Ec3XVuViF5juguKwuxLiBv
BqTjXDVfFZDnhAPubnG1ReQ54djIq5mJJeTNxKWqoFvB35I3C4n7PNT+5eTN
Rs+S0oxxleQ5Y0/r79FZ1ynfGcXFXkn5deQ7I+5y0uyARgP3b7lcCNcnIsuV
T6ifEK/CgiIOt5HngtKm5T9+ryPPBWmyHp+fXpPngi05V+Q3TPQ9rnh63urC
zhHyXHF/heXZIb6ReW6w6ooeWi4wMs8NfbWarR85GJnnhsztPQGOzkbmzUH5
YMgf6R5G5s3B0VWix+u8yXNH894Bp24Fee54Vpi8nT+PPHdcyQ2OrAJ5Huir
+S2eF0yeBxqSzrRqQ8gT4Qh/Ay9kJXkilKTdnOYbTp4I2dIj8s8jyfNEtWuj
ID2aPE9Y87Pt1THkiXHinXv+yTjyxHh/p/q8Pp48Mfr0Q/mXEsibi6Q7gkk/
J5A3Fyu31Q1FJJAnQYSD64z34smTIHTF+vSMWPIkiDrtn2u+ljwvVBXdM3VF
kueFwKASpTicPG/Efmx7XPz//3rDNtfarX8Zed6oUd5cUB9Mng8ePOpx/hLk
+SBLPDx/YwB5vvC3PzwxQGpk8+ULjSDUYtiDfF8Mxl53LJxJ9b6o7b4jH7ah
fr7gxj+wdRxDnhSShd2mVhPNqxS7+gJaJHqaRymqL07jDfxK8yZFhPnZBu8G
mk8pTiVMEVZU0DzL4PZszb1V+eTJMCBwKhvYT54MLy7Py9ydTJ4MjWM2r6hc
Qp4M5i2CqZs8yZNjc8F61V4+zb8c2dZC+woN7Us5nvM7l1Tf1DNPjhyXvgnB
J2m/ylFpo9FM/pD2qQLLeh6OqZLQPlZg6dPuotq+TuYpYGf26Z/XrtH+VqB+
WdZ0fgbtewUGbmzpMZfQvlcCDabLjW0dzFPiZGCXavUhOj+UKLbKaQ4T0vmh
hPOVcMOMah3zlMhc4Bl2PIDOIxWc3vQ0X63QMk+F+xuPDeZN1jJPBcPYirq8
SA3zVGi4Nank7p6XzFOhTb0jRrvtBfP8sFgeui84vp15fqjXbvL6xKONeX4o
P7g6Y+TdU+b5YUtG7OlF+x8zzw/Wuc2Di5LuMc8fhY9uf5F69Gvub8NeR6I=

         "]]}, {
        Hue[0.9060679774997897, 0.6, 0.6], 
        Directive[
         PointSize[0.007333333333333334], 
         AbsoluteThickness[1.6], 
         RGBColor[0.513417, 0.72992, 0.440682], 
         Dashing[{Small, Small}]], 
        LineBox[CompressedData["
1:eJxd0n9Q03UYB/AJpGgLFk5GE3Qb29gG4n6P85Lvc6adZx5nyKVDEVanWX/E
afiDKNAoxKNOILgcf0iY3sLEdMhFRkepJ6CtgPFjGwzGrymG2cWVQpvW2gPc
Pc/d5773vs/zvJ7vfe8rfD03fW8Ii8XK/+8EnnNVmldijNw6zNSYA9XBnG6/
btlSMI7ZybB0yzdJQ7yMVhOoMaZ64sDj3AtevJ9kNoNZFD/tZYLaH0z1hq51
2vC72D/NNF/ksVJ9XubNfYH6m0mt4KUddMzNzzDuF3PO2eu8jO3nQPmYHbsK
dt/OnPNYwFdlptwLm+tfBM7CkG2mugn0Q0GpeTtSp5rA+TB4Y+0+zrWmcdy3
GIqijzweVo6jFw52gYs5cX4MvaXgWfH+9pboMfSehWJ/J0dfOooeG6b0lSXZ
/hH0IoB3zFUvzR9BjwOx3LIrx/we7OdAobr9z4YyD/rPw4H01ByB2IPzUaDj
274c/mQY9y2HmaP+PdLRIfS4UPyrctOTl4bQ40Jjcl9T1yU3eivAcepmi3e1
G71oqEn7vJVbPYgeD1zeVeYz7EH0YsDYI+3d8fEAejFQAFV+4RMXei/AgO9G
huGwCz0+WI50tD2acqK3Ei59X+gbMjnRiwX2mTvyih4HerFQNJM12rnRgV4c
LDa1fmay9qO3CupzbKGxcf3orYaQqXedDz7qQ08AKsnS+/bJXuwXQO5fp2b7
XulFXwCDPx3avezrHub/cY0QJHnr9SeX9OA+ITjTouTvmezoieA3njWB/V03
eiJgO6Tn3onoRk8ErC2yV383deH7xEPc02xLe2MnevHA9jdPpYR1oieGCE+b
abvlF/TEkJVse+2rjTb0xBAz7HhZMXIHPQnMRnUfLf/gNnoSqBy4b63gd6An
haxdDW/1N7ehJwXRsufWSY230JOCvPzeZY7vJnoJwHlwy5F59gZ6CSDZcPBK
7dbr6MkgRGiMOf3Pj+jJQNbyw/GS7Fb0ZLB/fa3vQ3sLenLgHtLPqjKuoSeH
hxfaFh0f/RY9BUSaZd/sKWpCTwEyUcaj4sRG9BRwdu9ks+XuZfQSIaqqtNax
vwG9RLAa3OZPxfXoJYFiW3XJ5tDz6CVB8xJ+/tVn6tBLgovlMpt1Zw16a+CL
k+llVQ8r0VsDuunxpyvrT6CXDOyGw43O6Tz0kiH8qjHczdqJ3kIOemvnc9Bb
yEFPOZ+D/9dCDvpKMq8k+5TEUxFPRTwV8VTEUxFPTTw18dTEUxNPTTwN+T4a
4mmIpyGehnha4mmJpyWelnha4umIpyOejng64umIpyeennh64umJpyeegXgG
4hmIZyCegXgp8/lf+6r72w==
         "]]}, {
        Hue[0.1421359549995791, 0.6, 0.6], 
        Directive[
         PointSize[0.007333333333333334], 
         AbsoluteThickness[1.6], 
         RGBColor[0.863512, 0.670771, 0.236564], 
         Dashing[{0, Small, Small, Small}]], 
        LineBox[CompressedData["
1:eJw91QlMFGcUB3BQChi3ioCAuiLX4gKyLLuwqwWdv1yKWDFiaUXRcsjVIoJI
1Raj4oFGGxRtXFQsTZGKLSBsbIGoyOWK4gXqAnuAFVhNMSCV1AMt1Pf1JZPJ
ZL73+ybz5r1xjE1btXGCkZHR9rFj/Mxi5SpF5rLUI1yBYjxucBd7k/QX1Ofp
uoMz3L3TEdNTy/lIx+NP7vLzK85HFjbS/adcfpaFrPCxivugDXL/fNkgCrJt
pfXDnPC3gIqMw3e5xITxGOFuGTyCt8Xcp/xXnLFOsZxn2s613hqPt9zRtQrJ
xG8fkGeEjrp38UOND2m9MUpiY2aX9j0ifyKGn5fd93uipnwTDK3zNw2u76D9
TFEiCFtXvbeTPHPoimZUZYi6yJuEH2/vXxJd30XeZGzlbTlhFKghj4eS8l5l
WpWGvCkwS5ra0m2tJc8C31lu2tKSrKX1Fgj6vCYur0pL/jSUHYTyq2Et5Vsi
y5OfVeyuo/2s8KqhW7g+SkeeNVpVywb+yNGRZ42Azl9ehJboyJsOldbuytUm
HXk2SC+Il9TomWeLzMRp65teMs8OmPrk/WpzPXl2aPTfOayx1ZM3Az0HckLU
LnryZiI7siUszUtP3iw8tLrG75PryeMjsvJiXOYi5vHx5lCZKDyQebNxdJfB
ujCEefZYE1d34NBS5s3B5OEW5aJQ5jlgzeHc96JQtt4BFS0prdZLme+AyHOP
ij8a8/5Llzoi0H9D2PT/93PEpfjR2+Ec85ywrPRZ+dAnzHOCy/WIeqGMeU7I
HwoYrBSz53GGzXHszndnnjMaNvPM7jgzzwU1flbHd/CZ5wLVwOSId9bMc8He
opmdAzzmCZA4ko0AE+YJYJY1reDta1YPVxzY+qrfY4jVzxXRfzXPn9/P6u0K
RU+u5qyG1XMuzJeHPdt4j9V/LvI96nfsaWKeEGrn0uNm1cwTImJRWXPgr8wT
YtbaJaFXC5nnhtxzjqsz8pjnhpNrXEcjdjPPHSvrajv3pTPPHcoLTTvmxjDP
HaLEEH1vOPM8wFuwoq1qIfPGrn/6PSnNnXnzMPJUtnSlDfPmYbB6lomfMfPm
YU5Y8Wc9z7TkeYKXIq0QtrH+8cT2oqPlr6tZv4lwMsf82JmzrJ9EeDykenI9
h/WfCOqUvhyvBOZ5IWpwfealEOZ5oWY4wXeBgHliJLcGT5k6QUvflxiWTork
Sg3rdzFehK/a3K3UUL4YS3Irz6UeYvNBDFezSr9vojXkeaNgcNtsV5GGPG+o
9gcZzr/pIs8bXygqBDVNbP5442aBvdWMw13kecPeYWR054ou8iTY97dBI/q4
izwJ2t30wcHXO8mTIF896eD07E7yJJA/XCw+4dlJngSXNDanE9Qd5EnRHuaV
eiy7g96PFCkvygf9+WxeSlF4JLJxq1JNnhRvys/qeoPYfJWi4a1Nc/+tR+T5
QDJwpTD6UzaPfXAqL/yeaGxef/B84Pn+5ZZiMZvfPhBEbYoqPvaAPB9ECSqM
Uw3t5PnCzcmi/wdJO3m+KHXOuOae1kaeL04bGkYtz7D/hy/Olw1u7Ku9R54v
0tL7VN+33CVPBtuG9O62vDvkybC84ufWg8mt5MlwSlkTm25/kzwZ+MqOLrsy
FXkyXB4KLL1h10yeHA4G126XDQ3kyRHydfSuPXvqyJMjSN7dbWpSS54cG8oT
ayvilOTJoczSJsWvKCFvPpx2bootKtvN/Qu3dkvP
         "]]}, {
        Hue[0.37820393249936934`, 0.6, 0.6], 
        Directive[
         PointSize[0.007333333333333334], 
         AbsoluteThickness[1.6], 
         RGBColor[0.857359, 0.131106, 0.132128], 
         Dashing[Large]], 
        LineBox[CompressedData["
1:eJw91QswVXkcB3DFWGwhdD2KPG+KuA/uLRrnS/TappGRWlu2lJRStE37yOqB
LlvUakfcIY8Sm2lSWinRtNXKqwghyvW4rmq9VpKi3bX7//WbOXPmP+f3+/zO
nPn/f8cqeJ9fyHQ1NbXv/72m7p9CcHOf37VkTp42FZVcetcQL2z9dbZu5Up/
Hr/iFfM75yKeim6OCw6xOOBWyZ6/5MzcQ4rlNY+4/7Ehbm9Lr37J7XqWP8LJ
+N6/Pr7TwIXumIq33AZ/m1f2sU2sfpybeLAl9qxxM1dbMxUTXHlTRlxFTAvz
1HBMzjt+5XEry5+G5j2FvEi1Nuaro+fBRGmfaTur10DYYU3nOfOes36aONsX
bhJu8IJ5WhiCzrPa0RfM08bux2HZLVUdzPscVe8V9QdWKZg3A6dFqUNn8hTM
04VFa8601WqdzNOHlJ9er+XfyfL14R/9x7Vz5zuZPwtWhtp3Zw52snoDfGNW
FH1U0sX6GeLlWNkwfuhinhEC15+deepWF/OMYDC8rS1vrIt5s2H2LGnJXWE3
83hY01+goburm3nGiHB3G6/P6GaeCU5Zx209WNfNPBOsjRTFlqn1MM8UMk4S
/ciph3lm6BjbtrQ6sId5c1BskYiG2B7mzUXHDTctjcs9zJuLJxlbBr9tIM8c
wqtaBnvfkWeBePU1b6bPVTJvHlLdGox4HkrmWeJd2XTz8iAly7eERnKdTDda
yXxLDLzp3mSaruT+KxdbQXZgKGCoRMn6WWHkYvIv+Y3kWWPSSy6RDZJnjSMy
e0WAdi/zrMHXCYqyse5l72ODumpV9IclvcyzgcOmk+qvfXuZZ4ujf5VOTOzo
ZZ4t8r9zur00ijxbXHfJzeo7TZ4d7BQ+Gx9dIM8OoYeCe8ZukMfHFyHmluFV
5PExKmlNlLaTx8f+wVFZUD9582E75qk7MEnefIw4pITq6aqYZ48Nhtlp6eYq
5tljmV7FULqjinn2eB6clMBzVzFvAS4UtRTqrVIxbwE2v+8sTgwgbyGSDudc
ztlG3kK8yn2dFhhB3kLouhskpESR54D+xmOmfvHkOWBl7Z2nJ8+Q54iyjkDh
8nPkOaLk643Zh/LJc4SfD89/+TXyFuFyRmjS6VLyFqF/2eo0v/vkOUH/Xrv6
TzXkOUH7rd1O50bynCCvzKr3biPPGdUdhTqVneQ5I1rk6vtARZ4AmbP1Tpj0
q9j+EsBIe8Weh8PkC5AwdklWMUr1ArjXhXl8Nk79BNgYKTCN/kCeEOLhvALR
JHlCGGz2ibH8SJ4QRXEbai0+kifETssPWuaT5AmxWzPHU+eTJ4Lt/hKt1jHy
RMhv3iVIGiFPhFOJtxI1B8gT4bYHP2aWijwR+rwLrZNfkCeGkVWmx45G+j5i
RPIvlsY/JE8MX8VXERW3yBPjjChBqrhEnhgrA6I2p6aS54KyE9mRmTHkueDE
1Vxp1m7yXGCYciQt3pc8F5R+aemdJyTPBQV7Nmmv/rSfXdGeu7e6QEn73xWm
Fr/53Cym8+IK+SKz0PwjdB5coe+5csVaTzo/ruDLvLbfG6V5IMHLGfeNd8pp
/khwr/3Zq3AHmg8SPC0rujgtk+aXBOEtVeWBf9K8lCA9bJ1i3t80n6V4MtCc
PHy3k3lSRHQZB2XMov+DFFvLU7ya49qYJ0WTT9aPTYubmCfFjXV9PAgrmbcY
NecPbjduv8D9AxZnUf4=
         "]]}}}, {{}, {}}}, {
    DisplayFunction -> Identity, DisplayFunction -> Identity, AspectRatio -> 
     NCache[GoldenRatio^(-1), 0.6180339887498948], Axes -> {False, False}, 
     AxesLabel -> {None, None}, AxesOrigin -> {0, 0}, DisplayFunction :> 
     Identity, Frame -> {{True, True}, {True, True}}, FrameLabel -> {{
        FormBox[
        "\"Fraction of \\!\\(\\*SubscriptBox[\\(IPP\\), \\(cyt\\)]\\) \
depleted\"", TraditionalForm], None}, {
        FormBox["\"Daytime length (h)\"", TraditionalForm], None}}, 
     FrameTicks -> {{Automatic, None}, {{{0, 
          FormBox["0", TraditionalForm]}, {4, 
          FormBox["4", TraditionalForm]}, {8, 
          FormBox["8", TraditionalForm]}, {12, 
          FormBox["12", TraditionalForm]}, {16, 
          FormBox["16", TraditionalForm]}, {20, 
          FormBox["20", TraditionalForm]}, {24, 
          FormBox["24", TraditionalForm]}}, None}}, GridLines -> {None, None},
      GridLinesStyle -> Directive[
       GrayLevel[0.5, 0.4]], ImageSize -> 678., 
     LabelStyle -> {
      FontFamily -> $CellContext`Arial, FontWeight -> Bold, FontSlant -> 
       Plain, FontSize -> 18.}, 
     Method -> {
      "OptimizePlotMarkers" -> True, "OptimizePlotMarkers" -> True, 
       "CoordinatesToolOptions" -> {"DisplayFunction" -> ({
           Identity[
            Part[#, 1]], 
           Identity[
            Part[#, 2]]}& ), "CopiedValueFunction" -> ({
           Identity[
            Part[#, 1]], 
           Identity[
            Part[#, 2]]}& )}}, PlotRange -> {{0, 24.}, {-0.05, 1.05}}, 
     PlotRangeClipping -> True, PlotRangePadding -> {{
        Scaled[0.02], 
        Scaled[0.02]}, {0, 0}}, Ticks -> {Automatic, Automatic}}], 
   FormBox[
    FormBox[
     TemplateBox[{"\"Model E\"", "\"Model B\"", "\"Model C\"", "\"Model D\""},
       "PointLegend", DisplayFunction -> (FormBox[
        StyleBox[
         StyleBox[
          PaneBox[
           TagBox[
            GridBox[{{
               TagBox[
                GridBox[{{
                   GraphicsBox[{{
                    Directive[
                    EdgeForm[
                    Directive[
                    Opacity[0.3], 
                    GrayLevel[0]]], 
                    PointSize[0.5], 
                    AbsoluteThickness[1.6], 
                    RGBColor[0.266122, 0.486664, 0.802529]], {
                    LineBox[{{0, 10}, {40, 10}}]}}, {
                    Directive[
                    EdgeForm[
                    Directive[
                    Opacity[0.3], 
                    GrayLevel[0]]], 
                    PointSize[0.5], 
                    AbsoluteThickness[1.6], 
                    RGBColor[0.266122, 0.486664, 0.802529]], {}}}, 
                    AspectRatio -> Full, ImageSize -> {40, 10}, 
                    PlotRangePadding -> None, ImagePadding -> Automatic, 
                    BaselinePosition -> (Scaled[-0.148] -> Baseline)], #}, {
                   GraphicsBox[{{
                    Directive[
                    EdgeForm[
                    Directive[
                    Opacity[0.3], 
                    GrayLevel[0]]], 
                    PointSize[0.5], 
                    AbsoluteThickness[1.6], 
                    RGBColor[0.513417, 0.72992, 0.440682], 
                    Dashing[{Small, Small}]], {
                    LineBox[{{0, 10}, {40, 10}}]}}, {
                    Directive[
                    EdgeForm[
                    Directive[
                    Opacity[0.3], 
                    GrayLevel[0]]], 
                    PointSize[0.5], 
                    AbsoluteThickness[1.6], 
                    RGBColor[0.513417, 0.72992, 0.440682], 
                    Dashing[{Small, Small}]], {}}}, AspectRatio -> Full, 
                    ImageSize -> {40, 10}, PlotRangePadding -> None, 
                    ImagePadding -> Automatic, 
                    BaselinePosition -> (Scaled[-0.148] -> Baseline)], #2}, {
                   GraphicsBox[{{
                    Directive[
                    EdgeForm[
                    Directive[
                    Opacity[0.3], 
                    GrayLevel[0]]], 
                    PointSize[0.5], 
                    AbsoluteThickness[1.6], 
                    RGBColor[0.863512, 0.670771, 0.236564], 
                    Dashing[{0, Small, Small, Small}]], {
                    LineBox[{{0, 10}, {40, 10}}]}}, {
                    Directive[
                    EdgeForm[
                    Directive[
                    Opacity[0.3], 
                    GrayLevel[0]]], 
                    PointSize[0.5], 
                    AbsoluteThickness[1.6], 
                    RGBColor[0.863512, 0.670771, 0.236564], 
                    Dashing[{0, Small, Small, Small}]], {}}}, AspectRatio -> 
                    Full, ImageSize -> {40, 10}, PlotRangePadding -> None, 
                    ImagePadding -> Automatic, 
                    BaselinePosition -> (Scaled[-0.148] -> Baseline)], #3}, {
                   GraphicsBox[{{
                    Directive[
                    EdgeForm[
                    Directive[
                    Opacity[0.3], 
                    GrayLevel[0]]], 
                    PointSize[0.5], 
                    AbsoluteThickness[1.6], 
                    RGBColor[0.857359, 0.131106, 0.132128], 
                    Dashing[Large]], {
                    LineBox[{{0, 10}, {40, 10}}]}}, {
                    Directive[
                    EdgeForm[
                    Directive[
                    Opacity[0.3], 
                    GrayLevel[0]]], 
                    PointSize[0.5], 
                    AbsoluteThickness[1.6], 
                    RGBColor[0.857359, 0.131106, 0.132128], 
                    Dashing[Large]], {}}}, AspectRatio -> Full, 
                    ImageSize -> {40, 10}, PlotRangePadding -> None, 
                    ImagePadding -> Automatic, 
                    BaselinePosition -> (Scaled[-0.148] -> Baseline)], #4}}, 
                 GridBoxAlignment -> {
                  "Columns" -> {Center, Left}, "Rows" -> {{Baseline}}}, 
                 AutoDelete -> False, 
                 GridBoxDividers -> {
                  "Columns" -> {{False}}, "Rows" -> {{False}}}, 
                 GridBoxItemSize -> {"Columns" -> {{All}}, "Rows" -> {{All}}},
                  GridBoxSpacings -> {
                  "Columns" -> {{0.5}}, "Rows" -> {{0.8}}}], "Grid"]}}, 
             GridBoxAlignment -> {"Columns" -> {{Left}}, "Rows" -> {{Top}}}, 
             AutoDelete -> False, 
             GridBoxItemSize -> {
              "Columns" -> {{Automatic}}, "Rows" -> {{Automatic}}}, 
             GridBoxSpacings -> {"Columns" -> {{1}}, "Rows" -> {{0}}}], 
            "Grid"], Alignment -> Left, AppearanceElements -> None, 
           ImageMargins -> {{5, 5}, {5, 5}}, ImageSizeAction -> 
           "ResizeToFit"], LineIndent -> 0, StripOnInput -> False], {
         FontFamily -> $CellContext`Arial, FontWeight -> Bold, FontSlant -> 
          Plain, FontSize -> 18.}, Background -> Automatic, StripOnInput -> 
         False], TraditionalForm]& ), 
      InterpretationFunction :> (RowBox[{"PointLegend", "[", 
         RowBox[{
           RowBox[{"{", 
             RowBox[{
               RowBox[{"Directive", "[", 
                 RowBox[{
                   RowBox[{"PointSize", "[", "0.007333333333333334`", "]"}], 
                   ",", 
                   RowBox[{"AbsoluteThickness", "[", "1.6`", "]"}], ",", 
                   InterpretationBox[
                    ButtonBox[
                    TooltipBox[
                    GraphicsBox[{{
                    GrayLevel[0], 
                    RectangleBox[{0, 0}]}, {
                    GrayLevel[0], 
                    RectangleBox[{1, -1}]}, {
                    RGBColor[0.266122, 0.486664, 0.802529], 
                    RectangleBox[{0, -1}, {2, 1}]}}, DefaultBaseStyle -> 
                    "ColorSwatchGraphics", AspectRatio -> 1, Frame -> True, 
                    FrameStyle -> 
                    RGBColor[
                    0.1774146666666667, 0.32444266666666666`, 
                    0.5350193333333334], FrameTicks -> None, PlotRangePadding -> 
                    None, ImageSize -> 
                    Dynamic[{
                    Automatic, 1.35 CurrentValue["FontCapHeight"]/
                    AbsoluteCurrentValue[Magnification]}]], 
                    StyleBox[
                    RowBox[{"RGBColor", "[", 
                    RowBox[{"0.266122`", ",", "0.486664`", ",", "0.802529`"}],
                     "]"}], NumberMarks -> False]], Appearance -> None, 
                    BaseStyle -> {}, BaselinePosition -> Baseline, 
                    DefaultBaseStyle -> {}, ButtonFunction :> 
                    With[{Typeset`box$ = EvaluationBox[]}, 
                    If[
                    Not[
                    AbsoluteCurrentValue["Deployed"]], 
                    SelectionMove[Typeset`box$, All, Expression]; 
                    FrontEnd`Private`$ColorSelectorInitialAlpha = 1; 
                    FrontEnd`Private`$ColorSelectorInitialColor = 
                    RGBColor[0.266122, 0.486664, 0.802529]; 
                    FrontEnd`Private`$ColorSelectorUseMakeBoxes = True; 
                    MathLink`CallFrontEnd[
                    FrontEnd`AttachCell[Typeset`box$, 
                    FrontEndResource["RGBColorValueSelector"], {
                    0, {Left, Bottom}}, {Left, Top}, 
                    "ClosingActions" -> {
                    "SelectionDeparture", "ParentChanged", 
                    "EvaluatorQuit"}]]]], BaseStyle -> Inherited, Evaluator -> 
                    Automatic, Method -> "Preemptive"], 
                    RGBColor[0.266122, 0.486664, 0.802529], Editable -> False,
                     Selectable -> False]}], "]"}], ",", 
               RowBox[{"Directive", "[", 
                 RowBox[{
                   RowBox[{"PointSize", "[", "0.007333333333333334`", "]"}], 
                   ",", 
                   RowBox[{"AbsoluteThickness", "[", "1.6`", "]"}], ",", 
                   InterpretationBox[
                    ButtonBox[
                    TooltipBox[
                    GraphicsBox[{{
                    GrayLevel[0], 
                    RectangleBox[{0, 0}]}, {
                    GrayLevel[0], 
                    RectangleBox[{1, -1}]}, {
                    RGBColor[0.513417, 0.72992, 0.440682], 
                    RectangleBox[{0, -1}, {2, 1}]}}, DefaultBaseStyle -> 
                    "ColorSwatchGraphics", AspectRatio -> 1, Frame -> True, 
                    FrameStyle -> 
                    RGBColor[
                    0.342278, 0.48661333333333334`, 0.29378800000000005`], 
                    FrameTicks -> None, PlotRangePadding -> None, ImageSize -> 
                    Dynamic[{
                    Automatic, 1.35 CurrentValue["FontCapHeight"]/
                    AbsoluteCurrentValue[Magnification]}]], 
                    StyleBox[
                    RowBox[{"RGBColor", "[", 
                    RowBox[{"0.513417`", ",", "0.72992`", ",", "0.440682`"}], 
                    "]"}], NumberMarks -> False]], Appearance -> None, 
                    BaseStyle -> {}, BaselinePosition -> Baseline, 
                    DefaultBaseStyle -> {}, ButtonFunction :> 
                    With[{Typeset`box$ = EvaluationBox[]}, 
                    If[
                    Not[
                    AbsoluteCurrentValue["Deployed"]], 
                    SelectionMove[Typeset`box$, All, Expression]; 
                    FrontEnd`Private`$ColorSelectorInitialAlpha = 1; 
                    FrontEnd`Private`$ColorSelectorInitialColor = 
                    RGBColor[0.513417, 0.72992, 0.440682]; 
                    FrontEnd`Private`$ColorSelectorUseMakeBoxes = True; 
                    MathLink`CallFrontEnd[
                    FrontEnd`AttachCell[Typeset`box$, 
                    FrontEndResource["RGBColorValueSelector"], {
                    0, {Left, Bottom}}, {Left, Top}, 
                    "ClosingActions" -> {
                    "SelectionDeparture", "ParentChanged", 
                    "EvaluatorQuit"}]]]], BaseStyle -> Inherited, Evaluator -> 
                    Automatic, Method -> "Preemptive"], 
                    RGBColor[0.513417, 0.72992, 0.440682], Editable -> False, 
                    Selectable -> False], ",", 
                   RowBox[{"Dashing", "[", 
                    RowBox[{"{", 
                    RowBox[{"Small", ",", "Small"}], "}"}], "]"}]}], "]"}], 
               ",", 
               RowBox[{"Directive", "[", 
                 RowBox[{
                   RowBox[{"PointSize", "[", "0.007333333333333334`", "]"}], 
                   ",", 
                   RowBox[{"AbsoluteThickness", "[", "1.6`", "]"}], ",", 
                   InterpretationBox[
                    ButtonBox[
                    TooltipBox[
                    GraphicsBox[{{
                    GrayLevel[0], 
                    RectangleBox[{0, 0}]}, {
                    GrayLevel[0], 
                    RectangleBox[{1, -1}]}, {
                    RGBColor[0.863512, 0.670771, 0.236564], 
                    RectangleBox[{0, -1}, {2, 1}]}}, DefaultBaseStyle -> 
                    "ColorSwatchGraphics", AspectRatio -> 1, Frame -> True, 
                    FrameStyle -> 
                    RGBColor[
                    0.5756746666666667, 0.44718066666666667`, 
                    0.15770933333333334`], FrameTicks -> None, 
                    PlotRangePadding -> None, ImageSize -> 
                    Dynamic[{
                    Automatic, 1.35 CurrentValue["FontCapHeight"]/
                    AbsoluteCurrentValue[Magnification]}]], 
                    StyleBox[
                    RowBox[{"RGBColor", "[", 
                    RowBox[{"0.863512`", ",", "0.670771`", ",", "0.236564`"}],
                     "]"}], NumberMarks -> False]], Appearance -> None, 
                    BaseStyle -> {}, BaselinePosition -> Baseline, 
                    DefaultBaseStyle -> {}, ButtonFunction :> 
                    With[{Typeset`box$ = EvaluationBox[]}, 
                    If[
                    Not[
                    AbsoluteCurrentValue["Deployed"]], 
                    SelectionMove[Typeset`box$, All, Expression]; 
                    FrontEnd`Private`$ColorSelectorInitialAlpha = 1; 
                    FrontEnd`Private`$ColorSelectorInitialColor = 
                    RGBColor[0.863512, 0.670771, 0.236564]; 
                    FrontEnd`Private`$ColorSelectorUseMakeBoxes = True; 
                    MathLink`CallFrontEnd[
                    FrontEnd`AttachCell[Typeset`box$, 
                    FrontEndResource["RGBColorValueSelector"], {
                    0, {Left, Bottom}}, {Left, Top}, 
                    "ClosingActions" -> {
                    "SelectionDeparture", "ParentChanged", 
                    "EvaluatorQuit"}]]]], BaseStyle -> Inherited, Evaluator -> 
                    Automatic, Method -> "Preemptive"], 
                    RGBColor[0.863512, 0.670771, 0.236564], Editable -> False,
                     Selectable -> False], ",", 
                   RowBox[{"Dashing", "[", 
                    RowBox[{"{", 
                    RowBox[{"0", ",", "Small", ",", "Small", ",", "Small"}], 
                    "}"}], "]"}]}], "]"}], ",", 
               RowBox[{"Directive", "[", 
                 RowBox[{
                   RowBox[{"PointSize", "[", "0.007333333333333334`", "]"}], 
                   ",", 
                   RowBox[{"AbsoluteThickness", "[", "1.6`", "]"}], ",", 
                   InterpretationBox[
                    ButtonBox[
                    TooltipBox[
                    GraphicsBox[{{
                    GrayLevel[0], 
                    RectangleBox[{0, 0}]}, {
                    GrayLevel[0], 
                    RectangleBox[{1, -1}]}, {
                    RGBColor[0.857359, 0.131106, 0.132128], 
                    RectangleBox[{0, -1}, {2, 1}]}}, DefaultBaseStyle -> 
                    "ColorSwatchGraphics", AspectRatio -> 1, Frame -> True, 
                    FrameStyle -> 
                    RGBColor[
                    0.5715726666666667, 0.08740400000000001, 
                    0.08808533333333333], FrameTicks -> None, 
                    PlotRangePadding -> None, ImageSize -> 
                    Dynamic[{
                    Automatic, 1.35 CurrentValue["FontCapHeight"]/
                    AbsoluteCurrentValue[Magnification]}]], 
                    StyleBox[
                    RowBox[{"RGBColor", "[", 
                    RowBox[{"0.857359`", ",", "0.131106`", ",", "0.132128`"}],
                     "]"}], NumberMarks -> False]], Appearance -> None, 
                    BaseStyle -> {}, BaselinePosition -> Baseline, 
                    DefaultBaseStyle -> {}, ButtonFunction :> 
                    With[{Typeset`box$ = EvaluationBox[]}, 
                    If[
                    Not[
                    AbsoluteCurrentValue["Deployed"]], 
                    SelectionMove[Typeset`box$, All, Expression]; 
                    FrontEnd`Private`$ColorSelectorInitialAlpha = 1; 
                    FrontEnd`Private`$ColorSelectorInitialColor = 
                    RGBColor[0.857359, 0.131106, 0.132128]; 
                    FrontEnd`Private`$ColorSelectorUseMakeBoxes = True; 
                    MathLink`CallFrontEnd[
                    FrontEnd`AttachCell[Typeset`box$, 
                    FrontEndResource["RGBColorValueSelector"], {
                    0, {Left, Bottom}}, {Left, Top}, 
                    "ClosingActions" -> {
                    "SelectionDeparture", "ParentChanged", 
                    "EvaluatorQuit"}]]]], BaseStyle -> Inherited, Evaluator -> 
                    Automatic, Method -> "Preemptive"], 
                    RGBColor[0.857359, 0.131106, 0.132128], Editable -> False,
                     Selectable -> False], ",", 
                   RowBox[{"Dashing", "[", "Large", "]"}]}], "]"}]}], "}"}], 
           ",", 
           RowBox[{"{", 
             RowBox[{#, ",", #2, ",", #3, ",", #4}], "}"}], ",", 
           RowBox[{"LegendMarkers", "\[Rule]", 
             RowBox[{"{", 
               RowBox[{
                 RowBox[{"{", 
                   RowBox[{"False", ",", "Automatic"}], "}"}], ",", 
                 RowBox[{"{", 
                   RowBox[{"False", ",", "Automatic"}], "}"}], ",", 
                 RowBox[{"{", 
                   RowBox[{"False", ",", "Automatic"}], "}"}], ",", 
                 RowBox[{"{", 
                   RowBox[{"False", ",", "Automatic"}], "}"}]}], "}"}]}], ",", 
           RowBox[{"Joined", "\[Rule]", 
             RowBox[{"{", 
               RowBox[{"True", ",", "True", ",", "True", ",", "True"}], 
               "}"}]}], ",", 
           RowBox[{"LabelStyle", "\[Rule]", 
             RowBox[{"{", 
               RowBox[{
                 RowBox[{"FontFamily", "\[Rule]", "Arial"}], ",", 
                 RowBox[{"FontWeight", "\[Rule]", "Bold"}], ",", 
                 RowBox[{"FontSlant", "\[Rule]", "Plain"}], ",", 
                 RowBox[{"FontSize", "\[Rule]", "18.`"}]}], "}"}]}], ",", 
           RowBox[{"LegendLayout", "\[Rule]", "\"Column\""}]}], "]"}]& ), 
      Editable -> True], TraditionalForm], TraditionalForm]},
  "Legended",
  DisplayFunction->(GridBox[{{
      TagBox[
       ItemBox[
        PaneBox[
         TagBox[#, "SkipImageSizeLevel"], Alignment -> {Center, Baseline}, 
         BaselinePosition -> Baseline], DefaultBaseStyle -> "Labeled"], 
       "SkipImageSizeLevel"], 
      ItemBox[#2, DefaultBaseStyle -> "LabeledLabel"]}}, 
    GridBoxAlignment -> {"Columns" -> {{Center}}, "Rows" -> {{Center}}}, 
    AutoDelete -> False, GridBoxItemSize -> Automatic, 
    BaselinePosition -> {1, 1}]& ),
  Editable->True,
  InterpretationFunction->(RowBox[{"Legended", "[", 
     RowBox[{#, ",", 
       RowBox[{"Placed", "[", 
         RowBox[{#2, ",", "After"}], "]"}]}], "]"}]& )]], "Output",
 CellChangeTimes->{
  3.915528617307259*^9, 3.9169142090810432`*^9, 3.9186438026714416`*^9, 
   3.918706948104624*^9, {3.919086619661839*^9, 3.9190866389630547`*^9}},
 CellLabel->
  "Out[528]=",ExpressionUUID->"6b1bbda9-0e95-44e7-b5ea-eb8b5b74d4e4"]
}, Open  ]],

Cell[CellGroupData[{

Cell[BoxData[{
 RowBox[{
  RowBox[{"data", "=", 
   RowBox[{"{", 
    RowBox[{"dataE", ",", "dataB", ",", "dataC", ",", "dataD"}], "}"}]}], 
  ";"}], "\[IndentingNewLine]", 
 RowBox[{
  RowBox[{"colors", "=", 
   RowBox[{"Table", "[", 
    RowBox[{
     RowBox[{
      RowBox[{"(", 
       RowBox[{"ColorData", "[", "\"\<Rainbow\>\"", "]"}], ")"}], "[", 
      RowBox[{"i", "/", 
       RowBox[{"Length", "[", "data", "]"}]}], "]"}], ",", 
     RowBox[{"{", 
      RowBox[{"i", ",", "1", ",", 
       RowBox[{"Length", "[", "data", "]"}]}], "}"}]}], "]"}]}], ";"}], "\n", 
 RowBox[{
  RowBox[{"lineStyles", "=", 
   RowBox[{"{", 
    RowBox[{
     RowBox[{"Dotted", "[", "]"}], ",", "Dashed", ",", "DotDashed", ",", 
     RowBox[{"Dashing", "[", "Large", "]"}], ",", 
     RowBox[{"Dashing", "[", "Large", "]"}], ",", "DotDashed", ",", "Dotted", 
     ",", "Dashed", ",", 
     RowBox[{"Dashing", "[", 
      RowBox[{"{", 
       RowBox[{"0", ",", "Tiny"}], "}"}], "]"}]}], "}"}]}], 
  ";"}], "\[IndentingNewLine]", 
 RowBox[{"ListPlot", "[", 
  RowBox[{"data", ",", 
   RowBox[{"Joined", "\[Rule]", "True"}], ",", 
   RowBox[{"PlotStyle", "\[Rule]", 
    RowBox[{"Table", "[", 
     RowBox[{
      RowBox[{"Directive", "[", 
       RowBox[{
        RowBox[{"colors", "[", 
         RowBox[{"[", "i", "]"}], "]"}], ",", 
        RowBox[{"lineStyles", "[", 
         RowBox[{"[", "i", "]"}], "]"}], ",", "Thick"}], "]"}], ",", 
      RowBox[{"{", 
       RowBox[{"i", ",", "4"}], "}"}]}], "]"}]}], ",", 
   RowBox[{"LabelStyle", "\[Rule]", 
    RowBox[{"{", 
     RowBox[{
      RowBox[{"FontFamily", "\[Rule]", "Arial"}], ",", 
      RowBox[{"FontWeight", "\[Rule]", "Bold"}], ",", 
      RowBox[{"FontSlant", "\[Rule]", "Plain"}], ",", 
      RowBox[{"FontSize", "\[Rule]", "18.0"}]}], "}"}]}], ",", 
   RowBox[{"PlotLegends", "\[Rule]", 
    RowBox[{"Placed", "[", 
     RowBox[{
      RowBox[{"SwatchLegend", "[", 
       RowBox[{
        RowBox[{"{", 
         RowBox[{
         "\"\<E\>\"", ",", "\"\<B\>\"", ",", "\"\<C\>\"", ",", "\"\<D\>\""}], 
         "}"}], ",", 
        RowBox[{"LegendMarkers", "\[Rule]", "\"\<Line\>\""}], ",", 
        RowBox[{"LegendMarkerSize", "\[Rule]", "30"}], ",", 
        RowBox[{"LegendLabel", "\[Rule]", "\"\<Model\>\""}]}], "]"}], ",", 
      "Below"}], "]"}]}], ",", 
   RowBox[{"Axes", "\[Rule]", "False"}], ",", 
   RowBox[{"Frame", "\[Rule]", "True"}], ",", 
   RowBox[{"FrameLabel", "\[Rule]", 
    RowBox[{"{", 
     RowBox[{
     "\"\<Daytime length (h)\>\"", ",", 
      "\"\<Fraction of \!\(\*SubscriptBox[\(IPP\), \(cyt\)]\) depleted\>\""}],
      "}"}]}], ",", 
   RowBox[{"FrameTicks", "\[Rule]", 
    RowBox[{"{", 
     RowBox[{
      RowBox[{"{", 
       RowBox[{"Automatic", ",", "None"}], "}"}], ",", 
      RowBox[{"{", 
       RowBox[{
        RowBox[{"{", 
         RowBox[{
         "0", ",", "4", ",", "8", ",", "12", ",", "16", ",", "20", ",", 
          "24"}], "}"}], ",", "None"}], "}"}]}], "}"}]}], ",", 
   RowBox[{"PlotRange", "\[Rule]", 
    RowBox[{"{", 
     RowBox[{"Full", ",", 
      RowBox[{"{", 
       RowBox[{"0.00", ",", "YaxisMax"}], "}"}]}], "}"}]}], ",", 
   RowBox[{"ImageSize", "\[Rule]", "678.0"}]}], "]"}]}], "Input",
 CellChangeTimes->{{3.915528681317213*^9, 3.9155287178360286`*^9}, {
   3.915529327852838*^9, 3.9155293294116488`*^9}, 3.9186437752635217`*^9},
 CellLabel->
  "In[235]:=",ExpressionUUID->"c2689736-1874-437f-8a2a-0113a28defcd"],

Cell[BoxData[
 TemplateBox[{
   GraphicsBox[{{}, {{{}, {}, {
        Hue[0.67, 0.6, 0.6], 
        Directive[
         PointSize[0.007333333333333334], 
         AbsoluteThickness[1.6], 
         RGBColor[0.266122, 0.486664, 0.802529], 
         Thickness[Large]], 
        LineBox[CompressedData["
1:eJw91QlMVGcQB/Dl0PUAXUAFEZUFhGVdjj2BKr6/RamiIooQkKtFjtajiIq3
qPEoCuLRYjmklFpFiaFCod4FRFepkFaTGoEGdXdhdxGFVlhKMdDSftNJXl5e
3sxv3ksm8wkT01Ynm/N4vF3/XKN3iryUzx4FtLdwhQWj0chd7D0XY37mBXtu
4cQdG2XrfDScQj4aWq5fN97CGKVl742cLqq/d7dIx/2n9XKbRFy8tVrH8t9y
KQ79sXZhHVxqymiYuHrxN55pTR2sfpDLuXHwSZNfJ9fcNBrvuBiTMCTkTCfz
eFhaOuyypr2T5Zsh0TznzYiznvkWuD32+oW1cXpWb4kNhqDKPXl61m8sOvrE
O9CkZ9448P86kW1naWDeeDz/odiU4m9g3kSEf5B5wCbJwDwrtCafKtp11MC8
SShPKEi1KjUwT4DvDr98ZllN+QJE7A6znF9Hvg1+OX4i8K2a6m2xNSuyqPch
9bODxfCRKvkD8qbAOHGCWnOXvCmIGnm7oeY2eVOREfpaf7CGvGnYvqDSbHIF
efZQpC/uDSwjzwELr+repJaS54CU9nqVWTF509Ec3XVuViF5juguKwuxLiBv
BqTjXDVfFZDnhAPubnG1ReQ54djIq5mJJeTNxKWqoFvB35I3C4n7PNT+5eTN
Rs+S0oxxleQ5Y0/r79FZ1ynfGcXFXkn5deQ7I+5y0uyARgP3b7lcCNcnIsuV
T6ifEK/CgiIOt5HngtKm5T9+ryPPBWmyHp+fXpPngi05V+Q3TPQ9rnh63urC
zhHyXHF/heXZIb6ReW6w6ooeWi4wMs8NfbWarR85GJnnhsztPQGOzkbmzUH5
YMgf6R5G5s3B0VWix+u8yXNH894Bp24Fee54Vpi8nT+PPHdcyQ2OrAJ5Huir
+S2eF0yeBxqSzrRqQ8gT4Qh/Ay9kJXkilKTdnOYbTp4I2dIj8s8jyfNEtWuj
ID2aPE9Y87Pt1THkiXHinXv+yTjyxHh/p/q8Pp48Mfr0Q/mXEsibi6Q7gkk/
J5A3Fyu31Q1FJJAnQYSD64z34smTIHTF+vSMWPIkiDrtn2u+ljwvVBXdM3VF
kueFwKASpTicPG/Efmx7XPz//3rDNtfarX8Zed6oUd5cUB9Mng8ePOpx/hLk
+SBLPDx/YwB5vvC3PzwxQGpk8+ULjSDUYtiDfF8Mxl53LJxJ9b6o7b4jH7ah
fr7gxj+wdRxDnhSShd2mVhPNqxS7+gJaJHqaRymqL07jDfxK8yZFhPnZBu8G
mk8pTiVMEVZU0DzL4PZszb1V+eTJMCBwKhvYT54MLy7Py9ydTJ4MjWM2r6hc
Qp4M5i2CqZs8yZNjc8F61V4+zb8c2dZC+woN7Us5nvM7l1Tf1DNPjhyXvgnB
J2m/ylFpo9FM/pD2qQLLeh6OqZLQPlZg6dPuotq+TuYpYGf26Z/XrtH+VqB+
WdZ0fgbtewUGbmzpMZfQvlcCDabLjW0dzFPiZGCXavUhOj+UKLbKaQ4T0vmh
hPOVcMOMah3zlMhc4Bl2PIDOIxWc3vQ0X63QMk+F+xuPDeZN1jJPBcPYirq8
SA3zVGi4Nank7p6XzFOhTb0jRrvtBfP8sFgeui84vp15fqjXbvL6xKONeX4o
P7g6Y+TdU+b5YUtG7OlF+x8zzw/Wuc2Di5LuMc8fhY9uf5F69Gvub8NeR6I=

         "]]}, {
        Hue[0.9060679774997897, 0.6, 0.6], 
        Directive[
         PointSize[0.007333333333333334], 
         AbsoluteThickness[1.6], 
         RGBColor[0.513417, 0.72992, 0.440682], 
         Dashing[{Small, Small}], 
         Thickness[Large]], 
        LineBox[CompressedData["
1:eJxd0n9Q03UYB/AJpGgLFk5GE3Qb29gG4n6P85Lvc6adZx5nyKVDEVanWX/E
afiDKNAoxKNOILgcf0iY3sLEdMhFRkepJ6CtgPFjGwzGrymG2cWVQpvW2gPc
Pc/d5773vs/zvJ7vfe8rfD03fW8Ii8XK/+8EnnNVmldijNw6zNSYA9XBnG6/
btlSMI7ZybB0yzdJQ7yMVhOoMaZ64sDj3AtevJ9kNoNZFD/tZYLaH0z1hq51
2vC72D/NNF/ksVJ9XubNfYH6m0mt4KUddMzNzzDuF3PO2eu8jO3nQPmYHbsK
dt/OnPNYwFdlptwLm+tfBM7CkG2mugn0Q0GpeTtSp5rA+TB4Y+0+zrWmcdy3
GIqijzweVo6jFw52gYs5cX4MvaXgWfH+9pboMfSehWJ/J0dfOooeG6b0lSXZ
/hH0IoB3zFUvzR9BjwOx3LIrx/we7OdAobr9z4YyD/rPw4H01ByB2IPzUaDj
274c/mQY9y2HmaP+PdLRIfS4UPyrctOTl4bQ40Jjcl9T1yU3eivAcepmi3e1
G71oqEn7vJVbPYgeD1zeVeYz7EH0YsDYI+3d8fEAejFQAFV+4RMXei/AgO9G
huGwCz0+WI50tD2acqK3Ei59X+gbMjnRiwX2mTvyih4HerFQNJM12rnRgV4c
LDa1fmay9qO3CupzbKGxcf3orYaQqXedDz7qQ08AKsnS+/bJXuwXQO5fp2b7
XulFXwCDPx3avezrHub/cY0QJHnr9SeX9OA+ITjTouTvmezoieA3njWB/V03
eiJgO6Tn3onoRk8ErC2yV383deH7xEPc02xLe2MnevHA9jdPpYR1oieGCE+b
abvlF/TEkJVse+2rjTb0xBAz7HhZMXIHPQnMRnUfLf/gNnoSqBy4b63gd6An
haxdDW/1N7ehJwXRsufWSY230JOCvPzeZY7vJnoJwHlwy5F59gZ6CSDZcPBK
7dbr6MkgRGiMOf3Pj+jJQNbyw/GS7Fb0ZLB/fa3vQ3sLenLgHtLPqjKuoSeH
hxfaFh0f/RY9BUSaZd/sKWpCTwEyUcaj4sRG9BRwdu9ks+XuZfQSIaqqtNax
vwG9RLAa3OZPxfXoJYFiW3XJ5tDz6CVB8xJ+/tVn6tBLgovlMpt1Zw16a+CL
k+llVQ8r0VsDuunxpyvrT6CXDOyGw43O6Tz0kiH8qjHczdqJ3kIOemvnc9Bb
yEFPOZ+D/9dCDvpKMq8k+5TEUxFPRTwV8VTEUxFPTTw18dTEUxNPTTwN+T4a
4mmIpyGehnha4mmJpyWelnha4umIpyOejng64umIpyeennh64umJpyeegXgG
4hmIZyCegXgp8/lf+6r72w==
         "]]}, {
        Hue[0.1421359549995791, 0.6, 0.6], 
        Directive[
         PointSize[0.007333333333333334], 
         AbsoluteThickness[1.6], 
         RGBColor[0.863512, 0.670771, 0.236564], 
         Dashing[{0, Small, Small, Small}], 
         Thickness[Large]], 
        LineBox[CompressedData["
1:eJw91QlMFGcUB3BQChi3ioCAuiLX4gKyLLuwqwWdv1yKWDFiaUXRcsjVIoJI
1Raj4oFGGxRtXFQsTZGKLSBsbIGoyOWK4gXqAnuAFVhNMSCV1AMt1Pf1JZPJ
ZL73+ybz5r1xjE1btXGCkZHR9rFj/Mxi5SpF5rLUI1yBYjxucBd7k/QX1Ofp
uoMz3L3TEdNTy/lIx+NP7vLzK85HFjbS/adcfpaFrPCxivugDXL/fNkgCrJt
pfXDnPC3gIqMw3e5xITxGOFuGTyCt8Xcp/xXnLFOsZxn2s613hqPt9zRtQrJ
xG8fkGeEjrp38UOND2m9MUpiY2aX9j0ifyKGn5fd93uipnwTDK3zNw2u76D9
TFEiCFtXvbeTPHPoimZUZYi6yJuEH2/vXxJd30XeZGzlbTlhFKghj4eS8l5l
WpWGvCkwS5ra0m2tJc8C31lu2tKSrKX1Fgj6vCYur0pL/jSUHYTyq2Et5Vsi
y5OfVeyuo/2s8KqhW7g+SkeeNVpVywb+yNGRZ42Azl9ehJboyJsOldbuytUm
HXk2SC+Il9TomWeLzMRp65teMs8OmPrk/WpzPXl2aPTfOayx1ZM3Az0HckLU
LnryZiI7siUszUtP3iw8tLrG75PryeMjsvJiXOYi5vHx5lCZKDyQebNxdJfB
ujCEefZYE1d34NBS5s3B5OEW5aJQ5jlgzeHc96JQtt4BFS0prdZLme+AyHOP
ij8a8/5Llzoi0H9D2PT/93PEpfjR2+Ec85ywrPRZ+dAnzHOCy/WIeqGMeU7I
HwoYrBSz53GGzXHszndnnjMaNvPM7jgzzwU1flbHd/CZ5wLVwOSId9bMc8He
opmdAzzmCZA4ko0AE+YJYJY1reDta1YPVxzY+qrfY4jVzxXRfzXPn9/P6u0K
RU+u5qyG1XMuzJeHPdt4j9V/LvI96nfsaWKeEGrn0uNm1cwTImJRWXPgr8wT
YtbaJaFXC5nnhtxzjqsz8pjnhpNrXEcjdjPPHSvrajv3pTPPHcoLTTvmxjDP
HaLEEH1vOPM8wFuwoq1qIfPGrn/6PSnNnXnzMPJUtnSlDfPmYbB6lomfMfPm
YU5Y8Wc9z7TkeYKXIq0QtrH+8cT2oqPlr6tZv4lwMsf82JmzrJ9EeDykenI9
h/WfCOqUvhyvBOZ5IWpwfealEOZ5oWY4wXeBgHliJLcGT5k6QUvflxiWTork
Sg3rdzFehK/a3K3UUL4YS3Irz6UeYvNBDFezSr9vojXkeaNgcNtsV5GGPG+o
9gcZzr/pIs8bXygqBDVNbP5442aBvdWMw13kecPeYWR054ou8iTY97dBI/q4
izwJ2t30wcHXO8mTIF896eD07E7yJJA/XCw+4dlJngSXNDanE9Qd5EnRHuaV
eiy7g96PFCkvygf9+WxeSlF4JLJxq1JNnhRvys/qeoPYfJWi4a1Nc/+tR+T5
QDJwpTD6UzaPfXAqL/yeaGxef/B84Pn+5ZZiMZvfPhBEbYoqPvaAPB9ECSqM
Uw3t5PnCzcmi/wdJO3m+KHXOuOae1kaeL04bGkYtz7D/hy/Olw1u7Ku9R54v
0tL7VN+33CVPBtuG9O62vDvkybC84ufWg8mt5MlwSlkTm25/kzwZ+MqOLrsy
FXkyXB4KLL1h10yeHA4G126XDQ3kyRHydfSuPXvqyJMjSN7dbWpSS54cG8oT
ayvilOTJoczSJsWvKCFvPpx2bootKtvN/Qu3dkvP
         "]]}, {
        Hue[0.37820393249936934`, 0.6, 0.6], 
        Directive[
         PointSize[0.007333333333333334], 
         AbsoluteThickness[1.6], 
         RGBColor[0.857359, 0.131106, 0.132128], 
         Dashing[Large], 
         Thickness[Large]], 
        LineBox[CompressedData["
1:eJw91QswVXkcB3DFWGwhdD2KPG+KuA/uLRrnS/TappGRWlu2lJRStE37yOqB
LlvUakfcIY8Sm2lSWinRtNXKqwghyvW4rmq9VpKi3bX7//WbOXPmP+f3+/zO
nPn/f8cqeJ9fyHQ1NbXv/72m7p9CcHOf37VkTp42FZVcetcQL2z9dbZu5Up/
Hr/iFfM75yKeim6OCw6xOOBWyZ6/5MzcQ4rlNY+4/7Ehbm9Lr37J7XqWP8LJ
+N6/Pr7TwIXumIq33AZ/m1f2sU2sfpybeLAl9qxxM1dbMxUTXHlTRlxFTAvz
1HBMzjt+5XEry5+G5j2FvEi1Nuaro+fBRGmfaTur10DYYU3nOfOes36aONsX
bhJu8IJ5WhiCzrPa0RfM08bux2HZLVUdzPscVe8V9QdWKZg3A6dFqUNn8hTM
04VFa8601WqdzNOHlJ9er+XfyfL14R/9x7Vz5zuZPwtWhtp3Zw52snoDfGNW
FH1U0sX6GeLlWNkwfuhinhEC15+deepWF/OMYDC8rS1vrIt5s2H2LGnJXWE3
83hY01+goburm3nGiHB3G6/P6GaeCU5Zx209WNfNPBOsjRTFlqn1MM8UMk4S
/ciph3lm6BjbtrQ6sId5c1BskYiG2B7mzUXHDTctjcs9zJuLJxlbBr9tIM8c
wqtaBnvfkWeBePU1b6bPVTJvHlLdGox4HkrmWeJd2XTz8iAly7eERnKdTDda
yXxLDLzp3mSaruT+KxdbQXZgKGCoRMn6WWHkYvIv+Y3kWWPSSy6RDZJnjSMy
e0WAdi/zrMHXCYqyse5l72ODumpV9IclvcyzgcOmk+qvfXuZZ4ujf5VOTOzo
ZZ4t8r9zur00ijxbXHfJzeo7TZ4d7BQ+Gx9dIM8OoYeCe8ZukMfHFyHmluFV
5PExKmlNlLaTx8f+wVFZUD9582E75qk7MEnefIw4pITq6aqYZ48Nhtlp6eYq
5tljmV7FULqjinn2eB6clMBzVzFvAS4UtRTqrVIxbwE2v+8sTgwgbyGSDudc
ztlG3kK8yn2dFhhB3kLouhskpESR54D+xmOmfvHkOWBl7Z2nJ8+Q54iyjkDh
8nPkOaLk643Zh/LJc4SfD89/+TXyFuFyRmjS6VLyFqF/2eo0v/vkOUH/Xrv6
TzXkOUH7rd1O50bynCCvzKr3biPPGdUdhTqVneQ5I1rk6vtARZ4AmbP1Tpj0
q9j+EsBIe8Weh8PkC5AwdklWMUr1ArjXhXl8Nk79BNgYKTCN/kCeEOLhvALR
JHlCGGz2ibH8SJ4QRXEbai0+kifETssPWuaT5AmxWzPHU+eTJ4Lt/hKt1jHy
RMhv3iVIGiFPhFOJtxI1B8gT4bYHP2aWijwR+rwLrZNfkCeGkVWmx45G+j5i
RPIvlsY/JE8MX8VXERW3yBPjjChBqrhEnhgrA6I2p6aS54KyE9mRmTHkueDE
1Vxp1m7yXGCYciQt3pc8F5R+aemdJyTPBQV7Nmmv/rSfXdGeu7e6QEn73xWm
Fr/53Cym8+IK+SKz0PwjdB5coe+5csVaTzo/ruDLvLbfG6V5IMHLGfeNd8pp
/khwr/3Zq3AHmg8SPC0rujgtk+aXBOEtVeWBf9K8lCA9bJ1i3t80n6V4MtCc
PHy3k3lSRHQZB2XMov+DFFvLU7ya49qYJ0WTT9aPTYubmCfFjXV9PAgrmbcY
NecPbjduv8D9AxZnUf4=
         "]]}}}, {{}, {}}}, {
    DisplayFunction -> Identity, DisplayFunction -> Identity, AspectRatio -> 
     NCache[GoldenRatio^(-1), 0.6180339887498948], Axes -> {False, False}, 
     AxesLabel -> {None, None}, AxesOrigin -> {0, 0}, DisplayFunction :> 
     Identity, Frame -> {{True, True}, {True, True}}, FrameLabel -> {{
        FormBox[
        "\"Fraction of \\!\\(\\*SubscriptBox[\\(IPP\\), \\(cyt\\)]\\) \
depleted\"", TraditionalForm], None}, {
        FormBox["\"Daytime length (h)\"", TraditionalForm], None}}, 
     FrameTicks -> {{Automatic, None}, {{{0, 
          FormBox["0", TraditionalForm]}, {4, 
          FormBox["4", TraditionalForm]}, {8, 
          FormBox["8", TraditionalForm]}, {12, 
          FormBox["12", TraditionalForm]}, {16, 
          FormBox["16", TraditionalForm]}, {20, 
          FormBox["20", TraditionalForm]}, {24, 
          FormBox["24", TraditionalForm]}}, None}}, GridLines -> {None, None},
      GridLinesStyle -> Directive[
       GrayLevel[0.5, 0.4]], ImageSize -> 678., 
     LabelStyle -> {
      FontFamily -> $CellContext`Arial, FontWeight -> Bold, FontSlant -> 
       Plain, FontSize -> 18.}, 
     Method -> {
      "OptimizePlotMarkers" -> True, "OptimizePlotMarkers" -> True, 
       "CoordinatesToolOptions" -> {"DisplayFunction" -> ({
           Identity[
            Part[#, 1]], 
           Identity[
            Part[#, 2]]}& ), "CopiedValueFunction" -> ({
           Identity[
            Part[#, 1]], 
           Identity[
            Part[#, 2]]}& )}}, PlotRange -> {{0, 24.}, {0., 1.05}}, 
     PlotRangeClipping -> True, PlotRangePadding -> {{
        Scaled[0.02], 
        Scaled[0.02]}, {0, 0}}, Ticks -> {Automatic, Automatic}}], 
   FormBox[
    FormBox[
     TemplateBox[{"\"E\"", "\"B\"", "\"C\"", "\"D\""}, "SwatchLegend", 
      DisplayFunction -> (FormBox[
        StyleBox[
         StyleBox[
          PaneBox[
           TagBox[
            GridBox[{{
               StyleBox[
               "\"Model\"", {
                FontFamily -> $CellContext`Arial, FontWeight -> Bold, 
                 FontSlant -> Plain, FontSize -> 18.}, Background -> 
                Automatic, StripOnInput -> False]}, {
               TagBox[
                GridBox[{{
                   TagBox[
                    GridBox[{{
                    GraphicsBox[{
                    Directive[
                    EdgeForm[
                    Directive[
                    Opacity[0.3], 
                    GrayLevel[0]]], 
                    PointSize[0.5], 
                    AbsoluteThickness[1.6], 
                    RGBColor[0.266122, 0.486664, 0.802529], 
                    Thickness[Large]], {
                    LineBox[{{0, 30}, {30, 30}}]}}, AspectRatio -> Full, 
                    ImageSize -> {30, 30}, PlotRangePadding -> None, 
                    ImagePadding -> Automatic, 
                    BaselinePosition -> (Scaled[0.26] -> Baseline)], #, 
                    GraphicsBox[{
                    Directive[
                    EdgeForm[
                    Directive[
                    Opacity[0.3], 
                    GrayLevel[0]]], 
                    PointSize[0.5], 
                    AbsoluteThickness[1.6], 
                    RGBColor[0.513417, 0.72992, 0.440682], 
                    Dashing[{Small, Small}], 
                    Thickness[Large]], {
                    LineBox[{{0, 30}, {30, 30}}]}}, AspectRatio -> Full, 
                    ImageSize -> {30, 30}, PlotRangePadding -> None, 
                    ImagePadding -> Automatic, 
                    BaselinePosition -> (Scaled[0.26] -> Baseline)], #2, 
                    GraphicsBox[{
                    Directive[
                    EdgeForm[
                    Directive[
                    Opacity[0.3], 
                    GrayLevel[0]]], 
                    PointSize[0.5], 
                    AbsoluteThickness[1.6], 
                    RGBColor[0.863512, 0.670771, 0.236564], 
                    Dashing[{0, Small, Small, Small}], 
                    Thickness[Large]], {
                    LineBox[{{0, 30}, {30, 30}}]}}, AspectRatio -> Full, 
                    ImageSize -> {30, 30}, PlotRangePadding -> None, 
                    ImagePadding -> Automatic, 
                    BaselinePosition -> (Scaled[0.26] -> Baseline)], #3, 
                    GraphicsBox[{
                    Directive[
                    EdgeForm[
                    Directive[
                    Opacity[0.3], 
                    GrayLevel[0]]], 
                    PointSize[0.5], 
                    AbsoluteThickness[1.6], 
                    RGBColor[0.857359, 0.131106, 0.132128], 
                    Dashing[Large], 
                    Thickness[Large]], {
                    LineBox[{{0, 30}, {30, 30}}]}}, AspectRatio -> Full, 
                    ImageSize -> {30, 30}, PlotRangePadding -> None, 
                    ImagePadding -> Automatic, 
                    BaselinePosition -> (Scaled[0.26] -> Baseline)], #4}}, 
                    GridBoxAlignment -> {
                    "Columns" -> {Center, Left}, "Rows" -> {{Baseline}}}, 
                    AutoDelete -> False, 
                    GridBoxDividers -> {
                    "Columns" -> {{False}}, "Rows" -> {{False}}}, 
                    GridBoxItemSize -> {
                    "Columns" -> {{All}}, "Rows" -> {{All}}}, 
                    GridBoxSpacings -> {"Columns" -> {{1, 0.3}}}], "Grid"]}}, 
                 GridBoxAlignment -> {
                  "Columns" -> {{Left}}, "Rows" -> {{Top}}}, AutoDelete -> 
                 False, GridBoxDividers -> {
                  "Columns" -> {{None}}, "Rows" -> {{None}}}, 
                 GridBoxItemSize -> {"Columns" -> {{All}}, "Rows" -> {{All}}},
                  GridBoxSpacings -> {"Columns" -> {{0}}, "Rows" -> {{0.5}}}],
                 "Grid"]}}, GridBoxAlignment -> {"Columns" -> {{Center}}}, 
             AutoDelete -> False, 
             GridBoxItemSize -> {
              "Columns" -> {{Automatic}}, "Rows" -> {{Automatic}}}, 
             GridBoxSpacings -> {
              "Columns" -> {{Automatic}}, "Rows" -> {{Automatic}}}], "Grid"], 
           Alignment -> Left, AppearanceElements -> None, 
           ImageMargins -> {{5, 5}, {5, 5}}, ImageSizeAction -> 
           "ResizeToFit"], LineIndent -> 0, StripOnInput -> False], {
         FontFamily -> $CellContext`Arial, FontWeight -> Bold, FontSlant -> 
          Plain, FontSize -> 18.}, Background -> Automatic, StripOnInput -> 
         False], TraditionalForm]& ), 
      InterpretationFunction :> (RowBox[{"SwatchLegend", "[", 
         RowBox[{
           RowBox[{"{", 
             RowBox[{
               RowBox[{"Directive", "[", 
                 RowBox[{
                   RowBox[{"PointSize", "[", "0.007333333333333334`", "]"}], 
                   ",", 
                   RowBox[{"AbsoluteThickness", "[", "1.6`", "]"}], ",", 
                   InterpretationBox[
                    ButtonBox[
                    TooltipBox[
                    GraphicsBox[{{
                    GrayLevel[0], 
                    RectangleBox[{0, 0}]}, {
                    GrayLevel[0], 
                    RectangleBox[{1, -1}]}, {
                    RGBColor[0.266122, 0.486664, 0.802529], 
                    RectangleBox[{0, -1}, {2, 1}]}}, DefaultBaseStyle -> 
                    "ColorSwatchGraphics", AspectRatio -> 1, Frame -> True, 
                    FrameStyle -> 
                    RGBColor[
                    0.1774146666666667, 0.32444266666666666`, 
                    0.5350193333333334], FrameTicks -> None, PlotRangePadding -> 
                    None, ImageSize -> 
                    Dynamic[{
                    Automatic, 1.35 CurrentValue["FontCapHeight"]/
                    AbsoluteCurrentValue[Magnification]}]], 
                    StyleBox[
                    RowBox[{"RGBColor", "[", 
                    RowBox[{"0.266122`", ",", "0.486664`", ",", "0.802529`"}],
                     "]"}], NumberMarks -> False]], Appearance -> None, 
                    BaseStyle -> {}, BaselinePosition -> Baseline, 
                    DefaultBaseStyle -> {}, ButtonFunction :> 
                    With[{Typeset`box$ = EvaluationBox[]}, 
                    If[
                    Not[
                    AbsoluteCurrentValue["Deployed"]], 
                    SelectionMove[Typeset`box$, All, Expression]; 
                    FrontEnd`Private`$ColorSelectorInitialAlpha = 1; 
                    FrontEnd`Private`$ColorSelectorInitialColor = 
                    RGBColor[0.266122, 0.486664, 0.802529]; 
                    FrontEnd`Private`$ColorSelectorUseMakeBoxes = True; 
                    MathLink`CallFrontEnd[
                    FrontEnd`AttachCell[Typeset`box$, 
                    FrontEndResource["RGBColorValueSelector"], {
                    0, {Left, Bottom}}, {Left, Top}, 
                    "ClosingActions" -> {
                    "SelectionDeparture", "ParentChanged", 
                    "EvaluatorQuit"}]]]], BaseStyle -> Inherited, Evaluator -> 
                    Automatic, Method -> "Preemptive"], 
                    RGBColor[0.266122, 0.486664, 0.802529], Editable -> False,
                     Selectable -> False], ",", 
                   RowBox[{"Thickness", "[", "Large", "]"}]}], "]"}], ",", 
               RowBox[{"Directive", "[", 
                 RowBox[{
                   RowBox[{"PointSize", "[", "0.007333333333333334`", "]"}], 
                   ",", 
                   RowBox[{"AbsoluteThickness", "[", "1.6`", "]"}], ",", 
                   InterpretationBox[
                    ButtonBox[
                    TooltipBox[
                    GraphicsBox[{{
                    GrayLevel[0], 
                    RectangleBox[{0, 0}]}, {
                    GrayLevel[0], 
                    RectangleBox[{1, -1}]}, {
                    RGBColor[0.513417, 0.72992, 0.440682], 
                    RectangleBox[{0, -1}, {2, 1}]}}, DefaultBaseStyle -> 
                    "ColorSwatchGraphics", AspectRatio -> 1, Frame -> True, 
                    FrameStyle -> 
                    RGBColor[
                    0.342278, 0.48661333333333334`, 0.29378800000000005`], 
                    FrameTicks -> None, PlotRangePadding -> None, ImageSize -> 
                    Dynamic[{
                    Automatic, 1.35 CurrentValue["FontCapHeight"]/
                    AbsoluteCurrentValue[Magnification]}]], 
                    StyleBox[
                    RowBox[{"RGBColor", "[", 
                    RowBox[{"0.513417`", ",", "0.72992`", ",", "0.440682`"}], 
                    "]"}], NumberMarks -> False]], Appearance -> None, 
                    BaseStyle -> {}, BaselinePosition -> Baseline, 
                    DefaultBaseStyle -> {}, ButtonFunction :> 
                    With[{Typeset`box$ = EvaluationBox[]}, 
                    If[
                    Not[
                    AbsoluteCurrentValue["Deployed"]], 
                    SelectionMove[Typeset`box$, All, Expression]; 
                    FrontEnd`Private`$ColorSelectorInitialAlpha = 1; 
                    FrontEnd`Private`$ColorSelectorInitialColor = 
                    RGBColor[0.513417, 0.72992, 0.440682]; 
                    FrontEnd`Private`$ColorSelectorUseMakeBoxes = True; 
                    MathLink`CallFrontEnd[
                    FrontEnd`AttachCell[Typeset`box$, 
                    FrontEndResource["RGBColorValueSelector"], {
                    0, {Left, Bottom}}, {Left, Top}, 
                    "ClosingActions" -> {
                    "SelectionDeparture", "ParentChanged", 
                    "EvaluatorQuit"}]]]], BaseStyle -> Inherited, Evaluator -> 
                    Automatic, Method -> "Preemptive"], 
                    RGBColor[0.513417, 0.72992, 0.440682], Editable -> False, 
                    Selectable -> False], ",", 
                   RowBox[{"Dashing", "[", 
                    RowBox[{"{", 
                    RowBox[{"Small", ",", "Small"}], "}"}], "]"}], ",", 
                   RowBox[{"Thickness", "[", "Large", "]"}]}], "]"}], ",", 
               RowBox[{"Directive", "[", 
                 RowBox[{
                   RowBox[{"PointSize", "[", "0.007333333333333334`", "]"}], 
                   ",", 
                   RowBox[{"AbsoluteThickness", "[", "1.6`", "]"}], ",", 
                   InterpretationBox[
                    ButtonBox[
                    TooltipBox[
                    GraphicsBox[{{
                    GrayLevel[0], 
                    RectangleBox[{0, 0}]}, {
                    GrayLevel[0], 
                    RectangleBox[{1, -1}]}, {
                    RGBColor[0.863512, 0.670771, 0.236564], 
                    RectangleBox[{0, -1}, {2, 1}]}}, DefaultBaseStyle -> 
                    "ColorSwatchGraphics", AspectRatio -> 1, Frame -> True, 
                    FrameStyle -> 
                    RGBColor[
                    0.5756746666666667, 0.44718066666666667`, 
                    0.15770933333333334`], FrameTicks -> None, 
                    PlotRangePadding -> None, ImageSize -> 
                    Dynamic[{
                    Automatic, 1.35 CurrentValue["FontCapHeight"]/
                    AbsoluteCurrentValue[Magnification]}]], 
                    StyleBox[
                    RowBox[{"RGBColor", "[", 
                    RowBox[{"0.863512`", ",", "0.670771`", ",", "0.236564`"}],
                     "]"}], NumberMarks -> False]], Appearance -> None, 
                    BaseStyle -> {}, BaselinePosition -> Baseline, 
                    DefaultBaseStyle -> {}, ButtonFunction :> 
                    With[{Typeset`box$ = EvaluationBox[]}, 
                    If[
                    Not[
                    AbsoluteCurrentValue["Deployed"]], 
                    SelectionMove[Typeset`box$, All, Expression]; 
                    FrontEnd`Private`$ColorSelectorInitialAlpha = 1; 
                    FrontEnd`Private`$ColorSelectorInitialColor = 
                    RGBColor[0.863512, 0.670771, 0.236564]; 
                    FrontEnd`Private`$ColorSelectorUseMakeBoxes = True; 
                    MathLink`CallFrontEnd[
                    FrontEnd`AttachCell[Typeset`box$, 
                    FrontEndResource["RGBColorValueSelector"], {
                    0, {Left, Bottom}}, {Left, Top}, 
                    "ClosingActions" -> {
                    "SelectionDeparture", "ParentChanged", 
                    "EvaluatorQuit"}]]]], BaseStyle -> Inherited, Evaluator -> 
                    Automatic, Method -> "Preemptive"], 
                    RGBColor[0.863512, 0.670771, 0.236564], Editable -> False,
                     Selectable -> False], ",", 
                   RowBox[{"Dashing", "[", 
                    RowBox[{"{", 
                    RowBox[{"0", ",", "Small", ",", "Small", ",", "Small"}], 
                    "}"}], "]"}], ",", 
                   RowBox[{"Thickness", "[", "Large", "]"}]}], "]"}], ",", 
               RowBox[{"Directive", "[", 
                 RowBox[{
                   RowBox[{"PointSize", "[", "0.007333333333333334`", "]"}], 
                   ",", 
                   RowBox[{"AbsoluteThickness", "[", "1.6`", "]"}], ",", 
                   InterpretationBox[
                    ButtonBox[
                    TooltipBox[
                    GraphicsBox[{{
                    GrayLevel[0], 
                    RectangleBox[{0, 0}]}, {
                    GrayLevel[0], 
                    RectangleBox[{1, -1}]}, {
                    RGBColor[0.857359, 0.131106, 0.132128], 
                    RectangleBox[{0, -1}, {2, 1}]}}, DefaultBaseStyle -> 
                    "ColorSwatchGraphics", AspectRatio -> 1, Frame -> True, 
                    FrameStyle -> 
                    RGBColor[
                    0.5715726666666667, 0.08740400000000001, 
                    0.08808533333333333], FrameTicks -> None, 
                    PlotRangePadding -> None, ImageSize -> 
                    Dynamic[{
                    Automatic, 1.35 CurrentValue["FontCapHeight"]/
                    AbsoluteCurrentValue[Magnification]}]], 
                    StyleBox[
                    RowBox[{"RGBColor", "[", 
                    RowBox[{"0.857359`", ",", "0.131106`", ",", "0.132128`"}],
                     "]"}], NumberMarks -> False]], Appearance -> None, 
                    BaseStyle -> {}, BaselinePosition -> Baseline, 
                    DefaultBaseStyle -> {}, ButtonFunction :> 
                    With[{Typeset`box$ = EvaluationBox[]}, 
                    If[
                    Not[
                    AbsoluteCurrentValue["Deployed"]], 
                    SelectionMove[Typeset`box$, All, Expression]; 
                    FrontEnd`Private`$ColorSelectorInitialAlpha = 1; 
                    FrontEnd`Private`$ColorSelectorInitialColor = 
                    RGBColor[0.857359, 0.131106, 0.132128]; 
                    FrontEnd`Private`$ColorSelectorUseMakeBoxes = True; 
                    MathLink`CallFrontEnd[
                    FrontEnd`AttachCell[Typeset`box$, 
                    FrontEndResource["RGBColorValueSelector"], {
                    0, {Left, Bottom}}, {Left, Top}, 
                    "ClosingActions" -> {
                    "SelectionDeparture", "ParentChanged", 
                    "EvaluatorQuit"}]]]], BaseStyle -> Inherited, Evaluator -> 
                    Automatic, Method -> "Preemptive"], 
                    RGBColor[0.857359, 0.131106, 0.132128], Editable -> False,
                     Selectable -> False], ",", 
                   RowBox[{"Dashing", "[", "Large", "]"}], ",", 
                   RowBox[{"Thickness", "[", "Large", "]"}]}], "]"}]}], "}"}],
            ",", 
           RowBox[{"{", 
             RowBox[{#, ",", #2, ",", #3, ",", #4}], "}"}], ",", 
           RowBox[{"LegendMarkers", "\[Rule]", "\"Line\""}], ",", 
           RowBox[{"LabelStyle", "\[Rule]", 
             RowBox[{"{", 
               RowBox[{
                 RowBox[{"FontFamily", "\[Rule]", "Arial"}], ",", 
                 RowBox[{"FontWeight", "\[Rule]", "Bold"}], ",", 
                 RowBox[{"FontSlant", "\[Rule]", "Plain"}], ",", 
                 RowBox[{"FontSize", "\[Rule]", "18.`"}]}], "}"}]}], ",", 
           RowBox[{"LegendLabel", "\[Rule]", "\"Model\""}], ",", 
           RowBox[{"LegendLayout", "\[Rule]", "\"Row\""}], ",", 
           RowBox[{"LegendMarkerSize", "\[Rule]", "30"}]}], "]"}]& ), 
      Editable -> True], TraditionalForm], TraditionalForm]},
  "Legended",
  DisplayFunction->(GridBox[{{
      TagBox[
       ItemBox[
        PaneBox[
         TagBox[#, "SkipImageSizeLevel"], Alignment -> {Center, Baseline}, 
         BaselinePosition -> Baseline], DefaultBaseStyle -> "Labeled"], 
       "SkipImageSizeLevel"]}, {
      ItemBox[#2, DefaultBaseStyle -> "LabeledLabel"]}}, 
    GridBoxAlignment -> {"Columns" -> {{Center}}, "Rows" -> {{Center}}}, 
    AutoDelete -> False, GridBoxItemSize -> Automatic, 
    BaselinePosition -> {1, 1}]& ),
  Editable->True,
  InterpretationFunction->(RowBox[{"Legended", "[", 
     RowBox[{#, ",", 
       RowBox[{"Placed", "[", 
         RowBox[{#2, ",", "Below"}], "]"}]}], "]"}]& )]], "Output",
 CellChangeTimes->{3.9155287274611797`*^9, 3.915529331987464*^9, 
  3.918643802724759*^9, 3.918706948154623*^9},
 CellLabel->
  "Out[238]=",ExpressionUUID->"fa9a7ce9-1ba2-4b0c-94e8-6a73bd3dc439"]
}, Open  ]],

Cell[BoxData[{
 RowBox[{
  RowBox[{"dataBC", "=", 
   RowBox[{"MapThread", "[", 
    RowBox[{
     RowBox[{
      RowBox[{"{", 
       RowBox[{
        RowBox[{"#1", "[", 
         RowBox[{"[", "1", "]"}], "]"}], ",", 
        RowBox[{
         RowBox[{"#1", "[", 
          RowBox[{"[", "2", "]"}], "]"}], "+", 
         RowBox[{"#2", "[", 
          RowBox[{"[", "2", "]"}], "]"}]}]}], "}"}], "&"}], ",", 
     RowBox[{"{", 
      RowBox[{"dataB", ",", "dataC"}], "}"}]}], "]"}]}], 
  ";"}], "\[IndentingNewLine]", 
 RowBox[{
  RowBox[{"dataBD", "=", 
   RowBox[{"MapThread", "[", 
    RowBox[{
     RowBox[{
      RowBox[{"{", 
       RowBox[{
        RowBox[{"#1", "[", 
         RowBox[{"[", "1", "]"}], "]"}], ",", 
        RowBox[{
         RowBox[{"#1", "[", 
          RowBox[{"[", "2", "]"}], "]"}], "+", 
         RowBox[{"#2", "[", 
          RowBox[{"[", "2", "]"}], "]"}]}]}], "}"}], "&"}], ",", 
     RowBox[{"{", 
      RowBox[{"dataB", ",", "dataD"}], "}"}]}], "]"}]}], 
  ";"}], "\[IndentingNewLine]", 
 RowBox[{
  RowBox[{"dataCD", "=", 
   RowBox[{"MapThread", "[", 
    RowBox[{
     RowBox[{
      RowBox[{"{", 
       RowBox[{
        RowBox[{"#1", "[", 
         RowBox[{"[", "1", "]"}], "]"}], ",", 
        RowBox[{
         RowBox[{"#1", "[", 
          RowBox[{"[", "2", "]"}], "]"}], "+", 
         RowBox[{"#2", "[", 
          RowBox[{"[", "2", "]"}], "]"}]}]}], "}"}], "&"}], ",", 
     RowBox[{"{", 
      RowBox[{"dataC", ",", "dataD"}], "}"}]}], "]"}]}], 
  ";"}], "\[IndentingNewLine]", 
 RowBox[{
  RowBox[{"dataBCD", "=", 
   RowBox[{"MapThread", "[", 
    RowBox[{
     RowBox[{
      RowBox[{"{", 
       RowBox[{
        RowBox[{"#1", "[", 
         RowBox[{"[", "1", "]"}], "]"}], ",", 
        RowBox[{
         RowBox[{"#1", "[", 
          RowBox[{"[", "2", "]"}], "]"}], "+", 
         RowBox[{"#2", "[", 
          RowBox[{"[", "2", "]"}], "]"}], "+", 
         RowBox[{"#3", "[", 
          RowBox[{"[", "2", "]"}], "]"}]}]}], "}"}], "&"}], ",", 
     RowBox[{"{", 
      RowBox[{"dataB", ",", "dataC", ",", "dataD"}], "}"}]}], "]"}]}], 
  ";"}]}], "Input",
 CellChangeTimes->{{3.9169111704112625`*^9, 3.916911405411316*^9}},
 CellLabel->
  "In[239]:=",ExpressionUUID->"a3e2d857-e38c-45bf-a301-1c513f740e6f"],

Cell[CellGroupData[{

Cell[BoxData[{
 RowBox[{
  RowBox[{"data", "=", 
   RowBox[{"{", 
    RowBox[{
    "dataE", ",", "dataBC", ",", "dataBD", ",", "dataCD", ",", "dataBCD"}], 
    "}"}]}], ";"}], "\[IndentingNewLine]", 
 RowBox[{
  RowBox[{"colors", "=", 
   RowBox[{"Table", "[", 
    RowBox[{
     RowBox[{
      RowBox[{"(", 
       RowBox[{"ColorData", "[", "\"\<Rainbow\>\"", "]"}], ")"}], "[", 
      RowBox[{"i", "/", 
       RowBox[{"Length", "[", "data", "]"}]}], "]"}], ",", 
     RowBox[{"{", 
      RowBox[{"i", ",", "1", ",", 
       RowBox[{"Length", "[", "data", "]"}]}], "}"}]}], "]"}]}], ";"}], "\n", 
 RowBox[{
  RowBox[{"lineStyles", "=", 
   RowBox[{"{", 
    RowBox[{
     RowBox[{"Dotted", "[", "]"}], ",", "Dashed", ",", "DotDashed", ",", 
     RowBox[{"Dashing", "[", "Large", "]"}], ",", 
     RowBox[{"Dashing", "[", "Large", "]"}], ",", "DotDashed", ",", "Dotted", 
     ",", "Dashed", ",", 
     RowBox[{"Dashing", "[", 
      RowBox[{"{", 
       RowBox[{"0", ",", "Tiny"}], "}"}], "]"}]}], "}"}]}], 
  ";"}], "\[IndentingNewLine]", 
 RowBox[{"ListPlot", "[", 
  RowBox[{"data", ",", 
   RowBox[{"Joined", "\[Rule]", "True"}], ",", 
   RowBox[{"PlotStyle", "\[Rule]", 
    RowBox[{"Table", "[", 
     RowBox[{
      RowBox[{"Directive", "[", 
       RowBox[{
        RowBox[{"colors", "[", 
         RowBox[{"[", "i", "]"}], "]"}], ",", 
        RowBox[{"lineStyles", "[", 
         RowBox[{"[", "i", "]"}], "]"}]}], "]"}], ",", 
      RowBox[{"{", 
       RowBox[{"i", ",", 
        RowBox[{"Length", "[", "data", "]"}]}], "}"}]}], "]"}]}], ",", 
   RowBox[{"LabelStyle", "\[Rule]", 
    RowBox[{"{", 
     RowBox[{
      RowBox[{"FontFamily", "\[Rule]", "Arial"}], ",", 
      RowBox[{"FontWeight", "\[Rule]", "Bold"}], ",", 
      RowBox[{"FontSlant", "\[Rule]", "Plain"}], ",", 
      RowBox[{"FontSize", "\[Rule]", "18.0"}]}], "}"}]}], ",", 
   RowBox[{"PlotLegends", "\[Rule]", 
    RowBox[{"{", 
     RowBox[{
     "\"\<Model E\>\"", ",", "\"\<B+C\>\"", ",", "\"\<B+D\>\"", ",", 
      "\"\<C+D\>\"", ",", "\"\<B+C+D\>\""}], "}"}]}], ",", 
   RowBox[{"Axes", "\[Rule]", "False"}], ",", 
   RowBox[{"Frame", "\[Rule]", "True"}], ",", 
   RowBox[{"FrameLabel", "\[Rule]", 
    RowBox[{"{", 
     RowBox[{
     "\"\<Daytime length (h)\>\"", ",", 
      "\"\<Fraction of \!\(\*SubscriptBox[\(IPP\), \(cyt\)]\) depleted\>\""}],
      "}"}]}], ",", 
   RowBox[{"FrameTicks", "\[Rule]", 
    RowBox[{"{", 
     RowBox[{
      RowBox[{"{", 
       RowBox[{"Automatic", ",", "None"}], "}"}], ",", 
      RowBox[{"{", 
       RowBox[{
        RowBox[{"{", 
         RowBox[{
         "0", ",", "4", ",", "8", ",", "12", ",", "16", ",", "20", ",", 
          "24"}], "}"}], ",", "None"}], "}"}]}], "}"}]}], ",", 
   RowBox[{"PlotRange", "\[Rule]", 
    RowBox[{"{", 
     RowBox[{"Full", ",", 
      RowBox[{"{", 
       RowBox[{"0.00", ",", "Full"}], "}"}]}], "}"}]}], ",", 
   RowBox[{"ImageSize", "\[Rule]", "678.0"}]}], "]"}]}], "Input",
 CellChangeTimes->{{3.9169115403716574`*^9, 3.9169116401927567`*^9}, {
   3.9169117491489935`*^9, 3.916911749955936*^9}, 3.9186437764318466`*^9, {
   3.918723797483719*^9, 3.918723843826071*^9}},
 CellLabel->
  "In[370]:=",ExpressionUUID->"4d7b7c1e-2f22-4330-9fa8-b5d23eca8e88"],

Cell[BoxData[
 TemplateBox[{
   GraphicsBox[{{}, {{{}, {}, {
        Hue[0.67, 0.6, 0.6], 
        Directive[
         PointSize[0.0055000000000000005`], 
         AbsoluteThickness[1.6], 
         RGBColor[0.2484884, 0.3863264, 0.813373]], 
        LineBox[CompressedData["
1:eJw91QlMVGcQB/Dl0PUAXUAFEZUFhGVdjj2BKr6/RamiIooQkKtFjtajiIq3
qPEoCuLRYjmklFpFiaFCod4FRFepkFaTGoEGdXdhdxGFVlhKMdDSftNJXl5e
3sxv3ksm8wkT01Ynm/N4vF3/XKN3iryUzx4FtLdwhQWj0chd7D0XY37mBXtu
4cQdG2XrfDScQj4aWq5fN97CGKVl742cLqq/d7dIx/2n9XKbRFy8tVrH8t9y
KQ79sXZhHVxqymiYuHrxN55pTR2sfpDLuXHwSZNfJ9fcNBrvuBiTMCTkTCfz
eFhaOuyypr2T5Zsh0TznzYiznvkWuD32+oW1cXpWb4kNhqDKPXl61m8sOvrE
O9CkZ9448P86kW1naWDeeDz/odiU4m9g3kSEf5B5wCbJwDwrtCafKtp11MC8
SShPKEi1KjUwT4DvDr98ZllN+QJE7A6znF9Hvg1+OX4i8K2a6m2xNSuyqPch
9bODxfCRKvkD8qbAOHGCWnOXvCmIGnm7oeY2eVOREfpaf7CGvGnYvqDSbHIF
efZQpC/uDSwjzwELr+repJaS54CU9nqVWTF509Ec3XVuViF5juguKwuxLiBv
BqTjXDVfFZDnhAPubnG1ReQ54djIq5mJJeTNxKWqoFvB35I3C4n7PNT+5eTN
Rs+S0oxxleQ5Y0/r79FZ1ynfGcXFXkn5deQ7I+5y0uyARgP3b7lcCNcnIsuV
T6ifEK/CgiIOt5HngtKm5T9+ryPPBWmyHp+fXpPngi05V+Q3TPQ9rnh63urC
zhHyXHF/heXZIb6ReW6w6ooeWi4wMs8NfbWarR85GJnnhsztPQGOzkbmzUH5
YMgf6R5G5s3B0VWix+u8yXNH894Bp24Fee54Vpi8nT+PPHdcyQ2OrAJ5Huir
+S2eF0yeBxqSzrRqQ8gT4Qh/Ay9kJXkilKTdnOYbTp4I2dIj8s8jyfNEtWuj
ID2aPE9Y87Pt1THkiXHinXv+yTjyxHh/p/q8Pp48Mfr0Q/mXEsibi6Q7gkk/
J5A3Fyu31Q1FJJAnQYSD64z34smTIHTF+vSMWPIkiDrtn2u+ljwvVBXdM3VF
kueFwKASpTicPG/Efmx7XPz//3rDNtfarX8Zed6oUd5cUB9Mng8ePOpx/hLk
+SBLPDx/YwB5vvC3PzwxQGpk8+ULjSDUYtiDfF8Mxl53LJxJ9b6o7b4jH7ah
fr7gxj+wdRxDnhSShd2mVhPNqxS7+gJaJHqaRymqL07jDfxK8yZFhPnZBu8G
mk8pTiVMEVZU0DzL4PZszb1V+eTJMCBwKhvYT54MLy7Py9ydTJ4MjWM2r6hc
Qp4M5i2CqZs8yZNjc8F61V4+zb8c2dZC+woN7Us5nvM7l1Tf1DNPjhyXvgnB
J2m/ylFpo9FM/pD2qQLLeh6OqZLQPlZg6dPuotq+TuYpYGf26Z/XrtH+VqB+
WdZ0fgbtewUGbmzpMZfQvlcCDabLjW0dzFPiZGCXavUhOj+UKLbKaQ4T0vmh
hPOVcMOMah3zlMhc4Bl2PIDOIxWc3vQ0X63QMk+F+xuPDeZN1jJPBcPYirq8
SA3zVGi4Nank7p6XzFOhTb0jRrvtBfP8sFgeui84vp15fqjXbvL6xKONeX4o
P7g6Y+TdU+b5YUtG7OlF+x8zzw/Wuc2Di5LuMc8fhY9uf5F69Gvub8NeR6I=

         "]]}, {
        Hue[0.9060679774997897, 0.6, 0.6], 
        Directive[
         PointSize[0.0055000000000000005`], 
         AbsoluteThickness[1.6], 
         RGBColor[0.38822480000000004`, 0.674195, 0.6035436000000001], 
         Dashing[{Small, Small}]], 
        LineBox[CompressedData["
1:eJw10w001XcYB3AvV5J5HblFXNdrl+K+eNk6+X9Prooj5qVVIkWizsyi91Kt
VpbmoOYkLUllydssU6tVVN6uSyGvl+tKNmVpUqmm2mzP/znnf/7nd37P83nO
7/d//tZRCcExGmpqajv/fabebKjvupccP7eKyTk5FQ1M3LS8kqXDLbTuZoQa
RSNa8k5GIp6KQeZmYmHkk4UK2n/MbEpPyihb2sf8r/3FcCWx0rRflJQ/znh3
FAQayfqZ2A1T8YoxmLxqc8tfRfVvGFmwn1Zltoppkk/FJGMykRu5vklFnhoO
q+s93znK5qujXiHFkvcq8jWhdUwapHzP1nOgZ7XR6PPnKuo3DdvDVpdW9bDe
dAQ8iVEEXWM9HfClOt/7Hmc9XbTHGBbPiWO9j1CdtqJKsoD19DEjfa/2Mn3W
MwRHY3xtW00/5Rtis/mMo6NJ/eQbQfT8jtuAA3t+Y+SE6yY0DbD38zFuv+Xs
O52nJM8EabZZg9eilOSZIL8v4WK6vZI8U8Qu6OZojfSRNxMHPBdF+Zb1kWeG
kELRkV8T2e/BRbFZ6fUxSR95XCTq6j7LetlL3iw8Gli4bk9FL3mzEWln+OP6
zb3kmcNEomHt5NxLngUM/Gc2XXukIM8CnxXzvtA7xc7DHKTuiVaYBirIs4RP
6deVbWoK8qzQfMVMPfinHvJ4uJSfGCaP6KF8Hkx9vsyw0ukhnwdt4+ChyJ+7
mf/KxdaIf5i0//yqbupnjaFwTQ3tD13k8XFMfWh1VX4XeXx08TmVmj5d5PHB
bFmT0jrEzrMNpCovz4BDneTZoFTxLCHbppM8W8QcHz35oqqDPFtc3PaSeyui
gzxbNBV0FAy/aSfPDo4Zjy7nZrWTZwfTiNYiI2E7efZQOzktZIf8AXn2WKl5
Zv+SuAfk2WPCcnr0Ks4D8hywSJ44/jCvjTwH5LWFC3S92shzhMEP2SUGva3k
OWJrmuD44t2t5DkicGauWqZ5K3lz4TwxJjO4wf7fc3Ho99hRZWQLeQKsT1m+
24PTQp4A5Ws2a/lduk+eABXng7ongu6T54SHXWPG517dI88J5wIyy0r875Hn
DLe4OcV7C5rJc0ZI8gYbY04zec5Ye2Y0gBvTRN48WI7Jq480yMmbh8yLEcI8
oZy8+Rg5GL0s+WwjefNxQ7+Fy/NuJG8+LOUSn6P2jeS5YNLCatJ9eiN5Ljjs
V3hOY1hGniuyNhlJv6qV0Xy5ovOPhBXKfBn5rhjo92njJMuo3hUuk3rbfwuV
UT9XKGIFW60ErCeEjzI7N/VdA3lC7Nmo76vb3ECeEMw38fbhpxrIE6LSqnLY
O6aBPCHKyi8MHXRqIE+EnP4W7bTRevJEmNYvSFxZUk+eCE5XZr8Tx9WTJ0LF
iUM7nCzryRNhm7Jo8GlzHXliRGW7vC3ZVUf3I0ZGuvm+JF4deWJETARaBFTV
kidGuXqRl+aqWvLE8NPx9PrwuIY8CaJm8bUWbKkhT4JvX2/cf+blXfIk+BCq
jDscf5c8CZ5ybQe6FHfIk2BXp8WJv73ukOeGlsKUzLMnbpPnhgtO0ubewWry
3JAfFupQyq8mzw2FERcuXwmpIs8N7TNUqrcjN8lzR2uGyPu10Q3y3NEX+ucB
Hvc6ee4I5Gt8d/bdVfLcURMmzXGtriTPHbXL10nNoyvI80DuYl+794Pl5Hkg
aofpsk9SS8nzgHK8brG/biF5HviUF/6YeZ1PngdSX5zOjhzOIs8TDuH9KWaC
JOYfW54z4Q==
         "]]}, {
        Hue[0.1421359549995791, 0.6, 0.6], 
        Directive[
         PointSize[0.0055000000000000005`], 
         AbsoluteThickness[1.6], 
         RGBColor[0.6660832000000001, 0.7430418, 0.32293540000000004`], 
         Dashing[{0, Small, Small, Small}]], 
        LineBox[CompressedData["
1:eJw91QlQlGUYB/BFBEWgQFCQQ0655NgTaAW+f+ioDQ2DEoEW4riKQoQThGge
YcviEWgeqBAeqxI6GwYG6sAiHuGGgkcgiCKwuwShQSZNZDIQ5PvsM/PNN+98
7/N73++Y/+e2ZuPydVN4PN6WiWPyTNU2kP5iemolV1w0WY3cWIQgO3qvho07
uLFqi+U7TR5wYtFk6blb5xojI4+2susD3KHtZltCxO3cG+0Fd7lZuoAv7GDz
h7l7/fYPaxoec+uTJ+tvTnXtzxP1lp2s/xVnnTtSVOD8lGtumqxRrlc8qCw0
6mIeD4M5jdaf3+hi843QeXYkX5bczXxjNGbrZs542c36p6KmQbDilLiHrWeK
a0n7j6nX9zBvOhzW+GZYHu5hnhmGdrQWONX2MM8cxhu8Y7K6ephnAZu/9nyf
Ok7eW+h7dtPHxkXLPCtUPNNq+BFaNt8KjaqihGOJWuZbI/Tq4Yzo7VrWPxMz
TDemhx/XsvVssKwyM96ljjxbqPZ6vtjfSZ4tpq1NkUlfkzcLZ+p31entdcyb
DdOI5xqZRMc8OySV8q0qYnTMs0dHwPofXqbqmGcP5/1Tbe/Idcybg/b2Sqd3
viXPAWlr75eHV5LniPPpxas7G8hzwoGmnDCnDvKc4Bbka2H6nDxntPjFjf30
mry5SLhX07fBXM88F3yijpXcmaNnnivGc4orX3np2XxXlI4cDzKa+M7e+K5Y
+d3Lo0Pheu7/dpEbzFN5mntL9Gw9N4T1Hsm6HEOeO/A4sWoggTx3LJInXRSs
Js8dzVlTNx9Ppv14wN+m5YOwNPI8oJhjnOr4GXmeuJLSL43KIs8TZ0tWpTza
TJ4nUgdd/c22kTcP4wssnMt3kDcPB0oeFf+SQ54Xkp/va1F8RZ4XAvO7sx/K
yfNCgOrCiqZc8rwxEt0ev01Bnjema9cttMsjzwcmp5+Ob8ojzwcj7yluluaR
54Pk2ZmbyvPI88Wn5kkPj+aR54u1tc0xaQbPD7k6tWWkwfND7fWBOh+D54em
W7GOPIM3HyeHy+NuGfY3H0G7LvpP7veN5w8tz67RTUGeP2bkKz2qc8nzx04u
KiHWcL8B+DBe9mOvnLwAFItKNsnk5AWiarf1125y8gJxXR65bMiwv0A4lFef
XvINeUGwGtW+tioiLwiqQuPDHynJ4+NgDN90ynn6vviw85g3bFZBPh/8slWB
KZeonw9RW9BlWzWtx4erdGu+yXXyBJB+3BK1pIE8Ab7sPtvW+jN5Atg5Drjs
uUOeABf+3S6JbyZPAKNFYWOCu+QJERoQHvr2XfKEKPqi69JwE3lCjC4+VnT7
NnlCVDgpz8k05AlRUPVPW9kN8kTYlXKxaquano8IKhXv1JMq8kQY+kPbekJF
ngglCxPnHjxFngjZ07ZUKA6RJ8a7cYmFIsP7mxi3tD2IyyBPjL2+Yo+uRPLE
cH50Mka6mDwxbqyU9rb5kSeBxtX7mo0hLyRQ/royy7yP8kQCxW9L621rKW8k
yHj/qotsN+WRBFlbHw/kR1FeBUNYF6rZZ0R5FozRK5lREWWUx8GYXe25Ok1M
+RoM59hRC42S8j8Yv9+vjz6j7mZeCHbH8ULiKp4yLwQl/XbBZXr6v4Vglolv
jc6ynXkT40F165PmB8wLQU9p+hEzfgPzQlHgUbd0/gUl9x9qc0jL
         "]]}, {
        Hue[0.37820393249936934`, 0.6, 0.6], 
        Directive[
         PointSize[0.0055000000000000005`], 
         AbsoluteThickness[1.6], 
         RGBColor[0.8935136, 0.6004149999999999, 0.2205464], 
         Dashing[Large]], 
        LineBox[CompressedData["
1:eJw91QlQE2cUB/AoFsETREAugRAhhjOEJB7Y/XtUxAMUj4hUQaQqjiAoKmrx
7CCKQMELD4xV0daDjFQFddRKLZeKiIpGEUKuakGByoTxKi3t9/pmdnZ29nu/
t/PN+966x66K+KY3j8fb8M/Vc6doEK3Ofngwlzt8qCequN22gsUJ0cXsWc1N
y9SE7p93mwuS9ISOk7TwbXqbKtj715xXWO7poTPuc/9p7Vzan0mSI29q2fp3
XP0RuzfX2+q4ZUt7wsQdqIq50lrymOW/5zIMIfVrwuu5+/d64hNnHxBtX33j
KfN4UGarxLMs1Wx9L9QePGZ5SPac+WbYlrPxVl7oC5bfBx/rWr++9FUDq2cO
px1l7Q99XzLPAup2/x/c+zQyzxItTSeXK6sbmdcfgfHrMj5vb2LeAOTvLM1O
stcwbxD2qW+eu7hMwzwrvO0qGm4o1rD1Vji5+0Xb0/ca5luj7rdNDargZpY/
BM31WaXFm5pZPRucvzb+oKykmXlD8dY+3ymrrZl5Q7Ho5/FZ7wRa5tkiyvy1
6JRCyzw7qBeGGR7v1DLPHrxhJcUVl7XMG4YZwY9HNDRrmTcMmkdpUYb+OuY5
YMqE2Pp+QTrmOaKmqPTy8gU65jnh+4u2RU5bdMxzxmzDj6XjTuiY54zF4x55
GX8lzwUdbb1ypunJG47ps10G7TTTM88VM9WWPt+665nnhpjChU0Tv9Sz9W7I
9N7B/z1Sz3w3XNDXZaSk6Ll/0yXuyB997+SHLD2r545PJlnO7tPk8eE1yvZM
3E3y+FiR2M838gl5fEyt3L5xZQt9jweU5o2VP/EMzPPAy6r0JY62BuYJUBOX
8KRCaGCeAMLBI//4ZayBeQI4uqjWycMMzBuBYyHC6g/R5I2Ax6fu+iHJ5HlC
G7M1MX0beZ54PoS7HJtLniemVOY+LTxOnhcy78xJXqAizwsvLfqbCm+QJ0TL
suLQuLvkCTHviqtC+Yw8IRal30+eayBvJFRrVkRmdpA3Ere1Ey9M+kyeCGe2
bE7ba2FkngiC1Nrx39kYmSeCuGuMi8nFyDxvzB5bEa73MjLPG9WCvv2mi43M
80GBSN7hN4Y8HxyewnVlTCDPB0n8ipmJU8nzheXNixZVs8jzhVmNdWbOfPL8
sNck3ly2iDw/TNjXoFLEkecHj7cd5dPjyfPHrtarImUCef4wexUfpkgmLwBl
Z68q5qcYWX8FwC5MNvb4OvIDcGDyxluuqZQfgA1uJYcrUqleALr89mTkpZIn
hsPnkpz09eSJkb+9wH3fWvLEmJnjHJW3mjwxXi0utFuVSJ4YDzqtauziyQsE
T5d0anMseYH4Yv/acOUC8gLhMFxbFvf/fgVCMzD0QfZk8gIRMnGS21+jyZNg
gGn0nDxv2h8JIoP9Y4KdyJPA/9z6XY8syJOgPM0QYNFJ/SSBy22HuqMN1C9B
8A1xVCnKqL+CEDl4T0PNKerHIJwbWKUx7qB+C0JlHe9S32jygmC0kdRukJIn
ReqWPgUF5uRJYb3Vih//kM6zFHPvub1x3k/nX4pu35T16nA631J0RqxZYt1N
80qGlarjfZVKmmcy2FrfzZb50XySQaLnT004QfNVhvzenk+KO2n+yhAxN+rs
IRuaz3JIv3xmc0TdxDw5fNobXUV36H8jx9Lr57vHHH3GPDk0wlURJR/rmCdH
ZPm1yuzscuaNguJ13IHWohPc30pDST8=
         "]]}, {
        Hue[0.6142719099991583, 0.6, 0.6], 
        Directive[
         PointSize[0.0055000000000000005`], 
         AbsoluteThickness[1.6], 
         RGBColor[0.857359, 0.131106, 0.132128], 
         Dashing[Large]], 
        LineBox[CompressedData["
1:eJw91QtYjXccB/BwRil2ShQZ56Q6p6tzOreQvd/kNhwZZQztUcstDxabRUNh
rqNZWfTMUmauZ0OPzUgkl0gXyqnoct63dSp1hkSiTNv/1+953ud93uf9/T7/
//+9/P7SiJUzo3paWVnFvju6zhQWN6fVNsUnuYMHuiKP09j0d/U5dY1dl3PF
p9fva8i7y6lVXSFwl2QFIwJi7rH7DVzSue13HluXcv9rTzhnr17qDLGR5bdw
TrNy6n64WMYtXtQVL7iSEnmQi6SC1b/itqZF7dmuf8jdze+KN9zxrJxfF05/
xDwrmO9YjznmVcnye0DxXfSM1+ZK5vdCZFv66rqdVaxehGdeLfpIp2o2Xm9E
ewQEtyRWM88anQVp35e1VzPPBvlX4wPsfGqYZwvtkYHGkrAa5tmh8OK565K4
Gub1x5vWWXlPf65hnhhpsm1zpDmUL4alPdJ9s1DDfHv08xOLxohMrN4BS+7f
7pjjZmLjDUD4wRpxTrCJeY7Y5GIfEhRhYp4jvCeHLjq80cS8gQjSxdpfSyVv
EEJst3JJ58lzwp8OLjsGF5HnjAEBy2Pj68lzRnbY+fTNb8kbjKgWYZnnQJ55
QzBNZNjxlSfPPBfMnrnGGBPIM28omgrszbLpPPOGIrf/kVVp4TzzPkBqSswg
0QryhoF/NqU8Io684XhoX6b9aQd5EnwZEtF2PZnyJTg5zW43n0a+BIby4uOd
J3juv3KVFEXylGqPTBpPipcb3VZGXyLPFWs3xUTb5pLnihux22QVt8lzxS9N
o15UFdF8RqA+bGe2xwPyRmBK28xDlyrIc0PqZO70b1XkuUFql3lWzJPnho9t
hncO+ps8d4Rnr5i330yeOwKTo1xSG8jzQIJt8CrFY/I8IAyJebSkiTwPLA4Z
0jahmTwZvDuGHTY2kydD3Ja8Ax9ZyJMj2UM2d52FPDnqF8oHr7WQJ0fK6HsZ
QRbyPHFfEMR8t+eJ9805c8ObyfOCQXShIb+JPC+U1K7dMLZ7fl7Qzv79xZ7H
5HnDIvmsX3Yjed646btxeX73en3wZFeR9K968nzg+6CwaouZPB/cUZQ/GldH
ni8Sln0SV1lLni9eo7lDL5DnBzM/53SViTw/ODeWJ5YK5Pnh5O5zAbGN5I2E
g9v8jvgn5I3EAu/0yx2t5CkwNCNpWUE7fV8KzE6fd/RpJ/kKRC/9+sanPQVW
r4BROXFnh0hg4ymQe+ib1tLeAvOUOJW+K/CfPgLzlLhlmxI7ylpgnhIvkyNj
9/YhTwnH0Oix/HvkKfH2SjUv7UWeP/p0Loia9Jbm54+6+XkLprbT/PxRbLNu
r+tzWp8/jFvPZCV2vy9/NN/6sEdc9/NToV+hOv92GT0fFfS+vGRlPnkqmDb0
5ideJk+FjAnKQrGBPBV0J57rDqSSp0apeUBfw7fkqXHUNcvmeff/r8azVXGj
Q0PJUyNAF1ik15KnRsKMiLPjHcnTYF/w3CuZzdTPNIiO16+/cJX6nQaW1tTd
hr3UvzSY3NrT8DqM+psGeuMr+RoH6n9aHBFmZC3Nof6uxazi/SV2kdTPtTg6
/Qv3eRW0H7zLH2+pPZVJ+4kW/oHLg8bpKpmnw7GzubXnxz1kng7SJTf/0GXQ
/qbDpKvyM0nOpczTYVvfqT8mTyling7T2jRbEj+/xrwAWDVe9L3gncb9C4O0
XA8=
         "]]}}}, {{}, {}}}, {
    DisplayFunction -> Identity, DisplayFunction -> Identity, AspectRatio -> 
     NCache[GoldenRatio^(-1), 0.6180339887498948], Axes -> {False, False}, 
     AxesLabel -> {None, None}, AxesOrigin -> {0, 0}, DisplayFunction :> 
     Identity, Frame -> {{True, True}, {True, True}}, FrameLabel -> {{
        FormBox[
        "\"Fraction of \\!\\(\\*SubscriptBox[\\(IPP\\), \\(cyt\\)]\\) \
depleted\"", TraditionalForm], None}, {
        FormBox["\"Daytime length (h)\"", TraditionalForm], None}}, 
     FrameTicks -> {{Automatic, None}, {{{0, 
          FormBox["0", TraditionalForm]}, {4, 
          FormBox["4", TraditionalForm]}, {8, 
          FormBox["8", TraditionalForm]}, {12, 
          FormBox["12", TraditionalForm]}, {16, 
          FormBox["16", TraditionalForm]}, {20, 
          FormBox["20", TraditionalForm]}, {24, 
          FormBox["24", TraditionalForm]}}, None}}, GridLines -> {None, None},
      GridLinesStyle -> Directive[
       GrayLevel[0.5, 0.4]], ImageSize -> 678., 
     LabelStyle -> {
      FontFamily -> $CellContext`Arial, FontWeight -> Bold, FontSlant -> 
       Plain, FontSize -> 18.}, 
     Method -> {
      "OptimizePlotMarkers" -> True, "OptimizePlotMarkers" -> True, 
       "CoordinatesToolOptions" -> {"DisplayFunction" -> ({
           Identity[
            Part[#, 1]], 
           Identity[
            Part[#, 2]]}& ), "CopiedValueFunction" -> ({
           Identity[
            Part[#, 1]], 
           Identity[
            Part[#, 2]]}& )}}, 
     PlotRange -> {{0, 24.}, {0., 0.7929454111780783}}, PlotRangeClipping -> 
     True, PlotRangePadding -> {{
        Scaled[0.02], 
        Scaled[0.02]}, {0, 
        Scaled[0.05]}}, Ticks -> {Automatic, Automatic}}], 
   FormBox[
    FormBox[
     TemplateBox[{
      "\"Model E\"", "\"B+C\"", "\"B+D\"", "\"C+D\"", "\"B+C+D\""}, 
      "PointLegend", DisplayFunction -> (FormBox[
        StyleBox[
         StyleBox[
          PaneBox[
           TagBox[
            GridBox[{{
               TagBox[
                GridBox[{{
                   GraphicsBox[{{
                    Directive[
                    EdgeForm[
                    Directive[
                    Opacity[0.3], 
                    GrayLevel[0]]], 
                    PointSize[0.5], 
                    AbsoluteThickness[1.6], 
                    RGBColor[0.2484884, 0.3863264, 0.813373]], {
                    LineBox[{{0, 10}, {40, 10}}]}}, {
                    Directive[
                    EdgeForm[
                    Directive[
                    Opacity[0.3], 
                    GrayLevel[0]]], 
                    PointSize[0.5], 
                    AbsoluteThickness[1.6], 
                    RGBColor[0.2484884, 0.3863264, 0.813373]], {}}}, 
                    AspectRatio -> Full, ImageSize -> {40, 10}, 
                    PlotRangePadding -> None, ImagePadding -> Automatic, 
                    BaselinePosition -> (Scaled[-0.148] -> Baseline)], #}, {
                   GraphicsBox[{{
                    Directive[
                    EdgeForm[
                    Directive[
                    Opacity[0.3], 
                    GrayLevel[0]]], 
                    PointSize[0.5], 
                    AbsoluteThickness[1.6], 
                    RGBColor[
                    0.38822480000000004`, 0.674195, 0.6035436000000001], 
                    Dashing[{Small, Small}]], {
                    LineBox[{{0, 10}, {40, 10}}]}}, {
                    Directive[
                    EdgeForm[
                    Directive[
                    Opacity[0.3], 
                    GrayLevel[0]]], 
                    PointSize[0.5], 
                    AbsoluteThickness[1.6], 
                    RGBColor[
                    0.38822480000000004`, 0.674195, 0.6035436000000001], 
                    Dashing[{Small, Small}]], {}}}, AspectRatio -> Full, 
                    ImageSize -> {40, 10}, PlotRangePadding -> None, 
                    ImagePadding -> Automatic, 
                    BaselinePosition -> (Scaled[-0.148] -> Baseline)], #2}, {
                   GraphicsBox[{{
                    Directive[
                    EdgeForm[
                    Directive[
                    Opacity[0.3], 
                    GrayLevel[0]]], 
                    PointSize[0.5], 
                    AbsoluteThickness[1.6], 
                    RGBColor[
                    0.6660832000000001, 0.7430418, 0.32293540000000004`], 
                    Dashing[{0, Small, Small, Small}]], {
                    LineBox[{{0, 10}, {40, 10}}]}}, {
                    Directive[
                    EdgeForm[
                    Directive[
                    Opacity[0.3], 
                    GrayLevel[0]]], 
                    PointSize[0.5], 
                    AbsoluteThickness[1.6], 
                    RGBColor[
                    0.6660832000000001, 0.7430418, 0.32293540000000004`], 
                    Dashing[{0, Small, Small, Small}]], {}}}, AspectRatio -> 
                    Full, ImageSize -> {40, 10}, PlotRangePadding -> None, 
                    ImagePadding -> Automatic, 
                    BaselinePosition -> (Scaled[-0.148] -> Baseline)], #3}, {
                   GraphicsBox[{{
                    Directive[
                    EdgeForm[
                    Directive[
                    Opacity[0.3], 
                    GrayLevel[0]]], 
                    PointSize[0.5], 
                    AbsoluteThickness[1.6], 
                    RGBColor[0.8935136, 0.6004149999999999, 0.2205464], 
                    Dashing[Large]], {
                    LineBox[{{0, 10}, {40, 10}}]}}, {
                    Directive[
                    EdgeForm[
                    Directive[
                    Opacity[0.3], 
                    GrayLevel[0]]], 
                    PointSize[0.5], 
                    AbsoluteThickness[1.6], 
                    RGBColor[0.8935136, 0.6004149999999999, 0.2205464], 
                    Dashing[Large]], {}}}, AspectRatio -> Full, 
                    ImageSize -> {40, 10}, PlotRangePadding -> None, 
                    ImagePadding -> Automatic, 
                    BaselinePosition -> (Scaled[-0.148] -> Baseline)], #4}, {
                   GraphicsBox[{{
                    Directive[
                    EdgeForm[
                    Directive[
                    Opacity[0.3], 
                    GrayLevel[0]]], 
                    PointSize[0.5], 
                    AbsoluteThickness[1.6], 
                    RGBColor[0.857359, 0.131106, 0.132128], 
                    Dashing[Large]], {
                    LineBox[{{0, 10}, {40, 10}}]}}, {
                    Directive[
                    EdgeForm[
                    Directive[
                    Opacity[0.3], 
                    GrayLevel[0]]], 
                    PointSize[0.5], 
                    AbsoluteThickness[1.6], 
                    RGBColor[0.857359, 0.131106, 0.132128], 
                    Dashing[Large]], {}}}, AspectRatio -> Full, 
                    ImageSize -> {40, 10}, PlotRangePadding -> None, 
                    ImagePadding -> Automatic, 
                    BaselinePosition -> (Scaled[-0.148] -> Baseline)], #5}}, 
                 GridBoxAlignment -> {
                  "Columns" -> {Center, Left}, "Rows" -> {{Baseline}}}, 
                 AutoDelete -> False, 
                 GridBoxDividers -> {
                  "Columns" -> {{False}}, "Rows" -> {{False}}}, 
                 GridBoxItemSize -> {"Columns" -> {{All}}, "Rows" -> {{All}}},
                  GridBoxSpacings -> {
                  "Columns" -> {{0.5}}, "Rows" -> {{0.8}}}], "Grid"]}}, 
             GridBoxAlignment -> {"Columns" -> {{Left}}, "Rows" -> {{Top}}}, 
             AutoDelete -> False, 
             GridBoxItemSize -> {
              "Columns" -> {{Automatic}}, "Rows" -> {{Automatic}}}, 
             GridBoxSpacings -> {"Columns" -> {{1}}, "Rows" -> {{0}}}], 
            "Grid"], Alignment -> Left, AppearanceElements -> None, 
           ImageMargins -> {{5, 5}, {5, 5}}, ImageSizeAction -> 
           "ResizeToFit"], LineIndent -> 0, StripOnInput -> False], {
         FontFamily -> $CellContext`Arial, FontWeight -> Bold, FontSlant -> 
          Plain, FontSize -> 18.}, Background -> Automatic, StripOnInput -> 
         False], TraditionalForm]& ), 
      InterpretationFunction :> (RowBox[{"PointLegend", "[", 
         RowBox[{
           RowBox[{"{", 
             RowBox[{
               RowBox[{"Directive", "[", 
                 RowBox[{
                   RowBox[{"PointSize", "[", "0.0055000000000000005`", "]"}], 
                   ",", 
                   RowBox[{"AbsoluteThickness", "[", "1.6`", "]"}], ",", 
                   InterpretationBox[
                    ButtonBox[
                    TooltipBox[
                    GraphicsBox[{{
                    GrayLevel[0], 
                    RectangleBox[{0, 0}]}, {
                    GrayLevel[0], 
                    RectangleBox[{1, -1}]}, {
                    RGBColor[0.2484884, 0.3863264, 0.813373], 
                    RectangleBox[{0, -1}, {2, 1}]}}, DefaultBaseStyle -> 
                    "ColorSwatchGraphics", AspectRatio -> 1, Frame -> True, 
                    FrameStyle -> 
                    RGBColor[
                    0.16565893333333334`, 0.25755093333333334`, 
                    0.5422486666666667], FrameTicks -> None, PlotRangePadding -> 
                    None, ImageSize -> 
                    Dynamic[{
                    Automatic, 1.35 CurrentValue["FontCapHeight"]/
                    AbsoluteCurrentValue[Magnification]}]], 
                    StyleBox[
                    RowBox[{"RGBColor", "[", 
                    
                    RowBox[{
                    "0.2484884`", ",", "0.3863264`", ",", "0.813373`"}], 
                    "]"}], NumberMarks -> False]], Appearance -> None, 
                    BaseStyle -> {}, BaselinePosition -> Baseline, 
                    DefaultBaseStyle -> {}, ButtonFunction :> 
                    With[{Typeset`box$ = EvaluationBox[]}, 
                    If[
                    Not[
                    AbsoluteCurrentValue["Deployed"]], 
                    SelectionMove[Typeset`box$, All, Expression]; 
                    FrontEnd`Private`$ColorSelectorInitialAlpha = 1; 
                    FrontEnd`Private`$ColorSelectorInitialColor = 
                    RGBColor[0.2484884, 0.3863264, 0.813373]; 
                    FrontEnd`Private`$ColorSelectorUseMakeBoxes = True; 
                    MathLink`CallFrontEnd[
                    FrontEnd`AttachCell[Typeset`box$, 
                    FrontEndResource["RGBColorValueSelector"], {
                    0, {Left, Bottom}}, {Left, Top}, 
                    "ClosingActions" -> {
                    "SelectionDeparture", "ParentChanged", 
                    "EvaluatorQuit"}]]]], BaseStyle -> Inherited, Evaluator -> 
                    Automatic, Method -> "Preemptive"], 
                    RGBColor[0.2484884, 0.3863264, 0.813373], Editable -> 
                    False, Selectable -> False]}], "]"}], ",", 
               RowBox[{"Directive", "[", 
                 RowBox[{
                   RowBox[{"PointSize", "[", "0.0055000000000000005`", "]"}], 
                   ",", 
                   RowBox[{"AbsoluteThickness", "[", "1.6`", "]"}], ",", 
                   InterpretationBox[
                    ButtonBox[
                    TooltipBox[
                    GraphicsBox[{{
                    GrayLevel[0], 
                    RectangleBox[{0, 0}]}, {
                    GrayLevel[0], 
                    RectangleBox[{1, -1}]}, {
                    RGBColor[
                    0.38822480000000004`, 0.674195, 0.6035436000000001], 
                    RectangleBox[{0, -1}, {2, 1}]}}, DefaultBaseStyle -> 
                    "ColorSwatchGraphics", AspectRatio -> 1, Frame -> True, 
                    FrameStyle -> 
                    RGBColor[
                    0.2588165333333334, 0.4494633333333333, 
                    0.40236240000000006`], FrameTicks -> None, 
                    PlotRangePadding -> None, ImageSize -> 
                    Dynamic[{
                    Automatic, 1.35 CurrentValue["FontCapHeight"]/
                    AbsoluteCurrentValue[Magnification]}]], 
                    StyleBox[
                    RowBox[{"RGBColor", "[", 
                    
                    RowBox[{
                    "0.38822480000000004`", ",", "0.674195`", ",", 
                    "0.6035436000000001`"}], "]"}], NumberMarks -> False]], 
                    Appearance -> None, BaseStyle -> {}, BaselinePosition -> 
                    Baseline, DefaultBaseStyle -> {}, ButtonFunction :> 
                    With[{Typeset`box$ = EvaluationBox[]}, 
                    If[
                    Not[
                    AbsoluteCurrentValue["Deployed"]], 
                    SelectionMove[Typeset`box$, All, Expression]; 
                    FrontEnd`Private`$ColorSelectorInitialAlpha = 1; 
                    FrontEnd`Private`$ColorSelectorInitialColor = 
                    RGBColor[
                    0.38822480000000004`, 0.674195, 0.6035436000000001]; 
                    FrontEnd`Private`$ColorSelectorUseMakeBoxes = True; 
                    MathLink`CallFrontEnd[
                    FrontEnd`AttachCell[Typeset`box$, 
                    FrontEndResource["RGBColorValueSelector"], {
                    0, {Left, Bottom}}, {Left, Top}, 
                    "ClosingActions" -> {
                    "SelectionDeparture", "ParentChanged", 
                    "EvaluatorQuit"}]]]], BaseStyle -> Inherited, Evaluator -> 
                    Automatic, Method -> "Preemptive"], 
                    RGBColor[
                    0.38822480000000004`, 0.674195, 0.6035436000000001], 
                    Editable -> False, Selectable -> False], ",", 
                   RowBox[{"Dashing", "[", 
                    RowBox[{"{", 
                    RowBox[{"Small", ",", "Small"}], "}"}], "]"}]}], "]"}], 
               ",", 
               RowBox[{"Directive", "[", 
                 RowBox[{
                   RowBox[{"PointSize", "[", "0.0055000000000000005`", "]"}], 
                   ",", 
                   RowBox[{"AbsoluteThickness", "[", "1.6`", "]"}], ",", 
                   InterpretationBox[
                    ButtonBox[
                    TooltipBox[
                    GraphicsBox[{{
                    GrayLevel[0], 
                    RectangleBox[{0, 0}]}, {
                    GrayLevel[0], 
                    RectangleBox[{1, -1}]}, {
                    RGBColor[
                    0.6660832000000001, 0.7430418, 0.32293540000000004`], 
                    RectangleBox[{0, -1}, {2, 1}]}}, DefaultBaseStyle -> 
                    "ColorSwatchGraphics", AspectRatio -> 1, Frame -> True, 
                    FrameStyle -> 
                    RGBColor[
                    0.44405546666666673`, 0.4953612, 0.2152902666666667], 
                    FrameTicks -> None, PlotRangePadding -> None, ImageSize -> 
                    Dynamic[{
                    Automatic, 1.35 CurrentValue["FontCapHeight"]/
                    AbsoluteCurrentValue[Magnification]}]], 
                    StyleBox[
                    RowBox[{"RGBColor", "[", 
                    
                    RowBox[{
                    "0.6660832000000001`", ",", "0.7430418`", ",", 
                    "0.32293540000000004`"}], "]"}], NumberMarks -> False]], 
                    Appearance -> None, BaseStyle -> {}, BaselinePosition -> 
                    Baseline, DefaultBaseStyle -> {}, ButtonFunction :> 
                    With[{Typeset`box$ = EvaluationBox[]}, 
                    If[
                    Not[
                    AbsoluteCurrentValue["Deployed"]], 
                    SelectionMove[Typeset`box$, All, Expression]; 
                    FrontEnd`Private`$ColorSelectorInitialAlpha = 1; 
                    FrontEnd`Private`$ColorSelectorInitialColor = 
                    RGBColor[
                    0.6660832000000001, 0.7430418, 0.32293540000000004`]; 
                    FrontEnd`Private`$ColorSelectorUseMakeBoxes = True; 
                    MathLink`CallFrontEnd[
                    FrontEnd`AttachCell[Typeset`box$, 
                    FrontEndResource["RGBColorValueSelector"], {
                    0, {Left, Bottom}}, {Left, Top}, 
                    "ClosingActions" -> {
                    "SelectionDeparture", "ParentChanged", 
                    "EvaluatorQuit"}]]]], BaseStyle -> Inherited, Evaluator -> 
                    Automatic, Method -> "Preemptive"], 
                    RGBColor[
                    0.6660832000000001, 0.7430418, 0.32293540000000004`], 
                    Editable -> False, Selectable -> False], ",", 
                   RowBox[{"Dashing", "[", 
                    RowBox[{"{", 
                    RowBox[{"0", ",", "Small", ",", "Small", ",", "Small"}], 
                    "}"}], "]"}]}], "]"}], ",", 
               RowBox[{"Directive", "[", 
                 RowBox[{
                   RowBox[{"PointSize", "[", "0.0055000000000000005`", "]"}], 
                   ",", 
                   RowBox[{"AbsoluteThickness", "[", "1.6`", "]"}], ",", 
                   InterpretationBox[
                    ButtonBox[
                    TooltipBox[
                    GraphicsBox[{{
                    GrayLevel[0], 
                    RectangleBox[{0, 0}]}, {
                    GrayLevel[0], 
                    RectangleBox[{1, -1}]}, {
                    RGBColor[0.8935136, 0.6004149999999999, 0.2205464], 
                    RectangleBox[{0, -1}, {2, 1}]}}, DefaultBaseStyle -> 
                    "ColorSwatchGraphics", AspectRatio -> 1, Frame -> True, 
                    FrameStyle -> 
                    RGBColor[
                    0.5956757333333333, 0.4002766666666666, 
                    0.14703093333333334`], FrameTicks -> None, 
                    PlotRangePadding -> None, ImageSize -> 
                    Dynamic[{
                    Automatic, 1.35 CurrentValue["FontCapHeight"]/
                    AbsoluteCurrentValue[Magnification]}]], 
                    StyleBox[
                    RowBox[{"RGBColor", "[", 
                    
                    RowBox[{
                    "0.8935136`", ",", "0.6004149999999999`", ",", 
                    "0.2205464`"}], "]"}], NumberMarks -> False]], Appearance -> 
                    None, BaseStyle -> {}, BaselinePosition -> Baseline, 
                    DefaultBaseStyle -> {}, ButtonFunction :> 
                    With[{Typeset`box$ = EvaluationBox[]}, 
                    If[
                    Not[
                    AbsoluteCurrentValue["Deployed"]], 
                    SelectionMove[Typeset`box$, All, Expression]; 
                    FrontEnd`Private`$ColorSelectorInitialAlpha = 1; 
                    FrontEnd`Private`$ColorSelectorInitialColor = 
                    RGBColor[0.8935136, 0.6004149999999999, 0.2205464]; 
                    FrontEnd`Private`$ColorSelectorUseMakeBoxes = True; 
                    MathLink`CallFrontEnd[
                    FrontEnd`AttachCell[Typeset`box$, 
                    FrontEndResource["RGBColorValueSelector"], {
                    0, {Left, Bottom}}, {Left, Top}, 
                    "ClosingActions" -> {
                    "SelectionDeparture", "ParentChanged", 
                    "EvaluatorQuit"}]]]], BaseStyle -> Inherited, Evaluator -> 
                    Automatic, Method -> "Preemptive"], 
                    RGBColor[0.8935136, 0.6004149999999999, 0.2205464], 
                    Editable -> False, Selectable -> False], ",", 
                   RowBox[{"Dashing", "[", "Large", "]"}]}], "]"}], ",", 
               RowBox[{"Directive", "[", 
                 RowBox[{
                   RowBox[{"PointSize", "[", "0.0055000000000000005`", "]"}], 
                   ",", 
                   RowBox[{"AbsoluteThickness", "[", "1.6`", "]"}], ",", 
                   InterpretationBox[
                    ButtonBox[
                    TooltipBox[
                    GraphicsBox[{{
                    GrayLevel[0], 
                    RectangleBox[{0, 0}]}, {
                    GrayLevel[0], 
                    RectangleBox[{1, -1}]}, {
                    RGBColor[0.857359, 0.131106, 0.132128], 
                    RectangleBox[{0, -1}, {2, 1}]}}, DefaultBaseStyle -> 
                    "ColorSwatchGraphics", AspectRatio -> 1, Frame -> True, 
                    FrameStyle -> 
                    RGBColor[
                    0.5715726666666667, 0.08740400000000001, 
                    0.08808533333333333], FrameTicks -> None, 
                    PlotRangePadding -> None, ImageSize -> 
                    Dynamic[{
                    Automatic, 1.35 CurrentValue["FontCapHeight"]/
                    AbsoluteCurrentValue[Magnification]}]], 
                    StyleBox[
                    RowBox[{"RGBColor", "[", 
                    RowBox[{"0.857359`", ",", "0.131106`", ",", "0.132128`"}],
                     "]"}], NumberMarks -> False]], Appearance -> None, 
                    BaseStyle -> {}, BaselinePosition -> Baseline, 
                    DefaultBaseStyle -> {}, ButtonFunction :> 
                    With[{Typeset`box$ = EvaluationBox[]}, 
                    If[
                    Not[
                    AbsoluteCurrentValue["Deployed"]], 
                    SelectionMove[Typeset`box$, All, Expression]; 
                    FrontEnd`Private`$ColorSelectorInitialAlpha = 1; 
                    FrontEnd`Private`$ColorSelectorInitialColor = 
                    RGBColor[0.857359, 0.131106, 0.132128]; 
                    FrontEnd`Private`$ColorSelectorUseMakeBoxes = True; 
                    MathLink`CallFrontEnd[
                    FrontEnd`AttachCell[Typeset`box$, 
                    FrontEndResource["RGBColorValueSelector"], {
                    0, {Left, Bottom}}, {Left, Top}, 
                    "ClosingActions" -> {
                    "SelectionDeparture", "ParentChanged", 
                    "EvaluatorQuit"}]]]], BaseStyle -> Inherited, Evaluator -> 
                    Automatic, Method -> "Preemptive"], 
                    RGBColor[0.857359, 0.131106, 0.132128], Editable -> False,
                     Selectable -> False], ",", 
                   RowBox[{"Dashing", "[", "Large", "]"}]}], "]"}]}], "}"}], 
           ",", 
           RowBox[{"{", 
             RowBox[{#, ",", #2, ",", #3, ",", #4, ",", #5}], "}"}], ",", 
           RowBox[{"LegendMarkers", "\[Rule]", 
             RowBox[{"{", 
               RowBox[{
                 RowBox[{"{", 
                   RowBox[{"False", ",", "Automatic"}], "}"}], ",", 
                 RowBox[{"{", 
                   RowBox[{"False", ",", "Automatic"}], "}"}], ",", 
                 RowBox[{"{", 
                   RowBox[{"False", ",", "Automatic"}], "}"}], ",", 
                 RowBox[{"{", 
                   RowBox[{"False", ",", "Automatic"}], "}"}], ",", 
                 RowBox[{"{", 
                   RowBox[{"False", ",", "Automatic"}], "}"}]}], "}"}]}], ",", 
           RowBox[{"Joined", "\[Rule]", 
             RowBox[{"{", 
               
               RowBox[{
                "True", ",", "True", ",", "True", ",", "True", ",", "True"}], 
               "}"}]}], ",", 
           RowBox[{"LabelStyle", "\[Rule]", 
             RowBox[{"{", 
               RowBox[{
                 RowBox[{"FontFamily", "\[Rule]", "Arial"}], ",", 
                 RowBox[{"FontWeight", "\[Rule]", "Bold"}], ",", 
                 RowBox[{"FontSlant", "\[Rule]", "Plain"}], ",", 
                 RowBox[{"FontSize", "\[Rule]", "18.`"}]}], "}"}]}], ",", 
           RowBox[{"LegendLayout", "\[Rule]", "\"Column\""}]}], "]"}]& ), 
      Editable -> True], TraditionalForm], TraditionalForm]},
  "Legended",
  DisplayFunction->(GridBox[{{
      TagBox[
       ItemBox[
        PaneBox[
         TagBox[#, "SkipImageSizeLevel"], Alignment -> {Center, Baseline}, 
         BaselinePosition -> Baseline], DefaultBaseStyle -> "Labeled"], 
       "SkipImageSizeLevel"], 
      ItemBox[#2, DefaultBaseStyle -> "LabeledLabel"]}}, 
    GridBoxAlignment -> {"Columns" -> {{Center}}, "Rows" -> {{Center}}}, 
    AutoDelete -> False, GridBoxItemSize -> Automatic, 
    BaselinePosition -> {1, 1}]& ),
  Editable->True,
  InterpretationFunction->(RowBox[{"Legended", "[", 
     RowBox[{#, ",", 
       RowBox[{"Placed", "[", 
         RowBox[{#2, ",", "After"}], "]"}]}], "]"}]& )]], "Output",
 CellChangeTimes->{
  3.9169116484341593`*^9, 3.916911751319666*^9, 3.916914217139119*^9, 
   3.9186438027911882`*^9, 3.9187069482246256`*^9, {3.918723802089088*^9, 
   3.9187238502665057`*^9}},
 CellLabel->
  "Out[373]=",ExpressionUUID->"d5987192-9292-4d8d-9e4f-f23e40ac41c0"]
}, Open  ]],

Cell[CellGroupData[{

Cell[BoxData[
 RowBox[{
  RowBox[{"(", 
   RowBox[{
    RowBox[{"(", 
     RowBox[{
      RowBox[{"rdataB", "[", 
       RowBox[{"[", 
        RowBox[{"All", ",", "2"}], "]"}], "]"}], "+", 
      RowBox[{"rdataC", "[", 
       RowBox[{"[", 
        RowBox[{"All", ",", "2"}], "]"}], "]"}]}], ")"}], "-", 
    RowBox[{"(", 
     RowBox[{
      RowBox[{"rdataB", "[", 
       RowBox[{"[", 
        RowBox[{"All", ",", "1"}], "]"}], "]"}], "+", 
      RowBox[{"rdataC", "[", 
       RowBox[{"[", 
        RowBox[{"All", ",", "1"}], "]"}], "]"}]}], ")"}]}], ")"}], "/", 
  RowBox[{"(", 
   RowBox[{
    RowBox[{"rdataB", "[", 
     RowBox[{"[", 
      RowBox[{"All", ",", "2"}], "]"}], "]"}], "+", 
    RowBox[{"rdataC", "[", 
     RowBox[{"[", 
      RowBox[{"All", ",", "2"}], "]"}], "]"}]}], ")"}]}]], "Input",
 CellChangeTimes->{{3.9169148847923474`*^9, 3.9169149042897034`*^9}},
 CellLabel->
  "In[247]:=",ExpressionUUID->"68fd0a63-ba97-48e7-a68e-611fcda458d4"],

Cell[BoxData[
 RowBox[{"{", 
  RowBox[{
  "0.12626427310074465`", ",", "0.27980248408866837`", ",", 
   "0.37182758345082606`", ",", "0.42565402357085336`", ",", 
   "0.4575613890321991`", ",", "0.4798310440062905`", ",", 
   "0.49670822885977745`", ",", "0.5093684861857372`", ",", 
   "0.5186414817167926`", ",", "0.5250722758862332`", ",", 
   "0.5291108825258994`", ",", "0.5310398345235336`", ",", 
   "0.5311118685972934`", ",", "0.5295820560504311`", ",", 
   "0.5267032056243143`", ",", "0.5227441105956332`", ",", 
   "0.517979420788951`", ",", "0.5127094612718631`", ",", 
   "0.5072273022346324`", ",", "0.5017457147955338`", ",", 
   "0.4964493223924651`", ",", "0.4914509160811838`", ",", 
   "0.486809065346992`", ",", "0.4825318893831053`", ",", 
   "0.4785531750130013`", ",", "0.4747760031210156`", ",", 
   "0.4711035866634693`", ",", "0.46746945832722137`", ",", 
   "0.46382364841054635`", ",", "0.4601272430251317`", ",", 
   "0.45635646179322964`", ",", "0.4524893602758119`", ",", 
   "0.44851598259222514`", ",", "0.44442097010376885`", ",", 
   "0.44019582961556236`", ",", "0.4358355524829571`", ",", 
   "0.4313386493619804`", ",", "0.4267019884554847`", ",", 
   "0.4219254762926748`", ",", "0.41701173884109444`", ",", 
   "0.4119749911574596`", ",", "0.4068068418938123`", ",", 
   "0.4015121211489547`", ",", "0.3960963491840975`", ",", 
   "0.3905656356486829`", ",", "0.38493355726316125`", ",", 
   "0.37921231055274296`", ",", "0.37340224475503087`", ",", 
   "0.3675113248132258`", ",", "0.361547574342178`", ",", 
   "0.35552706749358826`", ",", "0.3494718307245912`", ",", 
   "0.3433782223970468`", ",", "0.33725707595499665`", ",", 
   "0.3311199357935533`", ",", "0.324979859428268`", ",", 
   "0.3188647037568919`", ",", "0.3127654521090188`", ",", 
   "0.30669473432789485`", ",", "0.3006618417451197`", ",", 
   "0.29468147232768244`", ",", "0.2887741505785109`", ",", 
   "0.2829325204878374`", ",", "0.277164409817362`", ",", 
   "0.271476490801071`", ",", "0.2658823685106795`", ",", 
   "0.26039362460640364`", ",", "0.25500293943930363`", ",", 
   "0.24971426415476744`", ",", "0.24452754089962978`", ",", 
   "0.23945601848646594`", ",", "0.23449923256428437`", ",", 
   "0.22964767316920653`", ",", "0.224900455121209`", ",", 
   "0.22026445780221995`", ",", "0.21586576727625525`", ",", 
   "0.21298600398778503`", ",", "0.21211377028666417`", ",", 
   "0.21118819532987476`", ",", "0.21020539275430766`", ",", 
   "0.20918086360582736`", ",", "0.20809535283461741`", ",", 
   "0.20694027248441585`", ",", "0.20571094334806747`", ",", 
   "0.20441048832873218`", ",", "0.2030499720001321`", ",", 
   "0.2016004664154244`", ",", "0.2000537097583521`", ",", 
   "0.19840287077772495`", ",", "0.19664047921413672`", ",", 
   "0.19477999574496324`", ",", "0.19279008459647445`", ",", 
   "0.190680025659668`", ",", "0.18842070946555867`", ",", 
   "0.18600247971311362`", ",", "0.18343138424023936`", ",", 
   "0.18067783075741461`", ",", "0.1777436865085588`", ",", 
   "0.17459145126305267`", ",", "0.17120352304488967`", ",", 
   "0.16760957480091593`", ",", "0.16374582071506816`", ",", 
   "0.15959243889361827`", ",", "0.15514670365536834`", ",", 
   "0.15035958174274439`", ",", "0.14525241476014952`", ",", 
   "0.13976631232830275`", ",", "0.13387085838686114`", ",", 
   "0.12755485793853197`", ",", "0.12078826894871082`", ",", 
   "0.11355544701160916`", ",", "0.10583689876905873`", ",", 
   "0.09762010257885233`", ",", "0.08888534323009896`", ",", 
   "0.07963724536360592`", ",", "0.06988514337833826`", ",", 
   "0.059648314151431917`", ",", "0.04891432155634566`", ",", 
   "0.03705024455672441`", ",", "0.021394246759417736`", ",", 
   "0.004678813855171027`"}], "}"}]], "Output",
 CellChangeTimes->{3.916914910359914*^9, 3.9186438028081913`*^9, 
  3.918706948242591*^9},
 CellLabel->
  "Out[247]=",ExpressionUUID->"ed54f75c-e971-43da-b917-67484cb6a06f"]
}, Open  ]],

Cell[BoxData[{
 RowBox[{
  RowBox[{"dataBC", "=", 
   RowBox[{"MapThread", "[", 
    RowBox[{
     RowBox[{
      RowBox[{"{", 
       RowBox[{
        RowBox[{"#1", "[", 
         RowBox[{"[", "1", "]"}], "]"}], ",", 
        RowBox[{
         RowBox[{"(", 
          RowBox[{
           RowBox[{"(", 
            RowBox[{
             RowBox[{"#2", "[", 
              RowBox[{"[", "2", "]"}], "]"}], "+", 
             RowBox[{"#3", "[", 
              RowBox[{"[", "2", "]"}], "]"}]}], ")"}], "-", 
           RowBox[{"(", 
            RowBox[{
             RowBox[{"#2", "[", 
              RowBox[{"[", "1", "]"}], "]"}], "+", 
             RowBox[{"#3", "[", 
              RowBox[{"[", "1", "]"}], "]"}]}], ")"}]}], ")"}], "/", 
         RowBox[{"(", 
          RowBox[{
           RowBox[{"#2", "[", 
            RowBox[{"[", "2", "]"}], "]"}], "+", 
           RowBox[{"#3", "[", 
            RowBox[{"[", "2", "]"}], "]"}]}], ")"}]}]}], "}"}], "&"}], ",", 
     RowBox[{"{", 
      RowBox[{"dataE", ",", "rdataB", ",", "rdataC"}], "}"}]}], "]"}]}], 
  ";"}], "\[IndentingNewLine]", 
 RowBox[{
  RowBox[{"dataBD", "=", 
   RowBox[{"MapThread", "[", 
    RowBox[{
     RowBox[{
      RowBox[{"{", 
       RowBox[{
        RowBox[{"#1", "[", 
         RowBox[{"[", "1", "]"}], "]"}], ",", 
        RowBox[{
         RowBox[{"(", 
          RowBox[{
           RowBox[{"(", 
            RowBox[{
             RowBox[{"#2", "[", 
              RowBox[{"[", "2", "]"}], "]"}], "+", 
             RowBox[{"#3", "[", 
              RowBox[{"[", "2", "]"}], "]"}]}], ")"}], "-", 
           RowBox[{"(", 
            RowBox[{
             RowBox[{"#2", "[", 
              RowBox[{"[", "1", "]"}], "]"}], "+", 
             RowBox[{"#3", "[", 
              RowBox[{"[", "1", "]"}], "]"}]}], ")"}]}], ")"}], "/", 
         RowBox[{"(", 
          RowBox[{
           RowBox[{"#2", "[", 
            RowBox[{"[", "2", "]"}], "]"}], "+", 
           RowBox[{"#3", "[", 
            RowBox[{"[", "2", "]"}], "]"}]}], ")"}]}]}], "}"}], "&"}], ",", 
     RowBox[{"{", 
      RowBox[{"dataE", ",", "rdataB", ",", "rdataD"}], "}"}]}], "]"}]}], 
  ";"}], "\[IndentingNewLine]", 
 RowBox[{
  RowBox[{"dataCD", "=", 
   RowBox[{"MapThread", "[", 
    RowBox[{
     RowBox[{
      RowBox[{"{", 
       RowBox[{
        RowBox[{"#1", "[", 
         RowBox[{"[", "1", "]"}], "]"}], ",", 
        RowBox[{
         RowBox[{"(", 
          RowBox[{
           RowBox[{"(", 
            RowBox[{
             RowBox[{"#2", "[", 
              RowBox[{"[", "2", "]"}], "]"}], "+", 
             RowBox[{"#3", "[", 
              RowBox[{"[", "2", "]"}], "]"}]}], ")"}], "-", 
           RowBox[{"(", 
            RowBox[{
             RowBox[{"#2", "[", 
              RowBox[{"[", "1", "]"}], "]"}], "+", 
             RowBox[{"#3", "[", 
              RowBox[{"[", "1", "]"}], "]"}]}], ")"}]}], ")"}], "/", 
         RowBox[{"(", 
          RowBox[{
           RowBox[{"#2", "[", 
            RowBox[{"[", "2", "]"}], "]"}], "+", 
           RowBox[{"#3", "[", 
            RowBox[{"[", "2", "]"}], "]"}]}], ")"}]}]}], "}"}], "&"}], ",", 
     RowBox[{"{", 
      RowBox[{"dataE", ",", "rdataC", ",", "rdataD"}], "}"}]}], "]"}]}], 
  ";"}], "\[IndentingNewLine]", 
 RowBox[{
  RowBox[{"dataBCD", "=", 
   RowBox[{"MapThread", "[", 
    RowBox[{
     RowBox[{
      RowBox[{"{", 
       RowBox[{
        RowBox[{"#1", "[", 
         RowBox[{"[", "1", "]"}], "]"}], ",", 
        RowBox[{
         RowBox[{"(", 
          RowBox[{
           RowBox[{"(", 
            RowBox[{
             RowBox[{"#2", "[", 
              RowBox[{"[", "2", "]"}], "]"}], "+", 
             RowBox[{"#3", "[", 
              RowBox[{"[", "2", "]"}], "]"}], "+", 
             RowBox[{"#4", "[", 
              RowBox[{"[", "2", "]"}], "]"}]}], ")"}], "-", 
           RowBox[{"(", 
            RowBox[{
             RowBox[{"#2", "[", 
              RowBox[{"[", "1", "]"}], "]"}], "+", 
             RowBox[{"#3", "[", 
              RowBox[{"[", "1", "]"}], "]"}], "+", 
             RowBox[{"#4", "[", 
              RowBox[{"[", "1", "]"}], "]"}]}], ")"}]}], ")"}], "/", 
         RowBox[{"(", 
          RowBox[{
           RowBox[{"#2", "[", 
            RowBox[{"[", "2", "]"}], "]"}], "+", 
           RowBox[{"#3", "[", 
            RowBox[{"[", "2", "]"}], "]"}], "+", 
           RowBox[{"#4", "[", 
            RowBox[{"[", "2", "]"}], "]"}]}], ")"}]}]}], "}"}], "&"}], ",", 
     RowBox[{"{", 
      RowBox[{"dataE", ",", "rdataB", ",", "rdataC", ",", "rdataD"}], "}"}]}],
     "]"}]}], ";"}]}], "Input",
 CellChangeTimes->{{3.9169142983049607`*^9, 3.916914326352193*^9}, {
  3.91691481003915*^9, 3.916914853504032*^9}, {3.9169149284731507`*^9, 
  3.9169149654327717`*^9}, {3.916914996536338*^9, 3.9169150174406705`*^9}, {
  3.9169150618247995`*^9, 3.9169150866178513`*^9}, {3.916915143825878*^9, 
  3.916915206400643*^9}},
 CellLabel->
  "In[248]:=",ExpressionUUID->"43677b94-1708-4304-bf14-4955c86f6bd4"],

Cell[CellGroupData[{

Cell[BoxData[{
 RowBox[{
  RowBox[{"data", "=", 
   RowBox[{"{", 
    RowBox[{
    "dataE", ",", "dataBC", ",", "dataBD", ",", "dataCD", ",", "dataBCD"}], 
    "}"}]}], ";"}], "\[IndentingNewLine]", 
 RowBox[{
  RowBox[{"colors", "=", 
   RowBox[{"Table", "[", 
    RowBox[{
     RowBox[{
      RowBox[{"(", 
       RowBox[{"ColorData", "[", "\"\<Rainbow\>\"", "]"}], ")"}], "[", 
      RowBox[{"i", "/", 
       RowBox[{"Length", "[", "data", "]"}]}], "]"}], ",", 
     RowBox[{"{", 
      RowBox[{"i", ",", "1", ",", 
       RowBox[{"Length", "[", "data", "]"}]}], "}"}]}], "]"}]}], ";"}], "\n", 
 RowBox[{
  RowBox[{"lineStyles", "=", 
   RowBox[{"{", 
    RowBox[{
     RowBox[{"Dotted", "[", "]"}], ",", "Dashed", ",", "DotDashed", ",", 
     RowBox[{"Dashing", "[", "Large", "]"}], ",", 
     RowBox[{"Dashing", "[", "Large", "]"}], ",", "DotDashed", ",", "Dotted", 
     ",", "Dashed", ",", 
     RowBox[{"Dashing", "[", 
      RowBox[{"{", 
       RowBox[{"0", ",", "Tiny"}], "}"}], "]"}]}], "}"}]}], 
  ";"}], "\[IndentingNewLine]", 
 RowBox[{"ListPlot", "[", 
  RowBox[{"data", ",", 
   RowBox[{"Joined", "\[Rule]", "True"}], ",", 
   RowBox[{"PlotStyle", "\[Rule]", 
    RowBox[{"Table", "[", 
     RowBox[{
      RowBox[{"Directive", "[", 
       RowBox[{
        RowBox[{"colors", "[", 
         RowBox[{"[", "i", "]"}], "]"}], ",", 
        RowBox[{"lineStyles", "[", 
         RowBox[{"[", "i", "]"}], "]"}]}], "]"}], ",", 
      RowBox[{"{", 
       RowBox[{"i", ",", 
        RowBox[{"Length", "[", "data", "]"}]}], "}"}]}], "]"}]}], ",", 
   RowBox[{"LabelStyle", "\[Rule]", 
    RowBox[{"{", 
     RowBox[{
      RowBox[{"FontFamily", "\[Rule]", "Arial"}], ",", 
      RowBox[{"FontWeight", "\[Rule]", "Bold"}], ",", 
      RowBox[{"FontSlant", "\[Rule]", "Plain"}], ",", 
      RowBox[{"FontSize", "\[Rule]", "18.0"}]}], "}"}]}], ",", 
   RowBox[{"PlotLegends", "\[Rule]", 
    RowBox[{"{", 
     RowBox[{
     "\"\<Model E\>\"", ",", "\"\<B+C\>\"", ",", "\"\<B+D\>\"", ",", 
      "\"\<C+D\>\"", ",", "\"\<B+C+D\>\""}], "}"}]}], ",", 
   RowBox[{"Axes", "\[Rule]", "False"}], ",", 
   RowBox[{"Frame", "\[Rule]", "True"}], ",", 
   RowBox[{"FrameLabel", "\[Rule]", 
    RowBox[{"{", 
     RowBox[{
     "\"\<Daytime length (h)\>\"", ",", 
      "\"\<Fraction of \!\(\*SubscriptBox[\(IPP\), \(cyt\)]\) depleted\>\""}],
      "}"}]}], ",", 
   RowBox[{"FrameTicks", "\[Rule]", 
    RowBox[{"{", 
     RowBox[{
      RowBox[{"{", 
       RowBox[{"Automatic", ",", "None"}], "}"}], ",", 
      RowBox[{"{", 
       RowBox[{
        RowBox[{"{", 
         RowBox[{
         "0", ",", "4", ",", "8", ",", "12", ",", "16", ",", "20", ",", 
          "24"}], "}"}], ",", "None"}], "}"}]}], "}"}]}], ",", 
   RowBox[{"PlotRange", "\[Rule]", 
    RowBox[{"{", 
     RowBox[{"Full", ",", 
      RowBox[{"{", 
       RowBox[{"0.00", ",", "1.00"}], "}"}]}], "}"}]}], ",", 
   RowBox[{"ImageSize", "\[Rule]", "678.0"}]}], "]"}]}], "Input",
 CellChangeTimes->{
  3.9186437770544295`*^9, {3.9187234827709513`*^9, 3.9187234833145285`*^9}},
 CellLabel->
  "In[350]:=",ExpressionUUID->"6d611afc-6a99-43ba-a7c8-f32c4eb679e4"],

Cell[BoxData[
 TemplateBox[{
   GraphicsBox[{{}, {{{}, {}, {
        Hue[0.67, 0.6, 0.6], 
        Directive[
         PointSize[0.0055000000000000005`], 
         AbsoluteThickness[1.6], 
         RGBColor[0.2484884, 0.3863264, 0.813373]], 
        LineBox[CompressedData["
1:eJw91QlMVGcQB/Dl0PUAXUAFEZUFhGVdjj2BKr6/RamiIooQkKtFjtajiIq3
qPEoCuLRYjmklFpFiaFCod4FRFepkFaTGoEGdXdhdxGFVlhKMdDSftNJXl5e
3sxv3ksm8wkT01Ynm/N4vF3/XKN3iryUzx4FtLdwhQWj0chd7D0XY37mBXtu
4cQdG2XrfDScQj4aWq5fN97CGKVl742cLqq/d7dIx/2n9XKbRFy8tVrH8t9y
KQ79sXZhHVxqymiYuHrxN55pTR2sfpDLuXHwSZNfJ9fcNBrvuBiTMCTkTCfz
eFhaOuyypr2T5Zsh0TznzYiznvkWuD32+oW1cXpWb4kNhqDKPXl61m8sOvrE
O9CkZ9448P86kW1naWDeeDz/odiU4m9g3kSEf5B5wCbJwDwrtCafKtp11MC8
SShPKEi1KjUwT4DvDr98ZllN+QJE7A6znF9Hvg1+OX4i8K2a6m2xNSuyqPch
9bODxfCRKvkD8qbAOHGCWnOXvCmIGnm7oeY2eVOREfpaf7CGvGnYvqDSbHIF
efZQpC/uDSwjzwELr+repJaS54CU9nqVWTF509Ec3XVuViF5juguKwuxLiBv
BqTjXDVfFZDnhAPubnG1ReQ54djIq5mJJeTNxKWqoFvB35I3C4n7PNT+5eTN
Rs+S0oxxleQ5Y0/r79FZ1ynfGcXFXkn5deQ7I+5y0uyARgP3b7lcCNcnIsuV
T6ifEK/CgiIOt5HngtKm5T9+ryPPBWmyHp+fXpPngi05V+Q3TPQ9rnh63urC
zhHyXHF/heXZIb6ReW6w6ooeWi4wMs8NfbWarR85GJnnhsztPQGOzkbmzUH5
YMgf6R5G5s3B0VWix+u8yXNH894Bp24Fee54Vpi8nT+PPHdcyQ2OrAJ5Huir
+S2eF0yeBxqSzrRqQ8gT4Qh/Ay9kJXkilKTdnOYbTp4I2dIj8s8jyfNEtWuj
ID2aPE9Y87Pt1THkiXHinXv+yTjyxHh/p/q8Pp48Mfr0Q/mXEsibi6Q7gkk/
J5A3Fyu31Q1FJJAnQYSD64z34smTIHTF+vSMWPIkiDrtn2u+ljwvVBXdM3VF
kueFwKASpTicPG/Efmx7XPz//3rDNtfarX8Zed6oUd5cUB9Mng8ePOpx/hLk
+SBLPDx/YwB5vvC3PzwxQGpk8+ULjSDUYtiDfF8Mxl53LJxJ9b6o7b4jH7ah
fr7gxj+wdRxDnhSShd2mVhPNqxS7+gJaJHqaRymqL07jDfxK8yZFhPnZBu8G
mk8pTiVMEVZU0DzL4PZszb1V+eTJMCBwKhvYT54MLy7Py9ydTJ4MjWM2r6hc
Qp4M5i2CqZs8yZNjc8F61V4+zb8c2dZC+woN7Us5nvM7l1Tf1DNPjhyXvgnB
J2m/ylFpo9FM/pD2qQLLeh6OqZLQPlZg6dPuotq+TuYpYGf26Z/XrtH+VqB+
WdZ0fgbtewUGbmzpMZfQvlcCDabLjW0dzFPiZGCXavUhOj+UKLbKaQ4T0vmh
hPOVcMOMah3zlMhc4Bl2PIDOIxWc3vQ0X63QMk+F+xuPDeZN1jJPBcPYirq8
SA3zVGi4Nank7p6XzFOhTb0jRrvtBfP8sFgeui84vp15fqjXbvL6xKONeX4o
P7g6Y+TdU+b5YUtG7OlF+x8zzw/Wuc2Di5LuMc8fhY9uf5F69Gvub8NeR6I=

         "]]}, {
        Hue[0.9060679774997897, 0.6, 0.6], 
        Directive[
         PointSize[0.0055000000000000005`], 
         AbsoluteThickness[1.6], 
         RGBColor[0.38822480000000004`, 0.674195, 0.6035436000000001], 
         Dashing[{Small, Small}]], 
        LineBox[CompressedData["
1:eJw10w001XcYB3AvV5J5HblFXNdrl+K+eNk6+X9Prooj5qVVIkWizsyi91Kt
VpbmoOYkLUllydssU6tVVN6uSyGvl+tKNmVpUqmm2mzP/znnf/7nd37P83nO
7/d//tZRCcExGmpqajv/fabebKjvupccP7eKyTk5FQ1M3LS8kqXDLbTuZoQa
RSNa8k5GIp6KQeZmYmHkk4UK2n/MbEpPyihb2sf8r/3FcCWx0rRflJQ/znh3
FAQayfqZ2A1T8YoxmLxqc8tfRfVvGFmwn1Zltoppkk/FJGMykRu5vklFnhoO
q+s93znK5qujXiHFkvcq8jWhdUwapHzP1nOgZ7XR6PPnKuo3DdvDVpdW9bDe
dAQ8iVEEXWM9HfClOt/7Hmc9XbTHGBbPiWO9j1CdtqJKsoD19DEjfa/2Mn3W
MwRHY3xtW00/5Rtis/mMo6NJ/eQbQfT8jtuAA3t+Y+SE6yY0DbD38zFuv+Xs
O52nJM8EabZZg9eilOSZIL8v4WK6vZI8U8Qu6OZojfSRNxMHPBdF+Zb1kWeG
kELRkV8T2e/BRbFZ6fUxSR95XCTq6j7LetlL3iw8Gli4bk9FL3mzEWln+OP6
zb3kmcNEomHt5NxLngUM/Gc2XXukIM8CnxXzvtA7xc7DHKTuiVaYBirIs4RP
6deVbWoK8qzQfMVMPfinHvJ4uJSfGCaP6KF8Hkx9vsyw0ukhnwdt4+ChyJ+7
mf/KxdaIf5i0//yqbupnjaFwTQ3tD13k8XFMfWh1VX4XeXx08TmVmj5d5PHB
bFmT0jrEzrMNpCovz4BDneTZoFTxLCHbppM8W8QcHz35oqqDPFtc3PaSeyui
gzxbNBV0FAy/aSfPDo4Zjy7nZrWTZwfTiNYiI2E7efZQOzktZIf8AXn2WKl5
Zv+SuAfk2WPCcnr0Ks4D8hywSJ44/jCvjTwH5LWFC3S92shzhMEP2SUGva3k
OWJrmuD44t2t5DkicGauWqZ5K3lz4TwxJjO4wf7fc3Ho99hRZWQLeQKsT1m+
24PTQp4A5Ws2a/lduk+eABXng7ongu6T54SHXWPG517dI88J5wIyy0r875Hn
DLe4OcV7C5rJc0ZI8gYbY04zec5Ye2Y0gBvTRN48WI7Jq480yMmbh8yLEcI8
oZy8+Rg5GL0s+WwjefNxQ7+Fy/NuJG8+LOUSn6P2jeS5YNLCatJ9eiN5Ljjs
V3hOY1hGniuyNhlJv6qV0Xy5ovOPhBXKfBn5rhjo92njJMuo3hUuk3rbfwuV
UT9XKGIFW60ErCeEjzI7N/VdA3lC7Nmo76vb3ECeEMw38fbhpxrIE6LSqnLY
O6aBPCHKyi8MHXRqIE+EnP4W7bTRevJEmNYvSFxZUk+eCE5XZr8Tx9WTJ0LF
iUM7nCzryRNhm7Jo8GlzHXliRGW7vC3ZVUf3I0ZGuvm+JF4deWJETARaBFTV
kidGuXqRl+aqWvLE8NPx9PrwuIY8CaJm8bUWbKkhT4JvX2/cf+blXfIk+BCq
jDscf5c8CZ5ybQe6FHfIk2BXp8WJv73ukOeGlsKUzLMnbpPnhgtO0ubewWry
3JAfFupQyq8mzw2FERcuXwmpIs8N7TNUqrcjN8lzR2uGyPu10Q3y3NEX+ucB
Hvc6ee4I5Gt8d/bdVfLcURMmzXGtriTPHbXL10nNoyvI80DuYl+794Pl5Hkg
aofpsk9SS8nzgHK8brG/biF5HviUF/6YeZ1PngdSX5zOjhzOIs8TDuH9KWaC
JOYfW54z4Q==
         "]]}, {
        Hue[0.1421359549995791, 0.6, 0.6], 
        Directive[
         PointSize[0.0055000000000000005`], 
         AbsoluteThickness[1.6], 
         RGBColor[0.6660832000000001, 0.7430418, 0.32293540000000004`], 
         Dashing[{0, Small, Small, Small}]], 
        LineBox[CompressedData["
1:eJw91QlQlGUYB/BFBEWgQFCQQ0655NgTaAW+f+ioDQ2DEoEW4riKQoQThGge
YcviEWgeqBAeqxI6GwYG6sAiHuGGgkcgiCKwuwShQSZNZDIQ5PvsM/PNN+98
7/N73++Y/+e2ZuPydVN4PN6WiWPyTNU2kP5iemolV1w0WY3cWIQgO3qvho07
uLFqi+U7TR5wYtFk6blb5xojI4+2susD3KHtZltCxO3cG+0Fd7lZuoAv7GDz
h7l7/fYPaxoec+uTJ+tvTnXtzxP1lp2s/xVnnTtSVOD8lGtumqxRrlc8qCw0
6mIeD4M5jdaf3+hi843QeXYkX5bczXxjNGbrZs542c36p6KmQbDilLiHrWeK
a0n7j6nX9zBvOhzW+GZYHu5hnhmGdrQWONX2MM8cxhu8Y7K6ephnAZu/9nyf
Ok7eW+h7dtPHxkXLPCtUPNNq+BFaNt8KjaqihGOJWuZbI/Tq4Yzo7VrWPxMz
TDemhx/XsvVssKwyM96ljjxbqPZ6vtjfSZ4tpq1NkUlfkzcLZ+p31entdcyb
DdOI5xqZRMc8OySV8q0qYnTMs0dHwPofXqbqmGcP5/1Tbe/Idcybg/b2Sqd3
viXPAWlr75eHV5LniPPpxas7G8hzwoGmnDCnDvKc4Bbka2H6nDxntPjFjf30
mry5SLhX07fBXM88F3yijpXcmaNnnivGc4orX3np2XxXlI4cDzKa+M7e+K5Y
+d3Lo0Pheu7/dpEbzFN5mntL9Gw9N4T1Hsm6HEOeO/A4sWoggTx3LJInXRSs
Js8dzVlTNx9Ppv14wN+m5YOwNPI8oJhjnOr4GXmeuJLSL43KIs8TZ0tWpTza
TJ4nUgdd/c22kTcP4wssnMt3kDcPB0oeFf+SQ54Xkp/va1F8RZ4XAvO7sx/K
yfNCgOrCiqZc8rwxEt0ev01Bnjema9cttMsjzwcmp5+Ob8ojzwcj7yluluaR
54Pk2ZmbyvPI88Wn5kkPj+aR54u1tc0xaQbPD7k6tWWkwfND7fWBOh+D54em
W7GOPIM3HyeHy+NuGfY3H0G7LvpP7veN5w8tz67RTUGeP2bkKz2qc8nzx04u
KiHWcL8B+DBe9mOvnLwAFItKNsnk5AWiarf1125y8gJxXR65bMiwv0A4lFef
XvINeUGwGtW+tioiLwiqQuPDHynJ4+NgDN90ynn6vviw85g3bFZBPh/8slWB
KZeonw9RW9BlWzWtx4erdGu+yXXyBJB+3BK1pIE8Ab7sPtvW+jN5Atg5Drjs
uUOeABf+3S6JbyZPAKNFYWOCu+QJERoQHvr2XfKEKPqi69JwE3lCjC4+VnT7
NnlCVDgpz8k05AlRUPVPW9kN8kTYlXKxaquano8IKhXv1JMq8kQY+kPbekJF
ngglCxPnHjxFngjZ07ZUKA6RJ8a7cYmFIsP7mxi3tD2IyyBPjL2+Yo+uRPLE
cH50Mka6mDwxbqyU9rb5kSeBxtX7mo0hLyRQ/royy7yP8kQCxW9L621rKW8k
yHj/qotsN+WRBFlbHw/kR1FeBUNYF6rZZ0R5FozRK5lREWWUx8GYXe25Ok1M
+RoM59hRC42S8j8Yv9+vjz6j7mZeCHbH8ULiKp4yLwQl/XbBZXr6v4Vglolv
jc6ynXkT40F165PmB8wLQU9p+hEzfgPzQlHgUbd0/gUl9x9qc0jL
         "]]}, {
        Hue[0.37820393249936934`, 0.6, 0.6], 
        Directive[
         PointSize[0.0055000000000000005`], 
         AbsoluteThickness[1.6], 
         RGBColor[0.8935136, 0.6004149999999999, 0.2205464], 
         Dashing[Large]], 
        LineBox[CompressedData["
1:eJw91QlQE2cUB/AoFsETREAugRAhhjOEJB7Y/XtUxAMUj4hUQaQqjiAoKmrx
7CCKQMELD4xV0daDjFQFddRKLZeKiIpGEUKuakGByoTxKi3t9/pmdnZ29nu/
t/PN+966x66K+KY3j8fb8M/Vc6doEK3Ofngwlzt8qCequN22gsUJ0cXsWc1N
y9SE7p93mwuS9ISOk7TwbXqbKtj715xXWO7poTPuc/9p7Vzan0mSI29q2fp3
XP0RuzfX2+q4ZUt7wsQdqIq50lrymOW/5zIMIfVrwuu5+/d64hNnHxBtX33j
KfN4UGarxLMs1Wx9L9QePGZ5SPac+WbYlrPxVl7oC5bfBx/rWr++9FUDq2cO
px1l7Q99XzLPAup2/x/c+zQyzxItTSeXK6sbmdcfgfHrMj5vb2LeAOTvLM1O
stcwbxD2qW+eu7hMwzwrvO0qGm4o1rD1Vji5+0Xb0/ca5luj7rdNDargZpY/
BM31WaXFm5pZPRucvzb+oKykmXlD8dY+3ymrrZl5Q7Ho5/FZ7wRa5tkiyvy1
6JRCyzw7qBeGGR7v1DLPHrxhJcUVl7XMG4YZwY9HNDRrmTcMmkdpUYb+OuY5
YMqE2Pp+QTrmOaKmqPTy8gU65jnh+4u2RU5bdMxzxmzDj6XjTuiY54zF4x55
GX8lzwUdbb1ypunJG47ps10G7TTTM88VM9WWPt+665nnhpjChU0Tv9Sz9W7I
9N7B/z1Sz3w3XNDXZaSk6Ll/0yXuyB997+SHLD2r545PJlnO7tPk8eE1yvZM
3E3y+FiR2M838gl5fEyt3L5xZQt9jweU5o2VP/EMzPPAy6r0JY62BuYJUBOX
8KRCaGCeAMLBI//4ZayBeQI4uqjWycMMzBuBYyHC6g/R5I2Ax6fu+iHJ5HlC
G7M1MX0beZ54PoS7HJtLniemVOY+LTxOnhcy78xJXqAizwsvLfqbCm+QJ0TL
suLQuLvkCTHviqtC+Yw8IRal30+eayBvJFRrVkRmdpA3Ere1Ey9M+kyeCGe2
bE7ba2FkngiC1Nrx39kYmSeCuGuMi8nFyDxvzB5bEa73MjLPG9WCvv2mi43M
80GBSN7hN4Y8HxyewnVlTCDPB0n8ipmJU8nzheXNixZVs8jzhVmNdWbOfPL8
sNck3ly2iDw/TNjXoFLEkecHj7cd5dPjyfPHrtarImUCef4wexUfpkgmLwBl
Z68q5qcYWX8FwC5MNvb4OvIDcGDyxluuqZQfgA1uJYcrUqleALr89mTkpZIn
hsPnkpz09eSJkb+9wH3fWvLEmJnjHJW3mjwxXi0utFuVSJ4YDzqtauziyQsE
T5d0anMseYH4Yv/acOUC8gLhMFxbFvf/fgVCMzD0QfZk8gIRMnGS21+jyZNg
gGn0nDxv2h8JIoP9Y4KdyJPA/9z6XY8syJOgPM0QYNFJ/SSBy22HuqMN1C9B
8A1xVCnKqL+CEDl4T0PNKerHIJwbWKUx7qB+C0JlHe9S32jygmC0kdRukJIn
ReqWPgUF5uRJYb3Vih//kM6zFHPvub1x3k/nX4pu35T16nA631J0RqxZYt1N
80qGlarjfZVKmmcy2FrfzZb50XySQaLnT004QfNVhvzenk+KO2n+yhAxN+rs
IRuaz3JIv3xmc0TdxDw5fNobXUV36H8jx9Lr57vHHH3GPDk0wlURJR/rmCdH
ZPm1yuzscuaNguJ13IHWohPc30pDST8=
         "]]}, {
        Hue[0.6142719099991583, 0.6, 0.6], 
        Directive[
         PointSize[0.0055000000000000005`], 
         AbsoluteThickness[1.6], 
         RGBColor[0.857359, 0.131106, 0.132128], 
         Dashing[Large]], 
        LineBox[CompressedData["
1:eJw91QtYjXccB/BwRil2ShQZ56Q6p6tzOreQvd/kNhwZZQztUcstDxabRUNh
rqNZWfTMUmauZ0OPzUgkl0gXyqnoct63dSp1hkSiTNv/1+953ud93uf9/T7/
//+9/P7SiJUzo3paWVnFvju6zhQWN6fVNsUnuYMHuiKP09j0d/U5dY1dl3PF
p9fva8i7y6lVXSFwl2QFIwJi7rH7DVzSue13HluXcv9rTzhnr17qDLGR5bdw
TrNy6n64WMYtXtQVL7iSEnmQi6SC1b/itqZF7dmuf8jdze+KN9zxrJxfF05/
xDwrmO9YjznmVcnye0DxXfSM1+ZK5vdCZFv66rqdVaxehGdeLfpIp2o2Xm9E
ewQEtyRWM88anQVp35e1VzPPBvlX4wPsfGqYZwvtkYHGkrAa5tmh8OK565K4
Gub1x5vWWXlPf65hnhhpsm1zpDmUL4alPdJ9s1DDfHv08xOLxohMrN4BS+7f
7pjjZmLjDUD4wRpxTrCJeY7Y5GIfEhRhYp4jvCeHLjq80cS8gQjSxdpfSyVv
EEJst3JJ58lzwp8OLjsGF5HnjAEBy2Pj68lzRnbY+fTNb8kbjKgWYZnnQJ55
QzBNZNjxlSfPPBfMnrnGGBPIM28omgrszbLpPPOGIrf/kVVp4TzzPkBqSswg
0QryhoF/NqU8Io684XhoX6b9aQd5EnwZEtF2PZnyJTg5zW43n0a+BIby4uOd
J3juv3KVFEXylGqPTBpPipcb3VZGXyLPFWs3xUTb5pLnihux22QVt8lzxS9N
o15UFdF8RqA+bGe2xwPyRmBK28xDlyrIc0PqZO70b1XkuUFql3lWzJPnho9t
hncO+ps8d4Rnr5i330yeOwKTo1xSG8jzQIJt8CrFY/I8IAyJebSkiTwPLA4Z
0jahmTwZvDuGHTY2kydD3Ja8Ax9ZyJMj2UM2d52FPDnqF8oHr7WQJ0fK6HsZ
QRbyPHFfEMR8t+eJ9805c8ObyfOCQXShIb+JPC+U1K7dMLZ7fl7Qzv79xZ7H
5HnDIvmsX3Yjed646btxeX73en3wZFeR9K968nzg+6CwaouZPB/cUZQ/GldH
ni8Sln0SV1lLni9eo7lDL5DnBzM/53SViTw/ODeWJ5YK5Pnh5O5zAbGN5I2E
g9v8jvgn5I3EAu/0yx2t5CkwNCNpWUE7fV8KzE6fd/RpJ/kKRC/9+sanPQVW
r4BROXFnh0hg4ymQe+ib1tLeAvOUOJW+K/CfPgLzlLhlmxI7ylpgnhIvkyNj
9/YhTwnH0Oix/HvkKfH2SjUv7UWeP/p0Loia9Jbm54+6+XkLprbT/PxRbLNu
r+tzWp8/jFvPZCV2vy9/NN/6sEdc9/NToV+hOv92GT0fFfS+vGRlPnkqmDb0
5ideJk+FjAnKQrGBPBV0J57rDqSSp0apeUBfw7fkqXHUNcvmeff/r8azVXGj
Q0PJUyNAF1ik15KnRsKMiLPjHcnTYF/w3CuZzdTPNIiO16+/cJX6nQaW1tTd
hr3UvzSY3NrT8DqM+psGeuMr+RoH6n9aHBFmZC3Nof6uxazi/SV2kdTPtTg6
/Qv3eRW0H7zLH2+pPZVJ+4kW/oHLg8bpKpmnw7GzubXnxz1kng7SJTf/0GXQ
/qbDpKvyM0nOpczTYVvfqT8mTyling7T2jRbEj+/xrwAWDVe9L3gncb9C4O0
XA8=
         "]]}}}, {{}, {}}}, {
    DisplayFunction -> Identity, DisplayFunction -> Identity, AspectRatio -> 
     NCache[GoldenRatio^(-1), 0.6180339887498948], Axes -> {False, False}, 
     AxesLabel -> {None, None}, AxesOrigin -> {0, 0}, DisplayFunction :> 
     Identity, Frame -> {{True, True}, {True, True}}, FrameLabel -> {{
        FormBox[
        "\"Fraction of \\!\\(\\*SubscriptBox[\\(IPP\\), \\(cyt\\)]\\) \
depleted\"", TraditionalForm], None}, {
        FormBox["\"Daytime length (h)\"", TraditionalForm], None}}, 
     FrameTicks -> {{Automatic, None}, {{{0, 
          FormBox["0", TraditionalForm]}, {4, 
          FormBox["4", TraditionalForm]}, {8, 
          FormBox["8", TraditionalForm]}, {12, 
          FormBox["12", TraditionalForm]}, {16, 
          FormBox["16", TraditionalForm]}, {20, 
          FormBox["20", TraditionalForm]}, {24, 
          FormBox["24", TraditionalForm]}}, None}}, GridLines -> {None, None},
      GridLinesStyle -> Directive[
       GrayLevel[0.5, 0.4]], ImageSize -> 678., 
     LabelStyle -> {
      FontFamily -> $CellContext`Arial, FontWeight -> Bold, FontSlant -> 
       Plain, FontSize -> 18.}, 
     Method -> {
      "OptimizePlotMarkers" -> True, "OptimizePlotMarkers" -> True, 
       "CoordinatesToolOptions" -> {"DisplayFunction" -> ({
           Identity[
            Part[#, 1]], 
           Identity[
            Part[#, 2]]}& ), "CopiedValueFunction" -> ({
           Identity[
            Part[#, 1]], 
           Identity[
            Part[#, 2]]}& )}}, PlotRange -> {{0, 24.}, {0., 1.}}, 
     PlotRangeClipping -> True, PlotRangePadding -> {{
        Scaled[0.02], 
        Scaled[0.02]}, {0, 0}}, Ticks -> {Automatic, Automatic}}], 
   FormBox[
    FormBox[
     TemplateBox[{
      "\"Model E\"", "\"B+C\"", "\"B+D\"", "\"C+D\"", "\"B+C+D\""}, 
      "PointLegend", DisplayFunction -> (FormBox[
        StyleBox[
         StyleBox[
          PaneBox[
           TagBox[
            GridBox[{{
               TagBox[
                GridBox[{{
                   GraphicsBox[{{
                    Directive[
                    EdgeForm[
                    Directive[
                    Opacity[0.3], 
                    GrayLevel[0]]], 
                    PointSize[0.5], 
                    AbsoluteThickness[1.6], 
                    RGBColor[0.2484884, 0.3863264, 0.813373]], {
                    LineBox[{{0, 10}, {40, 10}}]}}, {
                    Directive[
                    EdgeForm[
                    Directive[
                    Opacity[0.3], 
                    GrayLevel[0]]], 
                    PointSize[0.5], 
                    AbsoluteThickness[1.6], 
                    RGBColor[0.2484884, 0.3863264, 0.813373]], {}}}, 
                    AspectRatio -> Full, ImageSize -> {40, 10}, 
                    PlotRangePadding -> None, ImagePadding -> Automatic, 
                    BaselinePosition -> (Scaled[-0.148] -> Baseline)], #}, {
                   GraphicsBox[{{
                    Directive[
                    EdgeForm[
                    Directive[
                    Opacity[0.3], 
                    GrayLevel[0]]], 
                    PointSize[0.5], 
                    AbsoluteThickness[1.6], 
                    RGBColor[
                    0.38822480000000004`, 0.674195, 0.6035436000000001], 
                    Dashing[{Small, Small}]], {
                    LineBox[{{0, 10}, {40, 10}}]}}, {
                    Directive[
                    EdgeForm[
                    Directive[
                    Opacity[0.3], 
                    GrayLevel[0]]], 
                    PointSize[0.5], 
                    AbsoluteThickness[1.6], 
                    RGBColor[
                    0.38822480000000004`, 0.674195, 0.6035436000000001], 
                    Dashing[{Small, Small}]], {}}}, AspectRatio -> Full, 
                    ImageSize -> {40, 10}, PlotRangePadding -> None, 
                    ImagePadding -> Automatic, 
                    BaselinePosition -> (Scaled[-0.148] -> Baseline)], #2}, {
                   GraphicsBox[{{
                    Directive[
                    EdgeForm[
                    Directive[
                    Opacity[0.3], 
                    GrayLevel[0]]], 
                    PointSize[0.5], 
                    AbsoluteThickness[1.6], 
                    RGBColor[
                    0.6660832000000001, 0.7430418, 0.32293540000000004`], 
                    Dashing[{0, Small, Small, Small}]], {
                    LineBox[{{0, 10}, {40, 10}}]}}, {
                    Directive[
                    EdgeForm[
                    Directive[
                    Opacity[0.3], 
                    GrayLevel[0]]], 
                    PointSize[0.5], 
                    AbsoluteThickness[1.6], 
                    RGBColor[
                    0.6660832000000001, 0.7430418, 0.32293540000000004`], 
                    Dashing[{0, Small, Small, Small}]], {}}}, AspectRatio -> 
                    Full, ImageSize -> {40, 10}, PlotRangePadding -> None, 
                    ImagePadding -> Automatic, 
                    BaselinePosition -> (Scaled[-0.148] -> Baseline)], #3}, {
                   GraphicsBox[{{
                    Directive[
                    EdgeForm[
                    Directive[
                    Opacity[0.3], 
                    GrayLevel[0]]], 
                    PointSize[0.5], 
                    AbsoluteThickness[1.6], 
                    RGBColor[0.8935136, 0.6004149999999999, 0.2205464], 
                    Dashing[Large]], {
                    LineBox[{{0, 10}, {40, 10}}]}}, {
                    Directive[
                    EdgeForm[
                    Directive[
                    Opacity[0.3], 
                    GrayLevel[0]]], 
                    PointSize[0.5], 
                    AbsoluteThickness[1.6], 
                    RGBColor[0.8935136, 0.6004149999999999, 0.2205464], 
                    Dashing[Large]], {}}}, AspectRatio -> Full, 
                    ImageSize -> {40, 10}, PlotRangePadding -> None, 
                    ImagePadding -> Automatic, 
                    BaselinePosition -> (Scaled[-0.148] -> Baseline)], #4}, {
                   GraphicsBox[{{
                    Directive[
                    EdgeForm[
                    Directive[
                    Opacity[0.3], 
                    GrayLevel[0]]], 
                    PointSize[0.5], 
                    AbsoluteThickness[1.6], 
                    RGBColor[0.857359, 0.131106, 0.132128], 
                    Dashing[Large]], {
                    LineBox[{{0, 10}, {40, 10}}]}}, {
                    Directive[
                    EdgeForm[
                    Directive[
                    Opacity[0.3], 
                    GrayLevel[0]]], 
                    PointSize[0.5], 
                    AbsoluteThickness[1.6], 
                    RGBColor[0.857359, 0.131106, 0.132128], 
                    Dashing[Large]], {}}}, AspectRatio -> Full, 
                    ImageSize -> {40, 10}, PlotRangePadding -> None, 
                    ImagePadding -> Automatic, 
                    BaselinePosition -> (Scaled[-0.148] -> Baseline)], #5}}, 
                 GridBoxAlignment -> {
                  "Columns" -> {Center, Left}, "Rows" -> {{Baseline}}}, 
                 AutoDelete -> False, 
                 GridBoxDividers -> {
                  "Columns" -> {{False}}, "Rows" -> {{False}}}, 
                 GridBoxItemSize -> {"Columns" -> {{All}}, "Rows" -> {{All}}},
                  GridBoxSpacings -> {
                  "Columns" -> {{0.5}}, "Rows" -> {{0.8}}}], "Grid"]}}, 
             GridBoxAlignment -> {"Columns" -> {{Left}}, "Rows" -> {{Top}}}, 
             AutoDelete -> False, 
             GridBoxItemSize -> {
              "Columns" -> {{Automatic}}, "Rows" -> {{Automatic}}}, 
             GridBoxSpacings -> {"Columns" -> {{1}}, "Rows" -> {{0}}}], 
            "Grid"], Alignment -> Left, AppearanceElements -> None, 
           ImageMargins -> {{5, 5}, {5, 5}}, ImageSizeAction -> 
           "ResizeToFit"], LineIndent -> 0, StripOnInput -> False], {
         FontFamily -> $CellContext`Arial, FontWeight -> Bold, FontSlant -> 
          Plain, FontSize -> 18.}, Background -> Automatic, StripOnInput -> 
         False], TraditionalForm]& ), 
      InterpretationFunction :> (RowBox[{"PointLegend", "[", 
         RowBox[{
           RowBox[{"{", 
             RowBox[{
               RowBox[{"Directive", "[", 
                 RowBox[{
                   RowBox[{"PointSize", "[", "0.0055000000000000005`", "]"}], 
                   ",", 
                   RowBox[{"AbsoluteThickness", "[", "1.6`", "]"}], ",", 
                   InterpretationBox[
                    ButtonBox[
                    TooltipBox[
                    GraphicsBox[{{
                    GrayLevel[0], 
                    RectangleBox[{0, 0}]}, {
                    GrayLevel[0], 
                    RectangleBox[{1, -1}]}, {
                    RGBColor[0.2484884, 0.3863264, 0.813373], 
                    RectangleBox[{0, -1}, {2, 1}]}}, DefaultBaseStyle -> 
                    "ColorSwatchGraphics", AspectRatio -> 1, Frame -> True, 
                    FrameStyle -> 
                    RGBColor[
                    0.16565893333333334`, 0.25755093333333334`, 
                    0.5422486666666667], FrameTicks -> None, PlotRangePadding -> 
                    None, ImageSize -> 
                    Dynamic[{
                    Automatic, 1.35 CurrentValue["FontCapHeight"]/
                    AbsoluteCurrentValue[Magnification]}]], 
                    StyleBox[
                    RowBox[{"RGBColor", "[", 
                    
                    RowBox[{
                    "0.2484884`", ",", "0.3863264`", ",", "0.813373`"}], 
                    "]"}], NumberMarks -> False]], Appearance -> None, 
                    BaseStyle -> {}, BaselinePosition -> Baseline, 
                    DefaultBaseStyle -> {}, ButtonFunction :> 
                    With[{Typeset`box$ = EvaluationBox[]}, 
                    If[
                    Not[
                    AbsoluteCurrentValue["Deployed"]], 
                    SelectionMove[Typeset`box$, All, Expression]; 
                    FrontEnd`Private`$ColorSelectorInitialAlpha = 1; 
                    FrontEnd`Private`$ColorSelectorInitialColor = 
                    RGBColor[0.2484884, 0.3863264, 0.813373]; 
                    FrontEnd`Private`$ColorSelectorUseMakeBoxes = True; 
                    MathLink`CallFrontEnd[
                    FrontEnd`AttachCell[Typeset`box$, 
                    FrontEndResource["RGBColorValueSelector"], {
                    0, {Left, Bottom}}, {Left, Top}, 
                    "ClosingActions" -> {
                    "SelectionDeparture", "ParentChanged", 
                    "EvaluatorQuit"}]]]], BaseStyle -> Inherited, Evaluator -> 
                    Automatic, Method -> "Preemptive"], 
                    RGBColor[0.2484884, 0.3863264, 0.813373], Editable -> 
                    False, Selectable -> False]}], "]"}], ",", 
               RowBox[{"Directive", "[", 
                 RowBox[{
                   RowBox[{"PointSize", "[", "0.0055000000000000005`", "]"}], 
                   ",", 
                   RowBox[{"AbsoluteThickness", "[", "1.6`", "]"}], ",", 
                   InterpretationBox[
                    ButtonBox[
                    TooltipBox[
                    GraphicsBox[{{
                    GrayLevel[0], 
                    RectangleBox[{0, 0}]}, {
                    GrayLevel[0], 
                    RectangleBox[{1, -1}]}, {
                    RGBColor[
                    0.38822480000000004`, 0.674195, 0.6035436000000001], 
                    RectangleBox[{0, -1}, {2, 1}]}}, DefaultBaseStyle -> 
                    "ColorSwatchGraphics", AspectRatio -> 1, Frame -> True, 
                    FrameStyle -> 
                    RGBColor[
                    0.2588165333333334, 0.4494633333333333, 
                    0.40236240000000006`], FrameTicks -> None, 
                    PlotRangePadding -> None, ImageSize -> 
                    Dynamic[{
                    Automatic, 1.35 CurrentValue["FontCapHeight"]/
                    AbsoluteCurrentValue[Magnification]}]], 
                    StyleBox[
                    RowBox[{"RGBColor", "[", 
                    
                    RowBox[{
                    "0.38822480000000004`", ",", "0.674195`", ",", 
                    "0.6035436000000001`"}], "]"}], NumberMarks -> False]], 
                    Appearance -> None, BaseStyle -> {}, BaselinePosition -> 
                    Baseline, DefaultBaseStyle -> {}, ButtonFunction :> 
                    With[{Typeset`box$ = EvaluationBox[]}, 
                    If[
                    Not[
                    AbsoluteCurrentValue["Deployed"]], 
                    SelectionMove[Typeset`box$, All, Expression]; 
                    FrontEnd`Private`$ColorSelectorInitialAlpha = 1; 
                    FrontEnd`Private`$ColorSelectorInitialColor = 
                    RGBColor[
                    0.38822480000000004`, 0.674195, 0.6035436000000001]; 
                    FrontEnd`Private`$ColorSelectorUseMakeBoxes = True; 
                    MathLink`CallFrontEnd[
                    FrontEnd`AttachCell[Typeset`box$, 
                    FrontEndResource["RGBColorValueSelector"], {
                    0, {Left, Bottom}}, {Left, Top}, 
                    "ClosingActions" -> {
                    "SelectionDeparture", "ParentChanged", 
                    "EvaluatorQuit"}]]]], BaseStyle -> Inherited, Evaluator -> 
                    Automatic, Method -> "Preemptive"], 
                    RGBColor[
                    0.38822480000000004`, 0.674195, 0.6035436000000001], 
                    Editable -> False, Selectable -> False], ",", 
                   RowBox[{"Dashing", "[", 
                    RowBox[{"{", 
                    RowBox[{"Small", ",", "Small"}], "}"}], "]"}]}], "]"}], 
               ",", 
               RowBox[{"Directive", "[", 
                 RowBox[{
                   RowBox[{"PointSize", "[", "0.0055000000000000005`", "]"}], 
                   ",", 
                   RowBox[{"AbsoluteThickness", "[", "1.6`", "]"}], ",", 
                   InterpretationBox[
                    ButtonBox[
                    TooltipBox[
                    GraphicsBox[{{
                    GrayLevel[0], 
                    RectangleBox[{0, 0}]}, {
                    GrayLevel[0], 
                    RectangleBox[{1, -1}]}, {
                    RGBColor[
                    0.6660832000000001, 0.7430418, 0.32293540000000004`], 
                    RectangleBox[{0, -1}, {2, 1}]}}, DefaultBaseStyle -> 
                    "ColorSwatchGraphics", AspectRatio -> 1, Frame -> True, 
                    FrameStyle -> 
                    RGBColor[
                    0.44405546666666673`, 0.4953612, 0.2152902666666667], 
                    FrameTicks -> None, PlotRangePadding -> None, ImageSize -> 
                    Dynamic[{
                    Automatic, 1.35 CurrentValue["FontCapHeight"]/
                    AbsoluteCurrentValue[Magnification]}]], 
                    StyleBox[
                    RowBox[{"RGBColor", "[", 
                    
                    RowBox[{
                    "0.6660832000000001`", ",", "0.7430418`", ",", 
                    "0.32293540000000004`"}], "]"}], NumberMarks -> False]], 
                    Appearance -> None, BaseStyle -> {}, BaselinePosition -> 
                    Baseline, DefaultBaseStyle -> {}, ButtonFunction :> 
                    With[{Typeset`box$ = EvaluationBox[]}, 
                    If[
                    Not[
                    AbsoluteCurrentValue["Deployed"]], 
                    SelectionMove[Typeset`box$, All, Expression]; 
                    FrontEnd`Private`$ColorSelectorInitialAlpha = 1; 
                    FrontEnd`Private`$ColorSelectorInitialColor = 
                    RGBColor[
                    0.6660832000000001, 0.7430418, 0.32293540000000004`]; 
                    FrontEnd`Private`$ColorSelectorUseMakeBoxes = True; 
                    MathLink`CallFrontEnd[
                    FrontEnd`AttachCell[Typeset`box$, 
                    FrontEndResource["RGBColorValueSelector"], {
                    0, {Left, Bottom}}, {Left, Top}, 
                    "ClosingActions" -> {
                    "SelectionDeparture", "ParentChanged", 
                    "EvaluatorQuit"}]]]], BaseStyle -> Inherited, Evaluator -> 
                    Automatic, Method -> "Preemptive"], 
                    RGBColor[
                    0.6660832000000001, 0.7430418, 0.32293540000000004`], 
                    Editable -> False, Selectable -> False], ",", 
                   RowBox[{"Dashing", "[", 
                    RowBox[{"{", 
                    RowBox[{"0", ",", "Small", ",", "Small", ",", "Small"}], 
                    "}"}], "]"}]}], "]"}], ",", 
               RowBox[{"Directive", "[", 
                 RowBox[{
                   RowBox[{"PointSize", "[", "0.0055000000000000005`", "]"}], 
                   ",", 
                   RowBox[{"AbsoluteThickness", "[", "1.6`", "]"}], ",", 
                   InterpretationBox[
                    ButtonBox[
                    TooltipBox[
                    GraphicsBox[{{
                    GrayLevel[0], 
                    RectangleBox[{0, 0}]}, {
                    GrayLevel[0], 
                    RectangleBox[{1, -1}]}, {
                    RGBColor[0.8935136, 0.6004149999999999, 0.2205464], 
                    RectangleBox[{0, -1}, {2, 1}]}}, DefaultBaseStyle -> 
                    "ColorSwatchGraphics", AspectRatio -> 1, Frame -> True, 
                    FrameStyle -> 
                    RGBColor[
                    0.5956757333333333, 0.4002766666666666, 
                    0.14703093333333334`], FrameTicks -> None, 
                    PlotRangePadding -> None, ImageSize -> 
                    Dynamic[{
                    Automatic, 1.35 CurrentValue["FontCapHeight"]/
                    AbsoluteCurrentValue[Magnification]}]], 
                    StyleBox[
                    RowBox[{"RGBColor", "[", 
                    
                    RowBox[{
                    "0.8935136`", ",", "0.6004149999999999`", ",", 
                    "0.2205464`"}], "]"}], NumberMarks -> False]], Appearance -> 
                    None, BaseStyle -> {}, BaselinePosition -> Baseline, 
                    DefaultBaseStyle -> {}, ButtonFunction :> 
                    With[{Typeset`box$ = EvaluationBox[]}, 
                    If[
                    Not[
                    AbsoluteCurrentValue["Deployed"]], 
                    SelectionMove[Typeset`box$, All, Expression]; 
                    FrontEnd`Private`$ColorSelectorInitialAlpha = 1; 
                    FrontEnd`Private`$ColorSelectorInitialColor = 
                    RGBColor[0.8935136, 0.6004149999999999, 0.2205464]; 
                    FrontEnd`Private`$ColorSelectorUseMakeBoxes = True; 
                    MathLink`CallFrontEnd[
                    FrontEnd`AttachCell[Typeset`box$, 
                    FrontEndResource["RGBColorValueSelector"], {
                    0, {Left, Bottom}}, {Left, Top}, 
                    "ClosingActions" -> {
                    "SelectionDeparture", "ParentChanged", 
                    "EvaluatorQuit"}]]]], BaseStyle -> Inherited, Evaluator -> 
                    Automatic, Method -> "Preemptive"], 
                    RGBColor[0.8935136, 0.6004149999999999, 0.2205464], 
                    Editable -> False, Selectable -> False], ",", 
                   RowBox[{"Dashing", "[", "Large", "]"}]}], "]"}], ",", 
               RowBox[{"Directive", "[", 
                 RowBox[{
                   RowBox[{"PointSize", "[", "0.0055000000000000005`", "]"}], 
                   ",", 
                   RowBox[{"AbsoluteThickness", "[", "1.6`", "]"}], ",", 
                   InterpretationBox[
                    ButtonBox[
                    TooltipBox[
                    GraphicsBox[{{
                    GrayLevel[0], 
                    RectangleBox[{0, 0}]}, {
                    GrayLevel[0], 
                    RectangleBox[{1, -1}]}, {
                    RGBColor[0.857359, 0.131106, 0.132128], 
                    RectangleBox[{0, -1}, {2, 1}]}}, DefaultBaseStyle -> 
                    "ColorSwatchGraphics", AspectRatio -> 1, Frame -> True, 
                    FrameStyle -> 
                    RGBColor[
                    0.5715726666666667, 0.08740400000000001, 
                    0.08808533333333333], FrameTicks -> None, 
                    PlotRangePadding -> None, ImageSize -> 
                    Dynamic[{
                    Automatic, 1.35 CurrentValue["FontCapHeight"]/
                    AbsoluteCurrentValue[Magnification]}]], 
                    StyleBox[
                    RowBox[{"RGBColor", "[", 
                    RowBox[{"0.857359`", ",", "0.131106`", ",", "0.132128`"}],
                     "]"}], NumberMarks -> False]], Appearance -> None, 
                    BaseStyle -> {}, BaselinePosition -> Baseline, 
                    DefaultBaseStyle -> {}, ButtonFunction :> 
                    With[{Typeset`box$ = EvaluationBox[]}, 
                    If[
                    Not[
                    AbsoluteCurrentValue["Deployed"]], 
                    SelectionMove[Typeset`box$, All, Expression]; 
                    FrontEnd`Private`$ColorSelectorInitialAlpha = 1; 
                    FrontEnd`Private`$ColorSelectorInitialColor = 
                    RGBColor[0.857359, 0.131106, 0.132128]; 
                    FrontEnd`Private`$ColorSelectorUseMakeBoxes = True; 
                    MathLink`CallFrontEnd[
                    FrontEnd`AttachCell[Typeset`box$, 
                    FrontEndResource["RGBColorValueSelector"], {
                    0, {Left, Bottom}}, {Left, Top}, 
                    "ClosingActions" -> {
                    "SelectionDeparture", "ParentChanged", 
                    "EvaluatorQuit"}]]]], BaseStyle -> Inherited, Evaluator -> 
                    Automatic, Method -> "Preemptive"], 
                    RGBColor[0.857359, 0.131106, 0.132128], Editable -> False,
                     Selectable -> False], ",", 
                   RowBox[{"Dashing", "[", "Large", "]"}]}], "]"}]}], "}"}], 
           ",", 
           RowBox[{"{", 
             RowBox[{#, ",", #2, ",", #3, ",", #4, ",", #5}], "}"}], ",", 
           RowBox[{"LegendMarkers", "\[Rule]", 
             RowBox[{"{", 
               RowBox[{
                 RowBox[{"{", 
                   RowBox[{"False", ",", "Automatic"}], "}"}], ",", 
                 RowBox[{"{", 
                   RowBox[{"False", ",", "Automatic"}], "}"}], ",", 
                 RowBox[{"{", 
                   RowBox[{"False", ",", "Automatic"}], "}"}], ",", 
                 RowBox[{"{", 
                   RowBox[{"False", ",", "Automatic"}], "}"}], ",", 
                 RowBox[{"{", 
                   RowBox[{"False", ",", "Automatic"}], "}"}]}], "}"}]}], ",", 
           RowBox[{"Joined", "\[Rule]", 
             RowBox[{"{", 
               
               RowBox[{
                "True", ",", "True", ",", "True", ",", "True", ",", "True"}], 
               "}"}]}], ",", 
           RowBox[{"LabelStyle", "\[Rule]", 
             RowBox[{"{", 
               RowBox[{
                 RowBox[{"FontFamily", "\[Rule]", "Arial"}], ",", 
                 RowBox[{"FontWeight", "\[Rule]", "Bold"}], ",", 
                 RowBox[{"FontSlant", "\[Rule]", "Plain"}], ",", 
                 RowBox[{"FontSize", "\[Rule]", "18.`"}]}], "}"}]}], ",", 
           RowBox[{"LegendLayout", "\[Rule]", "\"Column\""}]}], "]"}]& ), 
      Editable -> True], TraditionalForm], TraditionalForm]},
  "Legended",
  DisplayFunction->(GridBox[{{
      TagBox[
       ItemBox[
        PaneBox[
         TagBox[#, "SkipImageSizeLevel"], Alignment -> {Center, Baseline}, 
         BaselinePosition -> Baseline], DefaultBaseStyle -> "Labeled"], 
       "SkipImageSizeLevel"], 
      ItemBox[#2, DefaultBaseStyle -> "LabeledLabel"]}}, 
    GridBoxAlignment -> {"Columns" -> {{Center}}, "Rows" -> {{Center}}}, 
    AutoDelete -> False, GridBoxItemSize -> Automatic, 
    BaselinePosition -> {1, 1}]& ),
  Editable->True,
  InterpretationFunction->(RowBox[{"Legended", "[", 
     RowBox[{#, ",", 
       RowBox[{"Placed", "[", 
         RowBox[{#2, ",", "After"}], "]"}]}], "]"}]& )]], "Output",
 CellChangeTimes->{3.9169152199815598`*^9, 3.91864380287619*^9, 
  3.9187069483146253`*^9, 3.9187234860705566`*^9},
 CellLabel->
  "Out[353]=",ExpressionUUID->"09d44249-a62a-490f-93ad-655117deac90"]
}, Open  ]]
}, Open  ]]
}, Open  ]],

Cell[CellGroupData[{

Cell["IPP Production", "Chapter",
 CellChangeTimes->{{3.9181958015763454`*^9, 
  3.918195819269858*^9}},ExpressionUUID->"581fb06d-25dd-421c-9f91-\
2c3035efbf05"],

Cell[CellGroupData[{

Cell["Load data", "Section",
 CellChangeTimes->{{3.9169141784073997`*^9, 
  3.91691418549689*^9}},ExpressionUUID->"e00fbb39-459d-4151-93de-\
728afb55f8c9"],

Cell[BoxData[
 RowBox[{"(*", 
  RowBox[{
   RowBox[{"RoI", "=", 
    RowBox[{
     RowBox[{"{", 
      RowBox[{
       FractionBox[
        RowBox[{"m`E", " ", "r5`Vmax"}], 
        RowBox[{"m`E", "+", "r5`Km"}]], ",", 
       FractionBox[
        RowBox[{"m`O", " ", "r16`Vmax"}], 
        RowBox[{"r16`Km", "+", "m`O"}]], ",", 
       RowBox[{
        FractionBox[
         RowBox[{"m`E", " ", "r5`Vmax"}], 
         RowBox[{"m`E", "+", "r5`Km"}]], "+", 
        FractionBox[
         RowBox[{"m`O", " ", "r16`Vmax"}], 
         RowBox[{"r16`Km", "+", "m`O"}]]}]}], "}"}], "/.", 
     "SubsDepVarsWithT"}]}], ";"}], "*)"}]], "Input",
 CellChangeTimes->{{3.918195882285511*^9, 3.9181959334382343`*^9}, {
   3.918196317830716*^9, 3.918196326374688*^9}, 3.9186315428354974`*^9, 
   3.91863157295398*^9, 3.9186334309186916`*^9, {3.918633944934198*^9, 
   3.918633958870807*^9}, {3.9186339900314803`*^9, 3.918633990600109*^9}, 
   3.918640018242218*^9},
 CellLabel->
  "In[482]:=",ExpressionUUID->"cc775417-dde2-4607-b98d-71c9b161a41e"],

Cell[BoxData[
 RowBox[{
  RowBox[{"MVAdataB", "=", 
   RowBox[{"{", 
    RowBox[{
     RowBox[{"{", 
      RowBox[{"0.`", ",", "0.9999912124489087`"}], "}"}], ",", 
     RowBox[{"{", 
      RowBox[{"0.2`", ",", "0.9999518222663912`"}], "}"}], ",", 
     RowBox[{"{", 
      RowBox[{"0.4`", ",", "0.9998613877865812`"}], "}"}], ",", 
     RowBox[{"{", 
      RowBox[{"0.6000000000000001`", ",", "0.9996671299160951`"}], "}"}], ",", 
     RowBox[{"{", 
      RowBox[{"0.8`", ",", "0.9992839215656555`"}], "}"}], ",", 
     RowBox[{"{", 
      RowBox[{"1.`", ",", "0.9985759891951075`"}], "}"}], ",", 
     RowBox[{"{", 
      RowBox[{"1.2000000000000002`", ",", "0.9973206868199553`"}], "}"}], ",", 
     RowBox[{"{", 
      RowBox[{"1.4000000000000001`", ",", "0.9951964186033887`"}], "}"}], ",", 
     RowBox[{"{", 
      RowBox[{"1.6`", ",", "0.9917062308848174`"}], "}"}], ",", 
     RowBox[{"{", 
      RowBox[{"1.8`", ",", "0.9861505197043395`"}], "}"}], ",", 
     RowBox[{"{", 
      RowBox[{"2.`", ",", "0.9775786577591532`"}], "}"}], ",", 
     RowBox[{"{", 
      RowBox[{"2.2`", ",", "0.964765415732155`"}], "}"}], ",", 
     RowBox[{"{", 
      RowBox[{"2.4000000000000004`", ",", "0.9462790814724895`"}], "}"}], ",", 
     RowBox[{"{", 
      RowBox[{"2.6`", ",", "0.9206576778482115`"}], "}"}], ",", 
     RowBox[{"{", 
      RowBox[{"2.8000000000000003`", ",", "0.8866799287107308`"}], "}"}], ",", 
     RowBox[{"{", 
      RowBox[{"3.`", ",", "0.8438058458350656`"}], "}"}], ",", 
     RowBox[{"{", 
      RowBox[{"3.2`", ",", "0.7924980610368365`"}], "}"}], ",", 
     RowBox[{"{", 
      RowBox[{"3.4000000000000004`", ",", "0.7345569780905876`"}], "}"}], ",", 
     RowBox[{"{", 
      RowBox[{"3.6`", ",", "0.6724409352700162`"}], "}"}], ",", 
     RowBox[{"{", 
      RowBox[{"3.8000000000000003`", ",", "0.6091553609432904`"}], "}"}], ",", 
     RowBox[{"{", 
      RowBox[{"4.`", ",", "0.5473161695971416`"}], "}"}], ",", 
     RowBox[{"{", 
      RowBox[{"4.2`", ",", "0.48904574295835285`"}], "}"}], ",", 
     RowBox[{"{", 
      RowBox[{"4.4`", ",", "0.4356310284650152`"}], "}"}], ",", 
     RowBox[{"{", 
      RowBox[{"4.6000000000000005`", ",", "0.38759580601528565`"}], "}"}], 
     ",", 
     RowBox[{"{", 
      RowBox[{"4.800000000000001`", ",", "0.34496649841982907`"}], "}"}], ",", 
     RowBox[{"{", 
      RowBox[{"5.`", ",", "0.3074227032089557`"}], "}"}], ",", 
     RowBox[{"{", 
      RowBox[{"5.2`", ",", "0.2744916303785433`"}], "}"}], ",", 
     RowBox[{"{", 
      RowBox[{"5.4`", ",", "0.245708498593761`"}], "}"}], ",", 
     RowBox[{"{", 
      RowBox[{"5.6000000000000005`", ",", "0.22052617577327885`"}], "}"}], 
     ",", 
     RowBox[{"{", 
      RowBox[{"5.800000000000001`", ",", "0.19844071491390491`"}], "}"}], ",", 
     RowBox[{"{", 
      RowBox[{"6.`", ",", "0.179070940224968`"}], "}"}], ",", 
     RowBox[{"{", 
      RowBox[{"6.2`", ",", "0.16198940268093032`"}], "}"}], ",", 
     RowBox[{"{", 
      RowBox[{"6.4`", ",", "0.14690598207672173`"}], "}"}], ",", 
     RowBox[{"{", 
      RowBox[{"6.6000000000000005`", ",", "0.1335305553978624`"}], "}"}], ",", 
     RowBox[{"{", 
      RowBox[{"6.800000000000001`", ",", "0.12162088327152915`"}], "}"}], ",", 
     RowBox[{"{", 
      RowBox[{"7.`", ",", "0.11100824768461795`"}], "}"}], ",", 
     RowBox[{"{", 
      RowBox[{"7.2`", ",", "0.10148935609830786`"}], "}"}], ",", 
     RowBox[{"{", 
      RowBox[{"7.4`", ",", "0.09293766075409991`"}], "}"}], ",", 
     RowBox[{"{", 
      RowBox[{"7.6000000000000005`", ",", "0.08523846262882198`"}], "}"}], 
     ",", 
     RowBox[{"{", 
      RowBox[{"7.800000000000001`", ",", "0.07827092829965046`"}], "}"}], ",", 
     RowBox[{"{", 
      RowBox[{"8.`", ",", "0.07198278852476002`"}], "}"}], ",", 
     RowBox[{"{", 
      RowBox[{"8.200000000000001`", ",", "0.06631606947252021`"}], "}"}], ",", 
     RowBox[{"{", 
      RowBox[{"8.4`", ",", "0.0611447292054942`"}], "}"}], ",", 
     RowBox[{"{", 
      RowBox[{"8.6`", ",", "0.05641407713972345`"}], "}"}], ",", 
     RowBox[{"{", 
      RowBox[{"8.8`", ",", "0.052077972229828476`"}], "}"}], ",", 
     RowBox[{"{", 
      RowBox[{"9.`", ",", "0.04809588839981486`"}], "}"}], ",", 
     RowBox[{"{", 
      RowBox[{"9.200000000000001`", ",", "0.04443335358056392`"}], "}"}], ",", 
     RowBox[{"{", 
      RowBox[{"9.4`", ",", "0.04105791163607909`"}], "}"}], ",", 
     RowBox[{"{", 
      RowBox[{"9.600000000000001`", ",", "0.03794158118735301`"}], "}"}], ",", 
     RowBox[{"{", 
      RowBox[{"9.8`", ",", "0.03505987828963242`"}], "}"}], ",", 
     RowBox[{"{", 
      RowBox[{"10.`", ",", "0.032391324932321844`"}], "}"}], ",", 
     RowBox[{"{", 
      RowBox[{"10.200000000000001`", ",", "0.029920630736801807`"}], "}"}], 
     ",", 
     RowBox[{"{", 
      RowBox[{"10.4`", ",", "0.027626743107156893`"}], "}"}], ",", 
     RowBox[{"{", 
      RowBox[{"10.600000000000001`", ",", "0.025492919906659705`"}], "}"}], 
     ",", 
     RowBox[{"{", 
      RowBox[{"10.8`", ",", "0.023505715169401295`"}], "}"}], ",", 
     RowBox[{"{", 
      RowBox[{"11.`", ",", "0.021656080736228506`"}], "}"}], ",", 
     RowBox[{"{", 
      RowBox[{"11.200000000000001`", ",", "0.01992942351200115`"}], "}"}], 
     ",", 
     RowBox[{"{", 
      RowBox[{"11.4`", ",", "0.018315317358274463`"}], "}"}], ",", 
     RowBox[{"{", 
      RowBox[{"11.600000000000001`", ",", "0.016806587807588112`"}], "}"}], 
     ",", 
     RowBox[{"{", 
      RowBox[{"11.8`", ",", "0.015394333505349281`"}], "}"}], ",", 
     RowBox[{"{", 
      RowBox[{"12.`", ",", "0.014070102534649598`"}], "}"}], ",", 
     RowBox[{"{", 
      RowBox[{"12.200000000000001`", ",", "0.012828048837974596`"}], "}"}], 
     ",", 
     RowBox[{"{", 
      RowBox[{"12.4`", ",", "0.011662845555929951`"}], "}"}], ",", 
     RowBox[{"{", 
      RowBox[{"12.600000000000001`", ",", "0.010567349827520837`"}], "}"}], 
     ",", 
     RowBox[{"{", 
      RowBox[{"12.8`", ",", "0.009537295311471542`"}], "}"}], ",", 
     RowBox[{"{", 
      RowBox[{"13.`", ",", "0.008568264991058465`"}], "}"}], ",", 
     RowBox[{"{", 
      RowBox[{"13.200000000000001`", ",", "0.007655036857539029`"}], "}"}], 
     ",", 
     RowBox[{"{", 
      RowBox[{"13.4`", ",", "0.006795097960611389`"}], "}"}], ",", 
     RowBox[{"{", 
      RowBox[{"13.600000000000001`", ",", "0.005983715895173604`"}], "}"}], 
     ",", 
     RowBox[{"{", 
      RowBox[{"13.8`", ",", "0.005218426440347954`"}], "}"}], ",", 
     RowBox[{"{", 
      RowBox[{"14.`", ",", "0.004495747082003986`"}], "}"}], ",", 
     RowBox[{"{", 
      RowBox[{"14.200000000000001`", ",", "0.0038135698461080844`"}], "}"}], 
     ",", 
     RowBox[{"{", 
      RowBox[{"14.4`", ",", "0.003168781465213863`"}], "}"}], ",", 
     RowBox[{"{", 
      RowBox[{"14.600000000000001`", ",", "0.0025595842436469496`"}], "}"}], 
     ",", 
     RowBox[{"{", 
      RowBox[{"14.8`", ",", "0.001984998900625893`"}], "}"}], ",", 
     RowBox[{"{", 
      RowBox[{"15.`", ",", "0.0014592557001716132`"}], "}"}], ",", 
     RowBox[{"{", 
      RowBox[{"15.200000000000001`", ",", "0.0011670817442577675`"}], "}"}], 
     ",", 
     RowBox[{"{", 
      RowBox[{"15.4`", ",", "0.0011670817442577675`"}], "}"}], ",", 
     RowBox[{"{", 
      RowBox[{"15.600000000000001`", ",", "0.0011670817442577675`"}], "}"}], 
     ",", 
     RowBox[{"{", 
      RowBox[{"15.8`", ",", "0.0011670817442577675`"}], "}"}], ",", 
     RowBox[{"{", 
      RowBox[{"16.`", ",", "0.0011670817442577675`"}], "}"}], ",", 
     RowBox[{"{", 
      RowBox[{"16.2`", ",", "0.0011670817442577675`"}], "}"}], ",", 
     RowBox[{"{", 
      RowBox[{"16.400000000000002`", ",", "0.0011670817442577675`"}], "}"}], 
     ",", 
     RowBox[{"{", 
      RowBox[{"16.6`", ",", "0.0011670817442577675`"}], "}"}], ",", 
     RowBox[{"{", 
      RowBox[{"16.8`", ",", "0.0011670817442577675`"}], "}"}], ",", 
     RowBox[{"{", 
      RowBox[{"17.`", ",", "0.0011670817442577675`"}], "}"}], ",", 
     RowBox[{"{", 
      RowBox[{"17.2`", ",", "0.0011670817442577675`"}], "}"}], ",", 
     RowBox[{"{", 
      RowBox[{"17.400000000000002`", ",", "0.0011670817442577675`"}], "}"}], 
     ",", 
     RowBox[{"{", 
      RowBox[{"17.6`", ",", "0.0011670817442577675`"}], "}"}], ",", 
     RowBox[{"{", 
      RowBox[{"17.8`", ",", "0.0011670817442577675`"}], "}"}], ",", 
     RowBox[{"{", 
      RowBox[{"18.`", ",", "0.0011670817442577675`"}], "}"}], ",", 
     RowBox[{"{", 
      RowBox[{"18.2`", ",", "0.0011670817442577675`"}], "}"}], ",", 
     RowBox[{"{", 
      RowBox[{"18.400000000000002`", ",", "0.0011670817442577675`"}], "}"}], 
     ",", 
     RowBox[{"{", 
      RowBox[{"18.6`", ",", "0.0011670817442577675`"}], "}"}], ",", 
     RowBox[{"{", 
      RowBox[{"18.8`", ",", "0.0011670817442577675`"}], "}"}], ",", 
     RowBox[{"{", 
      RowBox[{"19.`", ",", "0.0011670817442577675`"}], "}"}], ",", 
     RowBox[{"{", 
      RowBox[{"19.200000000000003`", ",", "0.0011670817442577675`"}], "}"}], 
     ",", 
     RowBox[{"{", 
      RowBox[{"19.400000000000002`", ",", "0.0011670817442577675`"}], "}"}], 
     ",", 
     RowBox[{"{", 
      RowBox[{"19.6`", ",", "0.0011670817442577675`"}], "}"}], ",", 
     RowBox[{"{", 
      RowBox[{"19.8`", ",", "0.0011670817442577675`"}], "}"}], ",", 
     RowBox[{"{", 
      RowBox[{"20.`", ",", "0.0011670817442577675`"}], "}"}], ",", 
     RowBox[{"{", 
      RowBox[{"20.200000000000003`", ",", "0.0011670817442577675`"}], "}"}], 
     ",", 
     RowBox[{"{", 
      RowBox[{"20.400000000000002`", ",", "0.0011670817442577675`"}], "}"}], 
     ",", 
     RowBox[{"{", 
      RowBox[{"20.6`", ",", "0.0011670817442577675`"}], "}"}], ",", 
     RowBox[{"{", 
      RowBox[{"20.8`", ",", "0.0011670817442577675`"}], "}"}], ",", 
     RowBox[{"{", 
      RowBox[{"21.`", ",", "0.0011670817442577675`"}], "}"}], ",", 
     RowBox[{"{", 
      RowBox[{"21.200000000000003`", ",", "0.0011670817442577675`"}], "}"}], 
     ",", 
     RowBox[{"{", 
      RowBox[{"21.400000000000002`", ",", "0.0011670817442577675`"}], "}"}], 
     ",", 
     RowBox[{"{", 
      RowBox[{"21.6`", ",", "0.0011670817442577675`"}], "}"}], ",", 
     RowBox[{"{", 
      RowBox[{"21.8`", ",", "0.0011670817442577675`"}], "}"}], ",", 
     RowBox[{"{", 
      RowBox[{"22.`", ",", "0.0011670817442577675`"}], "}"}], ",", 
     RowBox[{"{", 
      RowBox[{"22.200000000000003`", ",", "0.0011670817442577675`"}], "}"}], 
     ",", 
     RowBox[{"{", 
      RowBox[{"22.400000000000002`", ",", "0.0011670817442577675`"}], "}"}], 
     ",", 
     RowBox[{"{", 
      RowBox[{"22.6`", ",", "0.0011670817442577675`"}], "}"}], ",", 
     RowBox[{"{", 
      RowBox[{"22.8`", ",", "0.0011670817442577675`"}], "}"}], ",", 
     RowBox[{"{", 
      RowBox[{"23.`", ",", "0.0011670817442577675`"}], "}"}], ",", 
     RowBox[{"{", 
      RowBox[{"23.200000000000003`", ",", "0.0011670817442577675`"}], "}"}], 
     ",", 
     RowBox[{"{", 
      RowBox[{"23.400000000000002`", ",", "0.0011670817442577675`"}], "}"}], 
     ",", 
     RowBox[{"{", 
      RowBox[{"23.6`", ",", "0.0011670817442577675`"}], "}"}], ",", 
     RowBox[{"{", 
      RowBox[{"23.8`", ",", "0.0011670817442577675`"}], "}"}], ",", 
     RowBox[{"{", 
      RowBox[{"24.`", ",", "0.0011670817442577675`"}], "}"}]}], "}"}]}], 
  ";"}]], "Input",
 CellChangeTimes->{{3.9181970487830186`*^9, 3.918197055024317*^9}, {
  3.918198106504856*^9, 3.918198110264584*^9}, {3.9181983024323187`*^9, 
  3.918198305609296*^9}},
 CellLabel->
  "In[483]:=",ExpressionUUID->"2db4e4f9-8e3b-4ac8-87c0-06621945a24a"],

Cell[BoxData[
 RowBox[{
  RowBox[{"MEPdataB", "=", 
   RowBox[{"{", 
    RowBox[{
     RowBox[{"{", 
      RowBox[{"0.`", ",", "0.9971752221058013`"}], "}"}], ",", 
     RowBox[{"{", 
      RowBox[{"0.2`", ",", "0.9966144505968848`"}], "}"}], ",", 
     RowBox[{"{", 
      RowBox[{"0.4`", ",", "0.9959610174400187`"}], "}"}], ",", 
     RowBox[{"{", 
      RowBox[{"0.6000000000000001`", ",", "0.9952102877938213`"}], "}"}], ",", 
     RowBox[{"{", 
      RowBox[{"0.8`", ",", "0.9943725457500825`"}], "}"}], ",", 
     RowBox[{"{", 
      RowBox[{"1.`", ",", "0.9934502670092894`"}], "}"}], ",", 
     RowBox[{"{", 
      RowBox[{"1.2000000000000002`", ",", "0.9924475166257725`"}], "}"}], ",", 
     RowBox[{"{", 
      RowBox[{"1.4000000000000001`", ",", "0.9913650137893353`"}], "}"}], ",", 
     RowBox[{"{", 
      RowBox[{"1.6`", ",", "0.9902003662273487`"}], "}"}], ",", 
     RowBox[{"{", 
      RowBox[{"1.8`", ",", "0.9889485406676792`"}], "}"}], ",", 
     RowBox[{"{", 
      RowBox[{"2.`", ",", "0.9876091064137414`"}], "}"}], ",", 
     RowBox[{"{", 
      RowBox[{"2.2`", ",", "0.9861691432488492`"}], "}"}], ",", 
     RowBox[{"{", 
      RowBox[{"2.4000000000000004`", ",", "0.9846164218420038`"}], "}"}], ",", 
     RowBox[{"{", 
      RowBox[{"2.6`", ",", "0.9829477266492168`"}], "}"}], ",", 
     RowBox[{"{", 
      RowBox[{"2.8000000000000003`", ",", "0.9811353747630412`"}], "}"}], ",", 
     RowBox[{"{", 
      RowBox[{"3.`", ",", "0.9791769481253298`"}], "}"}], ",", 
     RowBox[{"{", 
      RowBox[{"3.2`", ",", "0.9770396616192749`"}], "}"}], ",", 
     RowBox[{"{", 
      RowBox[{"3.4000000000000004`", ",", "0.9747168025081887`"}], "}"}], ",", 
     RowBox[{"{", 
      RowBox[{"3.6`", ",", "0.9721740370120786`"}], "}"}], ",", 
     RowBox[{"{", 
      RowBox[{"3.8000000000000003`", ",", "0.9694042776851743`"}], "}"}], ",", 
     RowBox[{"{", 
      RowBox[{"4.`", ",", "0.9663692431761948`"}], "}"}], ",", 
     RowBox[{"{", 
      RowBox[{"4.2`", ",", "0.9630656060151456`"}], "}"}], ",", 
     RowBox[{"{", 
      RowBox[{"4.4`", ",", "0.9594472778573352`"}], "}"}], ",", 
     RowBox[{"{", 
      RowBox[{"4.6000000000000005`", ",", "0.9555171469318137`"}], "}"}], ",", 
     RowBox[{"{", 
      RowBox[{"4.800000000000001`", ",", "0.9512184166820051`"}], "}"}], ",", 
     RowBox[{"{", 
      RowBox[{"5.`", ",", "0.9465621717651914`"}], "}"}], ",", 
     RowBox[{"{", 
      RowBox[{"5.2`", ",", "0.9414805439541464`"}], "}"}], ",", 
     RowBox[{"{", 
      RowBox[{"5.4`", ",", "0.9359860014126059`"}], "}"}], ",", 
     RowBox[{"{", 
      RowBox[{"5.6000000000000005`", ",", "0.9300053154394642`"}], "}"}], ",", 
     RowBox[{"{", 
      RowBox[{"5.800000000000001`", ",", "0.9235526625353756`"}], "}"}], ",", 
     RowBox[{"{", 
      RowBox[{"6.`", ",", "0.9165488320304467`"}], "}"}], ",", 
     RowBox[{"{", 
      RowBox[{"6.2`", ",", "0.9090107583185731`"}], "}"}], ",", 
     RowBox[{"{", 
      RowBox[{"6.4`", ",", "0.9008506200006126`"}], "}"}], ",", 
     RowBox[{"{", 
      RowBox[{"6.6000000000000005`", ",", "0.8920965692116897`"}], "}"}], ",", 
     RowBox[{"{", 
      RowBox[{"6.800000000000001`", ",", "0.88265463363464`"}], "}"}], ",", 
     RowBox[{"{", 
      RowBox[{"7.`", ",", "0.8725415148107125`"}], "}"}], ",", 
     RowBox[{"{", 
      RowBox[{"7.2`", ",", "0.8616920848610663`"}], "}"}], ",", 
     RowBox[{"{", 
      RowBox[{"7.4`", ",", "0.8500846277550353`"}], "}"}], ",", 
     RowBox[{"{", 
      RowBox[{"7.6000000000000005`", ",", "0.8377099001823507`"}], "}"}], ",", 
     RowBox[{"{", 
      RowBox[{"7.800000000000001`", ",", "0.824504671763763`"}], "}"}], ",", 
     RowBox[{"{", 
      RowBox[{"8.`", ",", "0.8104827384399679`"}], "}"}], ",", 
     RowBox[{"{", 
      RowBox[{"8.200000000000001`", ",", "0.7956150240378783`"}], "}"}], ",", 
     RowBox[{"{", 
      RowBox[{"8.4`", ",", "0.7798693078196702`"}], "}"}], ",", 
     RowBox[{"{", 
      RowBox[{"8.6`", ",", "0.7632405601300903`"}], "}"}], ",", 
     RowBox[{"{", 
      RowBox[{"8.8`", ",", "0.7457622126415209`"}], "}"}], ",", 
     RowBox[{"{", 
      RowBox[{"9.`", ",", "0.7274016998780938`"}], "}"}], ",", 
     RowBox[{"{", 
      RowBox[{"9.200000000000001`", ",", "0.7081712249781948`"}], "}"}], ",", 
     RowBox[{"{", 
      RowBox[{"9.4`", ",", "0.688089901721828`"}], "}"}], ",", 
     RowBox[{"{", 
      RowBox[{"9.600000000000001`", ",", "0.6671826662677228`"}], "}"}], ",", 
     RowBox[{"{", 
      RowBox[{"9.8`", ",", "0.6454823779947254`"}], "}"}], ",", 
     RowBox[{"{", 
      RowBox[{"10.`", ",", "0.6230240389305791`"}], "}"}], ",", 
     RowBox[{"{", 
      RowBox[{"10.200000000000001`", ",", "0.5998519505052478`"}], "}"}], ",", 
     RowBox[{"{", 
      RowBox[{"10.4`", ",", "0.5760135625758701`"}], "}"}], ",", 
     RowBox[{"{", 
      RowBox[{"10.600000000000001`", ",", "0.5515995175506471`"}], "}"}], ",", 
     RowBox[{"{", 
      RowBox[{"10.8`", ",", "0.5266353557061901`"}], "}"}], ",", 
     RowBox[{"{", 
      RowBox[{"11.`", ",", "0.5012077741857321`"}], "}"}], ",", 
     RowBox[{"{", 
      RowBox[{"11.200000000000001`", ",", "0.4753849751530623`"}], "}"}], ",", 
     RowBox[{"{", 
      RowBox[{"11.4`", ",", "0.44925985621106124`"}], "}"}], ",", 
     RowBox[{"{", 
      RowBox[{"11.600000000000001`", ",", "0.4228960901371839`"}], "}"}], ",", 
     RowBox[{"{", 
      RowBox[{"11.8`", ",", "0.39637960072743383`"}], "}"}], ",", 
     RowBox[{"{", 
      RowBox[{"12.`", ",", "0.3697930989686012`"}], "}"}], ",", 
     RowBox[{"{", 
      RowBox[{"12.200000000000001`", ",", "0.3432212860818114`"}], "}"}], ",", 
     RowBox[{"{", 
      RowBox[{"12.4`", ",", "0.31674782118098405`"}], "}"}], ",", 
     RowBox[{"{", 
      RowBox[{"12.600000000000001`", ",", "0.2904500363756311`"}], "}"}], ",", 
     RowBox[{"{", 
      RowBox[{"12.8`", ",", "0.2644056511869429`"}], "}"}], ",", 
     RowBox[{"{", 
      RowBox[{"13.`", ",", "0.23868896213686247`"}], "}"}], ",", 
     RowBox[{"{", 
      RowBox[{"13.200000000000001`", ",", "0.2133801140040934`"}], "}"}], ",", 
     RowBox[{"{", 
      RowBox[{"13.4`", ",", "0.18854036396873802`"}], "}"}], ",", 
     RowBox[{"{", 
      RowBox[{"13.600000000000001`", ",", "0.1642366942111857`"}], "}"}], ",", 
     RowBox[{"{", 
      RowBox[{"13.8`", ",", "0.14053131232973293`"}], "}"}], ",", 
     RowBox[{"{", 
      RowBox[{"14.`", ",", "0.11747809355520057`"}], "}"}], ",", 
     RowBox[{"{", 
      RowBox[{"14.200000000000001`", ",", "0.09512812532917732`"}], "}"}], 
     ",", 
     RowBox[{"{", 
      RowBox[{"14.4`", ",", "0.07352600125857378`"}], "}"}], ",", 
     RowBox[{"{", 
      RowBox[{"14.600000000000001`", ",", "0.05271218098785166`"}], "}"}], 
     ",", 
     RowBox[{"{", 
      RowBox[{"14.8`", ",", "0.032753237944716906`"}], "}"}], ",", 
     RowBox[{"{", 
      RowBox[{"15.`", ",", "0.014241554835537998`"}], "}"}], ",", 
     RowBox[{"{", 
      RowBox[{"15.200000000000001`", ",", "0.0038031487526708992`"}], "}"}], 
     ",", 
     RowBox[{"{", 
      RowBox[{"15.4`", ",", "0.0038031487526708992`"}], "}"}], ",", 
     RowBox[{"{", 
      RowBox[{"15.600000000000001`", ",", "0.0038031487526708992`"}], "}"}], 
     ",", 
     RowBox[{"{", 
      RowBox[{"15.8`", ",", "0.0038031487526708992`"}], "}"}], ",", 
     RowBox[{"{", 
      RowBox[{"16.`", ",", "0.0038031487526708992`"}], "}"}], ",", 
     RowBox[{"{", 
      RowBox[{"16.2`", ",", "0.0038031487526708992`"}], "}"}], ",", 
     RowBox[{"{", 
      RowBox[{"16.400000000000002`", ",", "0.0038031487526708992`"}], "}"}], 
     ",", 
     RowBox[{"{", 
      RowBox[{"16.6`", ",", "0.0038031487526708992`"}], "}"}], ",", 
     RowBox[{"{", 
      RowBox[{"16.8`", ",", "0.0038031487526708992`"}], "}"}], ",", 
     RowBox[{"{", 
      RowBox[{"17.`", ",", "0.0038031487526708992`"}], "}"}], ",", 
     RowBox[{"{", 
      RowBox[{"17.2`", ",", "0.0038031487526708992`"}], "}"}], ",", 
     RowBox[{"{", 
      RowBox[{"17.400000000000002`", ",", "0.0038031487526708992`"}], "}"}], 
     ",", 
     RowBox[{"{", 
      RowBox[{"17.6`", ",", "0.0038031487526708992`"}], "}"}], ",", 
     RowBox[{"{", 
      RowBox[{"17.8`", ",", "0.0038031487526708992`"}], "}"}], ",", 
     RowBox[{"{", 
      RowBox[{"18.`", ",", "0.0038031487526708992`"}], "}"}], ",", 
     RowBox[{"{", 
      RowBox[{"18.2`", ",", "0.0038031487526708992`"}], "}"}], ",", 
     RowBox[{"{", 
      RowBox[{"18.400000000000002`", ",", "0.0038031487526708992`"}], "}"}], 
     ",", 
     RowBox[{"{", 
      RowBox[{"18.6`", ",", "0.0038031487526708992`"}], "}"}], ",", 
     RowBox[{"{", 
      RowBox[{"18.8`", ",", "0.0038031487526708992`"}], "}"}], ",", 
     RowBox[{"{", 
      RowBox[{"19.`", ",", "0.0038031487526708992`"}], "}"}], ",", 
     RowBox[{"{", 
      RowBox[{"19.200000000000003`", ",", "0.0038031487526708992`"}], "}"}], 
     ",", 
     RowBox[{"{", 
      RowBox[{"19.400000000000002`", ",", "0.0038031487526708992`"}], "}"}], 
     ",", 
     RowBox[{"{", 
      RowBox[{"19.6`", ",", "0.0038031487526708992`"}], "}"}], ",", 
     RowBox[{"{", 
      RowBox[{"19.8`", ",", "0.0038031487526708992`"}], "}"}], ",", 
     RowBox[{"{", 
      RowBox[{"20.`", ",", "0.0038031487526708992`"}], "}"}], ",", 
     RowBox[{"{", 
      RowBox[{"20.200000000000003`", ",", "0.0038031487526708992`"}], "}"}], 
     ",", 
     RowBox[{"{", 
      RowBox[{"20.400000000000002`", ",", "0.0038031487526708992`"}], "}"}], 
     ",", 
     RowBox[{"{", 
      RowBox[{"20.6`", ",", "0.0038031487526708992`"}], "}"}], ",", 
     RowBox[{"{", 
      RowBox[{"20.8`", ",", "0.0038031487526708992`"}], "}"}], ",", 
     RowBox[{"{", 
      RowBox[{"21.`", ",", "0.0038031487526708992`"}], "}"}], ",", 
     RowBox[{"{", 
      RowBox[{"21.200000000000003`", ",", "0.0038031487526708992`"}], "}"}], 
     ",", 
     RowBox[{"{", 
      RowBox[{"21.400000000000002`", ",", "0.0038031487526708992`"}], "}"}], 
     ",", 
     RowBox[{"{", 
      RowBox[{"21.6`", ",", "0.0038031487526708992`"}], "}"}], ",", 
     RowBox[{"{", 
      RowBox[{"21.8`", ",", "0.0038031487526708992`"}], "}"}], ",", 
     RowBox[{"{", 
      RowBox[{"22.`", ",", "0.0038031487526708992`"}], "}"}], ",", 
     RowBox[{"{", 
      RowBox[{"22.200000000000003`", ",", "0.0038031487526708992`"}], "}"}], 
     ",", 
     RowBox[{"{", 
      RowBox[{"22.400000000000002`", ",", "0.0038031487526708992`"}], "}"}], 
     ",", 
     RowBox[{"{", 
      RowBox[{"22.6`", ",", "0.0038031487526708992`"}], "}"}], ",", 
     RowBox[{"{", 
      RowBox[{"22.8`", ",", "0.0038031487526708992`"}], "}"}], ",", 
     RowBox[{"{", 
      RowBox[{"23.`", ",", "0.0038031487526708992`"}], "}"}], ",", 
     RowBox[{"{", 
      RowBox[{"23.200000000000003`", ",", "0.0038031487526708992`"}], "}"}], 
     ",", 
     RowBox[{"{", 
      RowBox[{"23.400000000000002`", ",", "0.0038031487526708992`"}], "}"}], 
     ",", 
     RowBox[{"{", 
      RowBox[{"23.6`", ",", "0.0038031487526708992`"}], "}"}], ",", 
     RowBox[{"{", 
      RowBox[{"23.8`", ",", "0.0038031487526708992`"}], "}"}], ",", 
     RowBox[{"{", 
      RowBox[{"24.`", ",", "0.0038031487526708992`"}], "}"}]}], "}"}]}], 
  ";"}]], "Input",
 CellChangeTimes->{{3.9181982839056334`*^9, 3.9181983254726443`*^9}},
 CellLabel->
  "In[484]:=",ExpressionUUID->"f47a100c-00f9-4b9e-9103-d18246ed86be"],

Cell[BoxData[
 RowBox[{
  RowBox[{"ProdSumB", "=", 
   RowBox[{"{", 
    RowBox[{
     RowBox[{"{", 
      RowBox[{"0.`", ",", "0.9995819971728939`"}], "}"}], ",", 
     RowBox[{"{", 
      RowBox[{"0.2`", ",", "0.9988859729511329`"}], "}"}], ",", 
     RowBox[{"{", 
      RowBox[{"0.4`", ",", "0.9982058825662635`"}], "}"}], ",", 
     RowBox[{"{", 
      RowBox[{"0.6000000000000001`", ",", "0.9974754065294754`"}], "}"}], ",", 
     RowBox[{"{", 
      RowBox[{"0.8`", ",", "0.9966223629518224`"}], "}"}], ",", 
     RowBox[{"{", 
      RowBox[{"1.`", ",", "0.9955749898312982`"}], "}"}], ",", 
     RowBox[{"{", 
      RowBox[{"1.2000000000000002`", ",", "0.9942349105885449`"}], "}"}], ",", 
     RowBox[{"{", 
      RowBox[{"1.4000000000000001`", ",", "0.9924551206282233`"}], "}"}], ",", 
     RowBox[{"{", 
      RowBox[{"1.6`", ",", "0.9900196592861488`"}], "}"}], ",", 
     RowBox[{"{", 
      RowBox[{"1.8`", ",", "0.9866251653091241`"}], "}"}], ",", 
     RowBox[{"{", 
      RowBox[{"2.`", ",", "0.9818647244546315`"}], "}"}], ",", 
     RowBox[{"{", 
      RowBox[{"2.2`", ",", "0.9752123571060413`"}], "}"}], ",", 
     RowBox[{"{", 
      RowBox[{"2.4000000000000004`", ",", "0.9660833483053091`"}], "}"}], ",", 
     RowBox[{"{", 
      RowBox[{"2.6`", ",", "0.9538496307398568`"}], "}"}], ",", 
     RowBox[{"{", 
      RowBox[{"2.8000000000000003`", ",", "0.9380225870838657`"}], "}"}], ",", 
     RowBox[{"{", 
      RowBox[{"3.`", ",", "0.918462606666907`"}], "}"}], ",", 
     RowBox[{"{", 
      RowBox[{"3.2`", ",", "0.8954007991065003`"}], "}"}], ",", 
     RowBox[{"{", 
      RowBox[{"3.4000000000000004`", ",", "0.8695438536089884`"}], "}"}], ",", 
     RowBox[{"{", 
      RowBox[{"3.6`", ",", "0.8420899736053286`"}], "}"}], ",", 
     RowBox[{"{", 
      RowBox[{"3.8000000000000003`", ",", "0.8141639332579012`"}], "}"}], ",", 
     RowBox[{"{", 
      RowBox[{"4.`", ",", "0.7870044252364837`"}], "}"}], ",", 
     RowBox[{"{", 
      RowBox[{"4.2`", ",", "0.7613245161649889`"}], "}"}], ",", 
     RowBox[{"{", 
      RowBox[{"4.4`", ",", "0.7376165590378668`"}], "}"}], ",", 
     RowBox[{"{", 
      RowBox[{"4.6000000000000005`", ",", "0.7160612628608543`"}], "}"}], ",", 
     RowBox[{"{", 
      RowBox[{"4.800000000000001`", ",", "0.6966183878041783`"}], "}"}], ",", 
     RowBox[{"{", 
      RowBox[{"5.`", ",", "0.6791112460424179`"}], "}"}], ",", 
     RowBox[{"{", 
      RowBox[{"5.2`", ",", "0.6633047886882336`"}], "}"}], ",", 
     RowBox[{"{", 
      RowBox[{"5.4`", ",", "0.6489433912541784`"}], "}"}], ",", 
     RowBox[{"{", 
      RowBox[{"5.6000000000000005`", ",", "0.6357774680288633`"}], "}"}], ",", 
     RowBox[{"{", 
      RowBox[{"5.800000000000001`", ",", "0.623580079246576`"}], "}"}], ",", 
     RowBox[{"{", 
      RowBox[{"6.`", ",", "0.6121593833117184`"}], "}"}], ",", 
     RowBox[{"{", 
      RowBox[{"6.2`", ",", "0.601336033955223`"}], "}"}], ",", 
     RowBox[{"{", 
      RowBox[{"6.4`", ",", "0.5909444030927974`"}], "}"}], ",", 
     RowBox[{"{", 
      RowBox[{"6.6000000000000005`", ",", "0.5808513587336123`"}], "}"}], ",", 
     RowBox[{"{", 
      RowBox[{"6.800000000000001`", ",", "0.5709818287812992`"}], "}"}], ",", 
     RowBox[{"{", 
      RowBox[{"7.`", ",", "0.5611606768831585`"}], "}"}], ",", 
     RowBox[{"{", 
      RowBox[{"7.2`", ",", "0.5513347064789184`"}], "}"}], ",", 
     RowBox[{"{", 
      RowBox[{"7.4`", ",", "0.5414277387758001`"}], "}"}], ",", 
     RowBox[{"{", 
      RowBox[{"7.6000000000000005`", ",", "0.531373173098948`"}], "}"}], ",", 
     RowBox[{"{", 
      RowBox[{"7.800000000000001`", ",", "0.5211121561720733`"}], "}"}], ",", 
     RowBox[{"{", 
      RowBox[{"8.`", ",", "0.5105954576644887`"}], "}"}], ",", 
     RowBox[{"{", 
      RowBox[{"8.200000000000001`", ",", "0.49978888940155103`"}], "}"}], ",", 
     RowBox[{"{", 
      RowBox[{"8.4`", ",", "0.48865024211445524`"}], "}"}], ",", 
     RowBox[{"{", 
      RowBox[{"8.6`", ",", "0.47714985833664336`"}], "}"}], ",", 
     RowBox[{"{", 
      RowBox[{"8.8`", ",", "0.4652667507390658`"}], "}"}], ",", 
     RowBox[{"{", 
      RowBox[{"9.`", ",", "0.4529846529795475`"}], "}"}], ",", 
     RowBox[{"{", 
      RowBox[{"9.200000000000001`", ",", "0.44029463394145585`"}], "}"}], ",", 
     RowBox[{"{", 
      RowBox[{"9.4`", ",", "0.4271935692366537`"}], "}"}], ",", 
     RowBox[{"{", 
      RowBox[{"9.600000000000001`", ",", "0.4136840877834286`"}], "}"}], ",", 
     RowBox[{"{", 
      RowBox[{"9.8`", ",", "0.3997741445214543`"}], "}"}], ",", 
     RowBox[{"{", 
      RowBox[{"10.`", ",", "0.38547670745447743`"}], "}"}], ",", 
     RowBox[{"{", 
      RowBox[{"10.200000000000001`", ",", "0.3708221927955346`"}], "}"}], ",", 
     RowBox[{"{", 
      RowBox[{"10.4`", ",", "0.35582837756295305`"}], "}"}], ",", 
     RowBox[{"{", 
      RowBox[{"10.600000000000001`", ",", "0.34051595098205395`"}], "}"}], 
     ",", 
     RowBox[{"{", 
      RowBox[{"10.8`", ",", "0.3249275432803476`"}], "}"}], ",", 
     RowBox[{"{", 
      RowBox[{"11.`", ",", "0.3090971411701386`"}], "}"}], ",", 
     RowBox[{"{", 
      RowBox[{"11.200000000000001`", ",", "0.29306753559182497`"}], "}"}], 
     ",", 
     RowBox[{"{", 
      RowBox[{"11.4`", ",", "0.2768748325527694`"}], "}"}], ",", 
     RowBox[{"{", 
      RowBox[{"11.600000000000001`", ",", "0.2605694559199632`"}], "}"}], ",", 
     RowBox[{"{", 
      RowBox[{"11.8`", ",", "0.24419874190393434`"}], "}"}], ",", 
     RowBox[{"{", 
      RowBox[{"12.`", ",", "0.22780796527489494`"}], "}"}], ",", 
     RowBox[{"{", 
      RowBox[{"12.200000000000001`", ",", "0.21144014045868767`"}], "}"}], 
     ",", 
     RowBox[{"{", 
      RowBox[{"12.4`", ",", "0.19514614982114198`"}], "}"}], ",", 
     RowBox[{"{", 
      RowBox[{"12.600000000000001`", ",", "0.17896965929865263`"}], "}"}], 
     ",", 
     RowBox[{"{", 
      RowBox[{"12.8`", ",", "0.16295923884662128`"}], "}"}], ",", 
     RowBox[{"{", 
      RowBox[{"13.`", ",", "0.14715753983794438`"}], "}"}], ",", 
     RowBox[{"{", 
      RowBox[{"13.200000000000001`", ",", "0.131604540611822`"}], "}"}], ",", 
     RowBox[{"{", 
      RowBox[{"13.4`", ",", "0.11634326018599472`"}], "}"}], ",", 
     RowBox[{"{", 
      RowBox[{"13.600000000000001`", ",", "0.10141236871708337`"}], "}"}], 
     ",", 
     RowBox[{"{", 
      RowBox[{"13.8`", ",", "0.08684431821658985`"}], "}"}], ",", 
     RowBox[{"{", 
      RowBox[{"14.`", ",", "0.07267512186498525`"}], "}"}], ",", 
     RowBox[{"{", 
      RowBox[{"14.200000000000001`", ",", "0.05893383339727955`"}], "}"}], 
     ",", 
     RowBox[{"{", 
      RowBox[{"14.4`", ",", "0.04564463756257772`"}], "}"}], ",", 
     RowBox[{"{", 
      RowBox[{"14.600000000000001`", ",", "0.03283298608827`"}], "}"}], ",", 
     RowBox[{"{", 
      RowBox[{"14.8`", ",", "0.02053981702465122`"}], "}"}], ",", 
     RowBox[{"{", 
      RowBox[{"15.`", ",", "0.009129209764847851`"}], "}"}], ",", 
     RowBox[{"{", 
      RowBox[{"15.200000000000001`", ",", "0.0026735170554742643`"}], "}"}], 
     ",", 
     RowBox[{"{", 
      RowBox[{"15.4`", ",", "0.0026735170554742643`"}], "}"}], ",", 
     RowBox[{"{", 
      RowBox[{"15.600000000000001`", ",", "0.0026735170554742643`"}], "}"}], 
     ",", 
     RowBox[{"{", 
      RowBox[{"15.8`", ",", "0.0026735170554742643`"}], "}"}], ",", 
     RowBox[{"{", 
      RowBox[{"16.`", ",", "0.0026735170554742643`"}], "}"}], ",", 
     RowBox[{"{", 
      RowBox[{"16.2`", ",", "0.0026735170554742643`"}], "}"}], ",", 
     RowBox[{"{", 
      RowBox[{"16.400000000000002`", ",", "0.0026735170554742643`"}], "}"}], 
     ",", 
     RowBox[{"{", 
      RowBox[{"16.6`", ",", "0.0026735170554742643`"}], "}"}], ",", 
     RowBox[{"{", 
      RowBox[{"16.8`", ",", "0.0026735170554742643`"}], "}"}], ",", 
     RowBox[{"{", 
      RowBox[{"17.`", ",", "0.0026735170554742643`"}], "}"}], ",", 
     RowBox[{"{", 
      RowBox[{"17.2`", ",", "0.0026735170554742643`"}], "}"}], ",", 
     RowBox[{"{", 
      RowBox[{"17.400000000000002`", ",", "0.0026735170554742643`"}], "}"}], 
     ",", 
     RowBox[{"{", 
      RowBox[{"17.6`", ",", "0.0026735170554742643`"}], "}"}], ",", 
     RowBox[{"{", 
      RowBox[{"17.8`", ",", "0.0026735170554742643`"}], "}"}], ",", 
     RowBox[{"{", 
      RowBox[{"18.`", ",", "0.0026735170554742643`"}], "}"}], ",", 
     RowBox[{"{", 
      RowBox[{"18.2`", ",", "0.0026735170554742643`"}], "}"}], ",", 
     RowBox[{"{", 
      RowBox[{"18.400000000000002`", ",", "0.0026735170554742643`"}], "}"}], 
     ",", 
     RowBox[{"{", 
      RowBox[{"18.6`", ",", "0.0026735170554742643`"}], "}"}], ",", 
     RowBox[{"{", 
      RowBox[{"18.8`", ",", "0.0026735170554742643`"}], "}"}], ",", 
     RowBox[{"{", 
      RowBox[{"19.`", ",", "0.0026735170554742643`"}], "}"}], ",", 
     RowBox[{"{", 
      RowBox[{"19.200000000000003`", ",", "0.0026735170554742643`"}], "}"}], 
     ",", 
     RowBox[{"{", 
      RowBox[{"19.400000000000002`", ",", "0.0026735170554742643`"}], "}"}], 
     ",", 
     RowBox[{"{", 
      RowBox[{"19.6`", ",", "0.0026735170554742643`"}], "}"}], ",", 
     RowBox[{"{", 
      RowBox[{"19.8`", ",", "0.0026735170554742643`"}], "}"}], ",", 
     RowBox[{"{", 
      RowBox[{"20.`", ",", "0.0026735170554742643`"}], "}"}], ",", 
     RowBox[{"{", 
      RowBox[{"20.200000000000003`", ",", "0.0026735170554742643`"}], "}"}], 
     ",", 
     RowBox[{"{", 
      RowBox[{"20.400000000000002`", ",", "0.0026735170554742643`"}], "}"}], 
     ",", 
     RowBox[{"{", 
      RowBox[{"20.6`", ",", "0.0026735170554742643`"}], "}"}], ",", 
     RowBox[{"{", 
      RowBox[{"20.8`", ",", "0.0026735170554742643`"}], "}"}], ",", 
     RowBox[{"{", 
      RowBox[{"21.`", ",", "0.0026735170554742643`"}], "}"}], ",", 
     RowBox[{"{", 
      RowBox[{"21.200000000000003`", ",", "0.0026735170554742643`"}], "}"}], 
     ",", 
     RowBox[{"{", 
      RowBox[{"21.400000000000002`", ",", "0.0026735170554742643`"}], "}"}], 
     ",", 
     RowBox[{"{", 
      RowBox[{"21.6`", ",", "0.0026735170554742643`"}], "}"}], ",", 
     RowBox[{"{", 
      RowBox[{"21.8`", ",", "0.0026735170554742643`"}], "}"}], ",", 
     RowBox[{"{", 
      RowBox[{"22.`", ",", "0.0026735170554742643`"}], "}"}], ",", 
     RowBox[{"{", 
      RowBox[{"22.200000000000003`", ",", "0.0026735170554742643`"}], "}"}], 
     ",", 
     RowBox[{"{", 
      RowBox[{"22.400000000000002`", ",", "0.0026735170554742643`"}], "}"}], 
     ",", 
     RowBox[{"{", 
      RowBox[{"22.6`", ",", "0.0026735170554742643`"}], "}"}], ",", 
     RowBox[{"{", 
      RowBox[{"22.8`", ",", "0.0026735170554742643`"}], "}"}], ",", 
     RowBox[{"{", 
      RowBox[{"23.`", ",", "0.0026735170554742643`"}], "}"}], ",", 
     RowBox[{"{", 
      RowBox[{"23.200000000000003`", ",", "0.0026735170554742643`"}], "}"}], 
     ",", 
     RowBox[{"{", 
      RowBox[{"23.400000000000002`", ",", "0.0026735170554742643`"}], "}"}], 
     ",", 
     RowBox[{"{", 
      RowBox[{"23.6`", ",", "0.0026735170554742643`"}], "}"}], ",", 
     RowBox[{"{", 
      RowBox[{"23.8`", ",", "0.0026735170554742643`"}], "}"}], ",", 
     RowBox[{"{", 
      RowBox[{"24.`", ",", "0.0026735170554742643`"}], "}"}]}], "}"}]}], 
  ";"}]], "Input",
 CellChangeTimes->{{3.9186347553428288`*^9, 3.918634786423063*^9}},
 CellLabel->
  "In[485]:=",ExpressionUUID->"cd7bb1a2-ca46-4242-bef9-a7e18d38c320"],

Cell[BoxData[
 RowBox[{"(*", 
  RowBox[{
   RowBox[{"RoI", "=", 
    RowBox[{
     RowBox[{"{", 
      RowBox[{
       FractionBox[
        RowBox[{"m`E", " ", "r5`Vmax", "*", 
         RowBox[{"(", 
          RowBox[{"1", "-", 
           RowBox[{"L", "[", 
            RowBox[{"t", ",", "T", ",", "dusk"}], "]"}]}], ")"}]}], 
        RowBox[{"m`E", "+", "r5`Km"}]], ",", "\[IndentingNewLine]", 
       FractionBox[
        RowBox[{"m`O", " ", "r16`Vmax", "*", 
         RowBox[{"(", 
          RowBox[{"L", "[", 
           RowBox[{"t", ",", "T", ",", "dusk"}], "]"}], ")"}]}], 
        RowBox[{"r16`Km", "+", "m`O"}]], ",", 
       RowBox[{
        FractionBox[
         RowBox[{"m`E", " ", "r5`Vmax", "*", 
          RowBox[{"(", 
           RowBox[{"1", "-", 
            RowBox[{"L", "[", 
             RowBox[{"t", ",", "T", ",", "dusk"}], "]"}]}], ")"}]}], 
         RowBox[{"m`E", "+", "r5`Km"}]], "+", "\[IndentingNewLine]", 
        FractionBox[
         RowBox[{"m`O", " ", "r16`Vmax", "*", 
          RowBox[{"(", 
           RowBox[{"L", "[", 
            RowBox[{"t", ",", "T", ",", "dusk"}], "]"}], ")"}]}], 
         RowBox[{"r16`Km", "+", "m`O"}]]}]}], "}"}], "/.", 
     "SubsDepVarsWithT"}]}], ";"}], "*)"}]], "Input",
 CellChangeTimes->{{3.918635310224463*^9, 3.9186353342711754`*^9}, 
   3.9186353956716175`*^9, {3.918635463638901*^9, 3.918635472584132*^9}, {
   3.918635511239564*^9, 3.9186355237134886`*^9}, 3.91863999954719*^9},
 CellLabel->
  "In[486]:=",ExpressionUUID->"50ab64b7-759b-4127-93f0-ba7201e6633d"],

Cell[BoxData[
 RowBox[{
  RowBox[{"MVAdataC", "=", 
   RowBox[{"{", 
    RowBox[{
     RowBox[{"{", 
      RowBox[{"0.`", ",", "0.36487748694400146`"}], "}"}], ",", 
     RowBox[{"{", 
      RowBox[{"0.2`", ",", "0.7579162942654811`"}], "}"}], ",", 
     RowBox[{"{", 
      RowBox[{"0.4`", ",", "0.9638579921167778`"}], "}"}], ",", 
     RowBox[{"{", 
      RowBox[{"0.6000000000000001`", ",", "0.9950301724759955`"}], "}"}], ",", 
     RowBox[{"{", 
      RowBox[{"0.8`", ",", "0.99931350187308`"}], "}"}], ",", 
     RowBox[{"{", 
      RowBox[{"1.`", ",", "0.9999093186012151`"}], "}"}], ",", 
     RowBox[{"{", 
      RowBox[{"1.2000000000000002`", ",", "0.9999874226512193`"}], "}"}], ",", 
     RowBox[{"{", 
      RowBox[{"1.4000000000000001`", ",", "0.9999983288003038`"}], "}"}], ",", 
     RowBox[{"{", 
      RowBox[{"1.6`", ",", "0.9999997738347076`"}], "}"}], ",", 
     RowBox[{"{", 
      RowBox[{"1.8`", ",", "0.9999999688266247`"}], "}"}], ",", 
     RowBox[{"{", 
      RowBox[{"2.`", ",", "0.9999999958833471`"}], "}"}], ",", 
     RowBox[{"{", 
      RowBox[{"2.2`", ",", "0.9999999994290781`"}], "}"}], ",", 
     RowBox[{"{", 
      RowBox[{"2.4000000000000004`", ",", "0.9999999999241402`"}], "}"}], ",", 
     RowBox[{"{", 
      RowBox[{"2.6`", ",", "0.9999999999897339`"}], "}"}], ",", 
     RowBox[{"{", 
      RowBox[{"2.8000000000000003`", ",", "0.999999999998585`"}], "}"}], ",", 
     RowBox[{"{", 
      RowBox[{"3.`", ",", "0.999999999999813`"}], "}"}], ",", 
     RowBox[{"{", 
      RowBox[{"3.2`", ",", "0.9999999999999741`"}], "}"}], ",", 
     RowBox[{"{", 
      RowBox[{"3.4000000000000004`", ",", "0.9999999999999966`"}], "}"}], ",", 
     RowBox[{"{", 
      RowBox[{"3.6`", ",", "0.9999999999999996`"}], "}"}], ",", 
     RowBox[{"{", 
      RowBox[{"3.8000000000000003`", ",", "1.`"}], "}"}], ",", 
     RowBox[{"{", 
      RowBox[{"4.`", ",", "1.`"}], "}"}], ",", 
     RowBox[{"{", 
      RowBox[{"4.2`", ",", "1.`"}], "}"}], ",", 
     RowBox[{"{", 
      RowBox[{"4.4`", ",", "1.`"}], "}"}], ",", 
     RowBox[{"{", 
      RowBox[{"4.6000000000000005`", ",", "1.`"}], "}"}], ",", 
     RowBox[{"{", 
      RowBox[{"4.800000000000001`", ",", "1.`"}], "}"}], ",", 
     RowBox[{"{", 
      RowBox[{"5.`", ",", "1.`"}], "}"}], ",", 
     RowBox[{"{", 
      RowBox[{"5.2`", ",", "0.9999999999999999`"}], "}"}], ",", 
     RowBox[{"{", 
      RowBox[{"5.4`", ",", "0.9999999999999999`"}], "}"}], ",", 
     RowBox[{"{", 
      RowBox[{"5.6000000000000005`", ",", "1.`"}], "}"}], ",", 
     RowBox[{"{", 
      RowBox[{"5.800000000000001`", ",", "1.`"}], "}"}], ",", 
     RowBox[{"{", 
      RowBox[{"6.`", ",", "1.`"}], "}"}], ",", 
     RowBox[{"{", 
      RowBox[{"6.2`", ",", "1.`"}], "}"}], ",", 
     RowBox[{"{", 
      RowBox[{"6.4`", ",", "1.`"}], "}"}], ",", 
     RowBox[{"{", 
      RowBox[{"6.6000000000000005`", ",", "1.`"}], "}"}], ",", 
     RowBox[{"{", 
      RowBox[{"6.800000000000001`", ",", "0.9999999999999999`"}], "}"}], ",", 
     RowBox[{"{", 
      RowBox[{"7.`", ",", "0.9999999999999999`"}], "}"}], ",", 
     RowBox[{"{", 
      RowBox[{"7.2`", ",", "1.`"}], "}"}], ",", 
     RowBox[{"{", 
      RowBox[{"7.4`", ",", "1.`"}], "}"}], ",", 
     RowBox[{"{", 
      RowBox[{"7.6000000000000005`", ",", "1.`"}], "}"}], ",", 
     RowBox[{"{", 
      RowBox[{"7.800000000000001`", ",", "0.9999999999999999`"}], "}"}], ",", 
     RowBox[{"{", 
      RowBox[{"8.`", ",", "1.`"}], "}"}], ",", 
     RowBox[{"{", 
      RowBox[{"8.200000000000001`", ",", "0.9999999999999999`"}], "}"}], ",", 
     RowBox[{"{", 
      RowBox[{"8.4`", ",", "1.`"}], "}"}], ",", 
     RowBox[{"{", 
      RowBox[{"8.6`", ",", "1.`"}], "}"}], ",", 
     RowBox[{"{", 
      RowBox[{"8.8`", ",", "1.`"}], "}"}], ",", 
     RowBox[{"{", 
      RowBox[{"9.`", ",", "1.`"}], "}"}], ",", 
     RowBox[{"{", 
      RowBox[{"9.200000000000001`", ",", "1.`"}], "}"}], ",", 
     RowBox[{"{", 
      RowBox[{"9.4`", ",", "0.9999999999999999`"}], "}"}], ",", 
     RowBox[{"{", 
      RowBox[{"9.600000000000001`", ",", "1.`"}], "}"}], ",", 
     RowBox[{"{", 
      RowBox[{"9.8`", ",", "0.9999999999999999`"}], "}"}], ",", 
     RowBox[{"{", 
      RowBox[{"10.`", ",", "0.9999999999999999`"}], "}"}], ",", 
     RowBox[{"{", 
      RowBox[{"10.200000000000001`", ",", "1.`"}], "}"}], ",", 
     RowBox[{"{", 
      RowBox[{"10.4`", ",", "1.`"}], "}"}], ",", 
     RowBox[{"{", 
      RowBox[{"10.600000000000001`", ",", "0.9999999999999999`"}], "}"}], ",", 
     RowBox[{"{", 
      RowBox[{"10.8`", ",", "1.`"}], "}"}], ",", 
     RowBox[{"{", 
      RowBox[{"11.`", ",", "0.9999999999999999`"}], "}"}], ",", 
     RowBox[{"{", 
      RowBox[{"11.200000000000001`", ",", "1.`"}], "}"}], ",", 
     RowBox[{"{", 
      RowBox[{"11.4`", ",", "0.9999999999999999`"}], "}"}], ",", 
     RowBox[{"{", 
      RowBox[{"11.600000000000001`", ",", "1.`"}], "}"}], ",", 
     RowBox[{"{", 
      RowBox[{"11.8`", ",", "1.`"}], "}"}], ",", 
     RowBox[{"{", 
      RowBox[{"12.`", ",", "1.`"}], "}"}], ",", 
     RowBox[{"{", 
      RowBox[{"12.200000000000001`", ",", "0.9999999999999999`"}], "}"}], ",", 
     RowBox[{"{", 
      RowBox[{"12.4`", ",", "1.`"}], "}"}], ",", 
     RowBox[{"{", 
      RowBox[{"12.600000000000001`", ",", "1.`"}], "}"}], ",", 
     RowBox[{"{", 
      RowBox[{"12.8`", ",", "0.9999999999999999`"}], "}"}], ",", 
     RowBox[{"{", 
      RowBox[{"13.`", ",", "0.9999999999999999`"}], "}"}], ",", 
     RowBox[{"{", 
      RowBox[{"13.200000000000001`", ",", "1.`"}], "}"}], ",", 
     RowBox[{"{", 
      RowBox[{"13.4`", ",", "1.`"}], "}"}], ",", 
     RowBox[{"{", 
      RowBox[{"13.600000000000001`", ",", "0.9999999999999999`"}], "}"}], ",", 
     RowBox[{"{", 
      RowBox[{"13.8`", ",", "1.`"}], "}"}], ",", 
     RowBox[{"{", 
      RowBox[{"14.`", ",", "1.`"}], "}"}], ",", 
     RowBox[{"{", 
      RowBox[{"14.200000000000001`", ",", "1.`"}], "}"}], ",", 
     RowBox[{"{", 
      RowBox[{"14.4`", ",", "1.`"}], "}"}], ",", 
     RowBox[{"{", 
      RowBox[{"14.600000000000001`", ",", "0.9999999999999999`"}], "}"}], ",", 
     RowBox[{"{", 
      RowBox[{"14.8`", ",", "1.`"}], "}"}], ",", 
     RowBox[{"{", 
      RowBox[{"15.`", ",", "0.9999999999999999`"}], "}"}], ",", 
     RowBox[{"{", 
      RowBox[{"15.200000000000001`", ",", "0.9999999999999999`"}], "}"}], ",", 
     RowBox[{"{", 
      RowBox[{"15.4`", ",", "1.`"}], "}"}], ",", 
     RowBox[{"{", 
      RowBox[{"15.600000000000001`", ",", "1.`"}], "}"}], ",", 
     RowBox[{"{", 
      RowBox[{"15.8`", ",", "1.`"}], "}"}], ",", 
     RowBox[{"{", 
      RowBox[{"16.`", ",", "1.`"}], "}"}], ",", 
     RowBox[{"{", 
      RowBox[{"16.2`", ",", "1.`"}], "}"}], ",", 
     RowBox[{"{", 
      RowBox[{"16.400000000000002`", ",", "1.`"}], "}"}], ",", 
     RowBox[{"{", 
      RowBox[{"16.6`", ",", "0.9999999999999999`"}], "}"}], ",", 
     RowBox[{"{", 
      RowBox[{"16.8`", ",", "1.`"}], "}"}], ",", 
     RowBox[{"{", 
      RowBox[{"17.`", ",", "1.`"}], "}"}], ",", 
     RowBox[{"{", 
      RowBox[{"17.2`", ",", "1.`"}], "}"}], ",", 
     RowBox[{"{", 
      RowBox[{"17.400000000000002`", ",", "0.9999999999999999`"}], "}"}], ",", 
     RowBox[{"{", 
      RowBox[{"17.6`", ",", "0.9999999999999999`"}], "}"}], ",", 
     RowBox[{"{", 
      RowBox[{"17.8`", ",", "0.9999999999999999`"}], "}"}], ",", 
     RowBox[{"{", 
      RowBox[{"18.`", ",", "1.`"}], "}"}], ",", 
     RowBox[{"{", 
      RowBox[{"18.2`", ",", "1.`"}], "}"}], ",", 
     RowBox[{"{", 
      RowBox[{"18.400000000000002`", ",", "0.9999999999999999`"}], "}"}], ",", 
     RowBox[{"{", 
      RowBox[{"18.6`", ",", "0.9999999999999999`"}], "}"}], ",", 
     RowBox[{"{", 
      RowBox[{"18.8`", ",", "1.`"}], "}"}], ",", 
     RowBox[{"{", 
      RowBox[{"19.`", ",", "1.`"}], "}"}], ",", 
     RowBox[{"{", 
      RowBox[{"19.200000000000003`", ",", "0.9999999999999999`"}], "}"}], ",", 
     RowBox[{"{", 
      RowBox[{"19.400000000000002`", ",", "1.`"}], "}"}], ",", 
     RowBox[{"{", 
      RowBox[{"19.6`", ",", "1.`"}], "}"}], ",", 
     RowBox[{"{", 
      RowBox[{"19.8`", ",", "1.`"}], "}"}], ",", 
     RowBox[{"{", 
      RowBox[{"20.`", ",", "1.`"}], "}"}], ",", 
     RowBox[{"{", 
      RowBox[{"20.200000000000003`", ",", "1.`"}], "}"}], ",", 
     RowBox[{"{", 
      RowBox[{"20.400000000000002`", ",", "1.`"}], "}"}], ",", 
     RowBox[{"{", 
      RowBox[{"20.6`", ",", "1.`"}], "}"}], ",", 
     RowBox[{"{", 
      RowBox[{"20.8`", ",", "1.`"}], "}"}], ",", 
     RowBox[{"{", 
      RowBox[{"21.`", ",", "1.`"}], "}"}], ",", 
     RowBox[{"{", 
      RowBox[{"21.200000000000003`", ",", "1.`"}], "}"}], ",", 
     RowBox[{"{", 
      RowBox[{"21.400000000000002`", ",", "0.9999999999999999`"}], "}"}], ",", 
     RowBox[{"{", 
      RowBox[{"21.6`", ",", "0.9999999999999999`"}], "}"}], ",", 
     RowBox[{"{", 
      RowBox[{"21.8`", ",", "1.`"}], "}"}], ",", 
     RowBox[{"{", 
      RowBox[{"22.`", ",", "1.`"}], "}"}], ",", 
     RowBox[{"{", 
      RowBox[{"22.200000000000003`", ",", "1.`"}], "}"}], ",", 
     RowBox[{"{", 
      RowBox[{"22.400000000000002`", ",", "0.9999999999999999`"}], "}"}], ",", 
     RowBox[{"{", 
      RowBox[{"22.6`", ",", "1.`"}], "}"}], ",", 
     RowBox[{"{", 
      RowBox[{"22.8`", ",", "1.`"}], "}"}], ",", 
     RowBox[{"{", 
      RowBox[{"23.`", ",", "0.9999999999999999`"}], "}"}], ",", 
     RowBox[{"{", 
      RowBox[{"23.200000000000003`", ",", "1.`"}], "}"}], ",", 
     RowBox[{"{", 
      RowBox[{"23.400000000000002`", ",", "1.`"}], "}"}], ",", 
     RowBox[{"{", 
      RowBox[{"23.6`", ",", "1.`"}], "}"}], ",", 
     RowBox[{"{", 
      RowBox[{"23.8`", ",", "1.`"}], "}"}], ",", 
     RowBox[{"{", 
      RowBox[{"24.`", ",", "1.0000000000000506`"}], "}"}]}], "}"}]}], 
  ";"}]], "Input",
 CellChangeTimes->{{3.9186357226403093`*^9, 3.9186357270896573`*^9}},
 CellLabel->
  "In[487]:=",ExpressionUUID->"7a5ccad1-ce74-4ca7-92f7-79857dad5f3d"],

Cell[BoxData[
 RowBox[{
  RowBox[{"MEPdataC", "=", 
   RowBox[{"{", 
    RowBox[{
     RowBox[{"{", 
      RowBox[{"0.`", ",", "1.0000000000000657`"}], "}"}], ",", 
     RowBox[{"{", 
      RowBox[{"0.2`", ",", "1.`"}], "}"}], ",", 
     RowBox[{"{", 
      RowBox[{"0.4`", ",", "1.`"}], "}"}], ",", 
     RowBox[{"{", 
      RowBox[{"0.6000000000000001`", ",", "0.9999999999999999`"}], "}"}], ",", 
     RowBox[{"{", 
      RowBox[{"0.8`", ",", "1.`"}], "}"}], ",", 
     RowBox[{"{", 
      RowBox[{"1.`", ",", "0.9999999999999999`"}], "}"}], ",", 
     RowBox[{"{", 
      RowBox[{"1.2000000000000002`", ",", "1.`"}], "}"}], ",", 
     RowBox[{"{", 
      RowBox[{"1.4000000000000001`", ",", "0.9999999999999999`"}], "}"}], ",", 
     RowBox[{"{", 
      RowBox[{"1.6`", ",", "0.9999999999999999`"}], "}"}], ",", 
     RowBox[{"{", 
      RowBox[{"1.8`", ",", "1.`"}], "}"}], ",", 
     RowBox[{"{", 
      RowBox[{"2.`", ",", "1.`"}], "}"}], ",", 
     RowBox[{"{", 
      RowBox[{"2.2`", ",", "1.`"}], "}"}], ",", 
     RowBox[{"{", 
      RowBox[{"2.4000000000000004`", ",", "1.`"}], "}"}], ",", 
     RowBox[{"{", 
      RowBox[{"2.6`", ",", "0.9999999999999999`"}], "}"}], ",", 
     RowBox[{"{", 
      RowBox[{"2.8000000000000003`", ",", "1.`"}], "}"}], ",", 
     RowBox[{"{", 
      RowBox[{"3.`", ",", "1.`"}], "}"}], ",", 
     RowBox[{"{", 
      RowBox[{"3.2`", ",", "1.`"}], "}"}], ",", 
     RowBox[{"{", 
      RowBox[{"3.4000000000000004`", ",", "1.`"}], "}"}], ",", 
     RowBox[{"{", 
      RowBox[{"3.6`", ",", "0.9999999999999999`"}], "}"}], ",", 
     RowBox[{"{", 
      RowBox[{"3.8000000000000003`", ",", "1.`"}], "}"}], ",", 
     RowBox[{"{", 
      RowBox[{"4.`", ",", "1.`"}], "}"}], ",", 
     RowBox[{"{", 
      RowBox[{"4.2`", ",", "0.9999999999999999`"}], "}"}], ",", 
     RowBox[{"{", 
      RowBox[{"4.4`", ",", "0.9999999999999999`"}], "}"}], ",", 
     RowBox[{"{", 
      RowBox[{"4.6000000000000005`", ",", "1.`"}], "}"}], ",", 
     RowBox[{"{", 
      RowBox[{"4.800000000000001`", ",", "1.`"}], "}"}], ",", 
     RowBox[{"{", 
      RowBox[{"5.`", ",", "1.`"}], "}"}], ",", 
     RowBox[{"{", 
      RowBox[{"5.2`", ",", "1.`"}], "}"}], ",", 
     RowBox[{"{", 
      RowBox[{"5.4`", ",", "1.`"}], "}"}], ",", 
     RowBox[{"{", 
      RowBox[{"5.6000000000000005`", ",", "0.9999999999999999`"}], "}"}], ",", 
     RowBox[{"{", 
      RowBox[{"5.800000000000001`", ",", "1.`"}], "}"}], ",", 
     RowBox[{"{", 
      RowBox[{"6.`", ",", "1.`"}], "}"}], ",", 
     RowBox[{"{", 
      RowBox[{"6.2`", ",", "1.`"}], "}"}], ",", 
     RowBox[{"{", 
      RowBox[{"6.4`", ",", "0.9999999999999999`"}], "}"}], ",", 
     RowBox[{"{", 
      RowBox[{"6.6000000000000005`", ",", "1.`"}], "}"}], ",", 
     RowBox[{"{", 
      RowBox[{"6.800000000000001`", ",", "1.`"}], "}"}], ",", 
     RowBox[{"{", 
      RowBox[{"7.`", ",", "1.`"}], "}"}], ",", 
     RowBox[{"{", 
      RowBox[{"7.2`", ",", "1.`"}], "}"}], ",", 
     RowBox[{"{", 
      RowBox[{"7.4`", ",", "1.`"}], "}"}], ",", 
     RowBox[{"{", 
      RowBox[{"7.6000000000000005`", ",", "1.`"}], "}"}], ",", 
     RowBox[{"{", 
      RowBox[{"7.800000000000001`", ",", "1.`"}], "}"}], ",", 
     RowBox[{"{", 
      RowBox[{"8.`", ",", "1.`"}], "}"}], ",", 
     RowBox[{"{", 
      RowBox[{"8.200000000000001`", ",", "1.`"}], "}"}], ",", 
     RowBox[{"{", 
      RowBox[{"8.4`", ",", "1.`"}], "}"}], ",", 
     RowBox[{"{", 
      RowBox[{"8.6`", ",", "1.`"}], "}"}], ",", 
     RowBox[{"{", 
      RowBox[{"8.8`", ",", "1.`"}], "}"}], ",", 
     RowBox[{"{", 
      RowBox[{"9.`", ",", "1.`"}], "}"}], ",", 
     RowBox[{"{", 
      RowBox[{"9.200000000000001`", ",", "1.`"}], "}"}], ",", 
     RowBox[{"{", 
      RowBox[{"9.4`", ",", "1.`"}], "}"}], ",", 
     RowBox[{"{", 
      RowBox[{"9.600000000000001`", ",", "1.`"}], "}"}], ",", 
     RowBox[{"{", 
      RowBox[{"9.8`", ",", "0.9999999999999999`"}], "}"}], ",", 
     RowBox[{"{", 
      RowBox[{"10.`", ",", "1.`"}], "}"}], ",", 
     RowBox[{"{", 
      RowBox[{"10.200000000000001`", ",", "1.`"}], "}"}], ",", 
     RowBox[{"{", 
      RowBox[{"10.4`", ",", "0.9999999999999999`"}], "}"}], ",", 
     RowBox[{"{", 
      RowBox[{"10.600000000000001`", ",", "0.9999999999999999`"}], "}"}], ",", 
     RowBox[{"{", 
      RowBox[{"10.8`", ",", "1.`"}], "}"}], ",", 
     RowBox[{"{", 
      RowBox[{"11.`", ",", "1.`"}], "}"}], ",", 
     RowBox[{"{", 
      RowBox[{"11.200000000000001`", ",", "1.`"}], "}"}], ",", 
     RowBox[{"{", 
      RowBox[{"11.4`", ",", "1.`"}], "}"}], ",", 
     RowBox[{"{", 
      RowBox[{"11.600000000000001`", ",", "0.9999999999999999`"}], "}"}], ",", 
     RowBox[{"{", 
      RowBox[{"11.8`", ",", "1.`"}], "}"}], ",", 
     RowBox[{"{", 
      RowBox[{"12.`", ",", "1.`"}], "}"}], ",", 
     RowBox[{"{", 
      RowBox[{"12.200000000000001`", ",", "0.9999999999999999`"}], "}"}], ",", 
     RowBox[{"{", 
      RowBox[{"12.4`", ",", "1.`"}], "}"}], ",", 
     RowBox[{"{", 
      RowBox[{"12.600000000000001`", ",", "1.`"}], "}"}], ",", 
     RowBox[{"{", 
      RowBox[{"12.8`", ",", "0.9999999999999999`"}], "}"}], ",", 
     RowBox[{"{", 
      RowBox[{"13.`", ",", "0.9999999999999999`"}], "}"}], ",", 
     RowBox[{"{", 
      RowBox[{"13.200000000000001`", ",", "1.`"}], "}"}], ",", 
     RowBox[{"{", 
      RowBox[{"13.4`", ",", "1.`"}], "}"}], ",", 
     RowBox[{"{", 
      RowBox[{"13.600000000000001`", ",", "1.`"}], "}"}], ",", 
     RowBox[{"{", 
      RowBox[{"13.8`", ",", "0.9999999999999999`"}], "}"}], ",", 
     RowBox[{"{", 
      RowBox[{"14.`", ",", "0.9999999999999999`"}], "}"}], ",", 
     RowBox[{"{", 
      RowBox[{"14.200000000000001`", ",", "0.9999999999999999`"}], "}"}], ",", 
     RowBox[{"{", 
      RowBox[{"14.4`", ",", "0.9999999999999999`"}], "}"}], ",", 
     RowBox[{"{", 
      RowBox[{"14.600000000000001`", ",", "1.`"}], "}"}], ",", 
     RowBox[{"{", 
      RowBox[{"14.8`", ",", "1.`"}], "}"}], ",", 
     RowBox[{"{", 
      RowBox[{"15.`", ",", "1.`"}], "}"}], ",", 
     RowBox[{"{", 
      RowBox[{"15.200000000000001`", ",", "1.`"}], "}"}], ",", 
     RowBox[{"{", 
      RowBox[{"15.4`", ",", "0.9999999999999999`"}], "}"}], ",", 
     RowBox[{"{", 
      RowBox[{"15.600000000000001`", ",", "1.`"}], "}"}], ",", 
     RowBox[{"{", 
      RowBox[{"15.8`", ",", "1.`"}], "}"}], ",", 
     RowBox[{"{", 
      RowBox[{"16.`", ",", "0.9999999999999999`"}], "}"}], ",", 
     RowBox[{"{", 
      RowBox[{"16.2`", ",", "1.`"}], "}"}], ",", 
     RowBox[{"{", 
      RowBox[{"16.400000000000002`", ",", "1.`"}], "}"}], ",", 
     RowBox[{"{", 
      RowBox[{"16.6`", ",", "1.`"}], "}"}], ",", 
     RowBox[{"{", 
      RowBox[{"16.8`", ",", "1.`"}], "}"}], ",", 
     RowBox[{"{", 
      RowBox[{"17.`", ",", "1.`"}], "}"}], ",", 
     RowBox[{"{", 
      RowBox[{"17.2`", ",", "1.`"}], "}"}], ",", 
     RowBox[{"{", 
      RowBox[{"17.400000000000002`", ",", "1.`"}], "}"}], ",", 
     RowBox[{"{", 
      RowBox[{"17.6`", ",", "1.`"}], "}"}], ",", 
     RowBox[{"{", 
      RowBox[{"17.8`", ",", "1.`"}], "}"}], ",", 
     RowBox[{"{", 
      RowBox[{"18.`", ",", "1.`"}], "}"}], ",", 
     RowBox[{"{", 
      RowBox[{"18.2`", ",", "1.`"}], "}"}], ",", 
     RowBox[{"{", 
      RowBox[{"18.400000000000002`", ",", "1.`"}], "}"}], ",", 
     RowBox[{"{", 
      RowBox[{"18.6`", ",", "1.`"}], "}"}], ",", 
     RowBox[{"{", 
      RowBox[{"18.8`", ",", "1.`"}], "}"}], ",", 
     RowBox[{"{", 
      RowBox[{"19.`", ",", "1.`"}], "}"}], ",", 
     RowBox[{"{", 
      RowBox[{"19.200000000000003`", ",", "1.`"}], "}"}], ",", 
     RowBox[{"{", 
      RowBox[{"19.400000000000002`", ",", "1.`"}], "}"}], ",", 
     RowBox[{"{", 
      RowBox[{"19.6`", ",", "0.9999999999999999`"}], "}"}], ",", 
     RowBox[{"{", 
      RowBox[{"19.8`", ",", "1.`"}], "}"}], ",", 
     RowBox[{"{", 
      RowBox[{"20.`", ",", "1.`"}], "}"}], ",", 
     RowBox[{"{", 
      RowBox[{"20.200000000000003`", ",", "1.`"}], "}"}], ",", 
     RowBox[{"{", 
      RowBox[{"20.400000000000002`", ",", "0.9999999999999993`"}], "}"}], ",", 
     RowBox[{"{", 
      RowBox[{"20.6`", ",", "0.9999999999999966`"}], "}"}], ",", 
     RowBox[{"{", 
      RowBox[{"20.8`", ",", "0.9999999999999746`"}], "}"}], ",", 
     RowBox[{"{", 
      RowBox[{"21.`", ",", "0.9999999999998166`"}], "}"}], ",", 
     RowBox[{"{", 
      RowBox[{"21.200000000000003`", ",", "0.9999999999986107`"}], "}"}], ",", 
     RowBox[{"{", 
      RowBox[{"21.400000000000002`", ",", "0.999999999989915`"}], "}"}], ",", 
     RowBox[{"{", 
      RowBox[{"21.6`", ",", "0.999999999925426`"}], "}"}], ",", 
     RowBox[{"{", 
      RowBox[{"21.8`", ",", "0.9999999994383245`"}], "}"}], ",", 
     RowBox[{"{", 
      RowBox[{"22.`", ",", "0.9999999959465986`"}], "}"}], ",", 
     RowBox[{"{", 
      RowBox[{"22.200000000000003`", ",", "0.9999999692770202`"}], "}"}], ",", 
     RowBox[{"{", 
      RowBox[{"22.400000000000002`", ",", "0.9999997768731859`"}], "}"}], ",", 
     RowBox[{"{", 
      RowBox[{"22.6`", ",", "0.9999983493745545`"}], "}"}], ",", 
     RowBox[{"{", 
      RowBox[{"22.8`", ",", "0.9999875617470969`"}], "}"}], ",", 
     RowBox[{"{", 
      RowBox[{"23.`", ",", "0.9999101901869466`"}], "}"}], ",", 
     RowBox[{"{", 
      RowBox[{"23.200000000000003`", ",", "0.9993190450496456`"}], "}"}], ",", 
     RowBox[{"{", 
      RowBox[{"23.400000000000002`", ",", "0.9950613514543399`"}], "}"}], ",", 
     RowBox[{"{", 
      RowBox[{"23.6`", ",", "0.9640099056658457`"}], "}"}], ",", 
     RowBox[{"{", 
      RowBox[{"23.8`", ",", "0.7583534484567079`"}], "}"}], ",", 
     RowBox[{"{", 
      RowBox[{"24.`", ",", "0.5002743341520931`"}], "}"}]}], "}"}]}], 
  ";"}]], "Input",
 CellChangeTimes->{{3.9186358499992065`*^9, 3.9186358630576687`*^9}},
 CellLabel->
  "In[488]:=",ExpressionUUID->"9f82c426-37ce-4534-a326-53a94c6b7f8f"],

Cell[BoxData[
 RowBox[{
  RowBox[{"ProdSumC", "=", 
   RowBox[{"{", 
    RowBox[{
     RowBox[{"{", 
      RowBox[{"0.`", ",", "0.33958951668941234`"}], "}"}], ",", 
     RowBox[{"{", 
      RowBox[{"0.2`", ",", "0.5477455587338517`"}], "}"}], ",", 
     RowBox[{"{", 
      RowBox[{"0.4`", ",", "0.40113615115566215`"}], "}"}], ",", 
     RowBox[{"{", 
      RowBox[{"0.6000000000000001`", ",", "0.3069495758383738`"}], "}"}], ",", 
     RowBox[{"{", 
      RowBox[{"0.8`", ",", "0.27664027920708023`"}], "}"}], ",", 
     RowBox[{"{", 
      RowBox[{"1.`", ",", "0.32807749662690466`"}], "}"}], ",", 
     RowBox[{"{", 
      RowBox[{"1.2000000000000002`", ",", "0.3636064762901133`"}], "}"}], ",", 
     RowBox[{"{", 
      RowBox[{"1.4000000000000001`", ",", "0.38669013296919796`"}], "}"}], 
     ",", 
     RowBox[{"{", 
      RowBox[{"1.6`", ",", "0.40242786952693116`"}], "}"}], ",", 
     RowBox[{"{", 
      RowBox[{"1.8`", ",", "0.41352301061003427`"}], "}"}], ",", 
     RowBox[{"{", 
      RowBox[{"2.`", ",", "0.42146075833689234`"}], "}"}], ",", 
     RowBox[{"{", 
      RowBox[{"2.2`", ",", "0.4271793844193139`"}], "}"}], ",", 
     RowBox[{"{", 
      RowBox[{"2.4000000000000004`", ",", "0.43128580529172555`"}], "}"}], 
     ",", 
     RowBox[{"{", 
      RowBox[{"2.6`", ",", "0.4341716138309808`"}], "}"}], ",", 
     RowBox[{"{", 
      RowBox[{"2.8000000000000003`", ",", "0.4361420488294178`"}], "}"}], ",", 
     RowBox[{"{", 
      RowBox[{"3.`", ",", "0.4374588942672313`"}], "}"}], ",", 
     RowBox[{"{", 
      RowBox[{"3.2`", ",", "0.43805345894314274`"}], "}"}], ",", 
     RowBox[{"{", 
      RowBox[{"3.4000000000000004`", ",", "0.4383296069413977`"}], "}"}], ",", 
     RowBox[{"{", 
      RowBox[{"3.6`", ",", "0.438207259574998`"}], "}"}], ",", 
     RowBox[{"{", 
      RowBox[{"3.8000000000000003`", ",", "0.43788441346784623`"}], "}"}], 
     ",", 
     RowBox[{"{", 
      RowBox[{"4.`", ",", "0.4373885739690828`"}], "}"}], ",", 
     RowBox[{"{", 
      RowBox[{"4.2`", ",", "0.4367577297967318`"}], "}"}], ",", 
     RowBox[{"{", 
      RowBox[{"4.4`", ",", "0.43602183122947324`"}], "}"}], ",", 
     RowBox[{"{", 
      RowBox[{"4.6000000000000005`", ",", "0.4352065119967802`"}], "}"}], ",", 
     RowBox[{"{", 
      RowBox[{"4.800000000000001`", ",", "0.4343328323902775`"}], "}"}], ",", 
     RowBox[{"{", 
      RowBox[{"5.`", ",", "0.4334181626906001`"}], "}"}], ",", 
     RowBox[{"{", 
      RowBox[{"5.2`", ",", "0.43247695546142073`"}], "}"}], ",", 
     RowBox[{"{", 
      RowBox[{"5.4`", ",", "0.4315226736105399`"}], "}"}], ",", 
     RowBox[{"{", 
      RowBox[{"5.6000000000000005`", ",", "0.43056103119590083`"}], "}"}], 
     ",", 
     RowBox[{"{", 
      RowBox[{"5.800000000000001`", ",", "0.4297316550605848`"}], "}"}], ",", 
     RowBox[{"{", 
      RowBox[{"6.`", ",", "0.42865661738441135`"}], "}"}], ",", 
     RowBox[{"{", 
      RowBox[{"6.2`", ",", "0.4277238809823417`"}], "}"}], ",", 
     RowBox[{"{", 
      RowBox[{"6.4`", ",", "0.42680989810302533`"}], "}"}], ",", 
     RowBox[{"{", 
      RowBox[{"6.6000000000000005`", ",", "0.4259175856981442`"}], "}"}], ",", 
     RowBox[{"{", 
      RowBox[{"6.800000000000001`", ",", "0.4250494532412464`"}], "}"}], ",", 
     RowBox[{"{", 
      RowBox[{"7.`", ",", "0.4242071831343466`"}], "}"}], ",", 
     RowBox[{"{", 
      RowBox[{"7.2`", ",", "0.4233917549443863`"}], "}"}], ",", 
     RowBox[{"{", 
      RowBox[{"7.4`", ",", "0.42260423785592854`"}], "}"}], ",", 
     RowBox[{"{", 
      RowBox[{"7.6000000000000005`", ",", "0.4218496623314197`"}], "}"}], ",", 
     RowBox[{"{", 
      RowBox[{"7.800000000000001`", ",", "0.42111326050681247`"}], "}"}], ",", 
     RowBox[{"{", 
      RowBox[{"8.`", ",", "0.4204098731129844`"}], "}"}], ",", 
     RowBox[{"{", 
      RowBox[{"8.200000000000001`", ",", "0.4197340942460807`"}], "}"}], ",", 
     RowBox[{"{", 
      RowBox[{"8.4`", ",", "0.41908545232406624`"}], "}"}], ",", 
     RowBox[{"{", 
      RowBox[{"8.6`", ",", "0.4184637311280021`"}], "}"}], ",", 
     RowBox[{"{", 
      RowBox[{"8.8`", ",", "0.4178680736844021`"}], "}"}], ",", 
     RowBox[{"{", 
      RowBox[{"9.`", ",", "0.41729746062905837`"}], "}"}], ",", 
     RowBox[{"{", 
      RowBox[{"9.200000000000001`", ",", "0.41675142988267166`"}], "}"}], ",", 
     RowBox[{"{", 
      RowBox[{"9.4`", ",", "0.4162291597329402`"}], "}"}], ",", 
     RowBox[{"{", 
      RowBox[{"9.600000000000001`", ",", "0.41572990365922907`"}], "}"}], ",", 
     RowBox[{"{", 
      RowBox[{"9.8`", ",", "0.4152527727258202`"}], "}"}], ",", 
     RowBox[{"{", 
      RowBox[{"10.`", ",", "0.41479695111557874`"}], "}"}], ",", 
     RowBox[{"{", 
      RowBox[{"10.200000000000001`", ",", "0.41439329960445165`"}], "}"}], 
     ",", 
     RowBox[{"{", 
      RowBox[{"10.4`", ",", "0.4139470918848577`"}], "}"}], ",", 
     RowBox[{"{", 
      RowBox[{"10.600000000000001`", ",", "0.4136301369742001`"}], "}"}], ",", 
     RowBox[{"{", 
      RowBox[{"10.8`", ",", "0.41317336657716813`"}], "}"}], ",", 
     RowBox[{"{", 
      RowBox[{"11.`", ",", "0.4128135373253901`"}], "}"}], ",", 
     RowBox[{"{", 
      RowBox[{"11.200000000000001`", ",", "0.41249943350836854`"}], "}"}], 
     ",", 
     RowBox[{"{", 
      RowBox[{"11.4`", ",", "0.4121443600141674`"}], "}"}], ",", 
     RowBox[{"{", 
      RowBox[{"11.600000000000001`", ",", "0.4118340019526292`"}], "}"}], ",", 
     RowBox[{"{", 
      RowBox[{"11.8`", ",", "0.4115390507103202`"}], "}"}], ",", 
     RowBox[{"{", 
      RowBox[{"12.`", ",", "0.41125877349721757`"}], "}"}], ",", 
     RowBox[{"{", 
      RowBox[{"12.200000000000001`", ",", "0.41099258931952737`"}], "}"}], 
     ",", 
     RowBox[{"{", 
      RowBox[{"12.4`", ",", "0.41074020477660045`"}], "}"}], ",", 
     RowBox[{"{", 
      RowBox[{"12.600000000000001`", ",", "0.410501186860657`"}], "}"}], ",", 
     RowBox[{"{", 
      RowBox[{"12.8`", ",", "0.4102749581592335`"}], "}"}], ",", 
     RowBox[{"{", 
      RowBox[{"13.`", ",", "0.4100634884871964`"}], "}"}], ",", 
     RowBox[{"{", 
      RowBox[{"13.200000000000001`", ",", "0.40986448368315564`"}], "}"}], 
     ",", 
     RowBox[{"{", 
      RowBox[{"13.4`", ",", "0.4098212799346607`"}], "}"}], ",", 
     RowBox[{"{", 
      RowBox[{"13.600000000000001`", ",", "0.4095005212640965`"}], "}"}], ",", 
     RowBox[{"{", 
      RowBox[{"13.8`", ",", "0.409334416440071`"}], "}"}], ",", 
     RowBox[{"{", 
      RowBox[{"14.`", ",", "0.40917932783002725`"}], "}"}], ",", 
     RowBox[{"{", 
      RowBox[{"14.200000000000001`", ",", "0.40903508001264194`"}], "}"}], 
     ",", 
     RowBox[{"{", 
      RowBox[{"14.4`", ",", "0.40890280991828115`"}], "}"}], ",", 
     RowBox[{"{", 
      RowBox[{"14.600000000000001`", ",", "0.4087817617611531`"}], "}"}], ",", 
     RowBox[{"{", 
      RowBox[{"14.8`", ",", "0.40867039536096705`"}], "}"}], ",", 
     RowBox[{"{", 
      RowBox[{"15.`", ",", "0.40856855325505403`"}], "}"}], ",", 
     RowBox[{"{", 
      RowBox[{"15.200000000000001`", ",", "0.40847612204598077`"}], "}"}], 
     ",", 
     RowBox[{"{", 
      RowBox[{"15.4`", ",", "0.40839286821282905`"}], "}"}], ",", 
     RowBox[{"{", 
      RowBox[{"15.600000000000001`", ",", "0.4083220577004072`"}], "}"}], ",", 
     RowBox[{"{", 
      RowBox[{"15.8`", ",", "0.4082546029898626`"}], "}"}], ",", 
     RowBox[{"{", 
      RowBox[{"16.`", ",", "0.408199786681921`"}], "}"}], ",", 
     RowBox[{"{", 
      RowBox[{"16.2`", ",", "0.4081539781187642`"}], "}"}], ",", 
     RowBox[{"{", 
      RowBox[{"16.400000000000002`", ",", "0.40811992200510944`"}], "}"}], 
     ",", 
     RowBox[{"{", 
      RowBox[{"16.6`", ",", "0.4080986729201838`"}], "}"}], ",", 
     RowBox[{"{", 
      RowBox[{"16.8`", ",", "0.4081070679141923`"}], "}"}], ",", 
     RowBox[{"{", 
      RowBox[{"17.`", ",", "0.4080862715037606`"}], "}"}], ",", 
     RowBox[{"{", 
      RowBox[{"17.2`", ",", "0.40809418268166664`"}], "}"}], ",", 
     RowBox[{"{", 
      RowBox[{"17.400000000000002`", ",", "0.4081137212735239`"}], "}"}], ",", 
     RowBox[{"{", 
      RowBox[{"17.6`", ",", "0.40814481877358644`"}], "}"}], ",", 
     RowBox[{"{", 
      RowBox[{"17.8`", ",", "0.40818790969103336`"}], "}"}], ",", 
     RowBox[{"{", 
      RowBox[{"18.`", ",", "0.40824382764173855`"}], "}"}], ",", 
     RowBox[{"{", 
      RowBox[{"18.2`", ",", "0.40831530345584316`"}], "}"}], ",", 
     RowBox[{"{", 
      RowBox[{"18.400000000000002`", ",", "0.40839907254792296`"}], "}"}], 
     ",", 
     RowBox[{"{", 
      RowBox[{"18.6`", ",", "0.4085015954491862`"}], "}"}], ",", 
     RowBox[{"{", 
      RowBox[{"18.8`", ",", "0.4086211214596361`"}], "}"}], ",", 
     RowBox[{"{", 
      RowBox[{"19.`", ",", "0.40876113274742243`"}], "}"}], ",", 
     RowBox[{"{", 
      RowBox[{"19.200000000000003`", ",", "0.4089228841839189`"}], "}"}], ",", 
     RowBox[{"{", 
      RowBox[{"19.400000000000002`", ",", "0.4091099958390293`"}], "}"}], ",", 
     RowBox[{"{", 
      RowBox[{"19.6`", ",", "0.40932640965940625`"}], "}"}], ",", 
     RowBox[{"{", 
      RowBox[{"19.8`", ",", "0.40956885637530327`"}], "}"}], ",", 
     RowBox[{"{", 
      RowBox[{"20.`", ",", "0.40985059245082595`"}], "}"}], ",", 
     RowBox[{"{", 
      RowBox[{"20.200000000000003`", ",", "0.410174062911957`"}], "}"}], ",", 
     RowBox[{"{", 
      RowBox[{"20.400000000000002`", ",", "0.4106508995185136`"}], "}"}], ",", 
     RowBox[{"{", 
      RowBox[{"20.6`", ",", "0.41097392280806305`"}], "}"}], ",", 
     RowBox[{"{", 
      RowBox[{"20.8`", ",", "0.41148756660240776`"}], "}"}], ",", 
     RowBox[{"{", 
      RowBox[{"21.`", ",", "0.41204622256273615`"}], "}"}], ",", 
     RowBox[{"{", 
      RowBox[{"21.200000000000003`", ",", "0.41271833647120354`"}], "}"}], 
     ",", 
     RowBox[{"{", 
      RowBox[{"21.400000000000002`", ",", "0.4135068640235898`"}], "}"}], ",", 
     RowBox[{"{", 
      RowBox[{"21.6`", ",", "0.4144389449680086`"}], "}"}], ",", 
     RowBox[{"{", 
      RowBox[{"21.8`", ",", "0.41555246168297577`"}], "}"}], ",", 
     RowBox[{"{", 
      RowBox[{"22.`", ",", "0.4168931805491552`"}], "}"}], ",", 
     RowBox[{"{", 
      RowBox[{"22.200000000000003`", ",", "0.4185297913700016`"}], "}"}], ",", 
     RowBox[{"{", 
      RowBox[{"22.400000000000002`", ",", "0.420552968219314`"}], "}"}], ",", 
     RowBox[{"{", 
      RowBox[{"22.6`", ",", "0.4231047940998805`"}], "}"}], ",", 
     RowBox[{"{", 
      RowBox[{"22.8`", ",", "0.4264023524693431`"}], "}"}], ",", 
     RowBox[{"{", 
      RowBox[{"23.`", ",", "0.43079560522730614`"}], "}"}], ",", 
     RowBox[{"{", 
      RowBox[{"23.200000000000003`", ",", "0.4369165795607819`"}], "}"}], ",", 
     RowBox[{"{", 
      RowBox[{"23.400000000000002`", ",", "0.4450773848184998`"}], "}"}], ",", 
     RowBox[{"{", 
      RowBox[{"23.6`", ",", "0.4485465907888379`"}], "}"}], ",", 
     RowBox[{"{", 
      RowBox[{"23.8`", ",", "0.3852864279885822`"}], "}"}], ",", 
     RowBox[{"{", 
      RowBox[{"24.`", ",", "0.3515599532049423`"}], "}"}]}], "}"}]}], 
  ";"}]], "Input",
 CellChangeTimes->{{3.9186360446876636`*^9, 3.9186360598089523`*^9}},
 CellLabel->
  "In[489]:=",ExpressionUUID->"5c9377c7-b936-4020-baae-e3959a953e68"],

Cell[BoxData[
 RowBox[{"(*", 
  RowBox[{
   RowBox[{"RoI", "=", 
    RowBox[{
     RowBox[{"{", 
      RowBox[{
       FractionBox[
        RowBox[{"m`E", " ", "r5`Vmax"}], 
        RowBox[{"m`E", "+", "r5`Km"}]], ",", 
       FractionBox[
        RowBox[{"m`O", " ", "r16`Vmax"}], 
        RowBox[{"r16`Km", "+", "m`O"}]], ",", 
       RowBox[{
        FractionBox[
         RowBox[{"m`E", " ", "r5`Vmax"}], 
         RowBox[{"m`E", "+", "r5`Km"}]], "+", 
        FractionBox[
         RowBox[{"m`O", " ", "r16`Vmax"}], 
         RowBox[{"r16`Km", "+", "m`O"}]]}]}], "}"}], "/.", 
     "SubsDepVarsWithT"}]}], ";"}], "*)"}]], "Input",
 CellChangeTimes->{3.9186399930329094`*^9},
 CellLabel->
  "In[490]:=",ExpressionUUID->"d8e36c28-b680-4c31-b081-a5ae106326d3"],

Cell[BoxData[
 RowBox[{
  RowBox[{"MVAdataD", "=", 
   RowBox[{"{", 
    RowBox[{
     RowBox[{"{", 
      RowBox[{"0.`", ",", "0.0010762222906532198`"}], "}"}], ",", 
     RowBox[{"{", 
      RowBox[{"0.2`", ",", "0.0010762385354076936`"}], "}"}], ",", 
     RowBox[{"{", 
      RowBox[{"0.4`", ",", "0.0010762255035490543`"}], "}"}], ",", 
     RowBox[{"{", 
      RowBox[{"0.6000000000000001`", ",", "0.001076226251974965`"}], "}"}], 
     ",", 
     RowBox[{"{", 
      RowBox[{"0.8`", ",", "0.0010866271188413562`"}], "}"}], ",", 
     RowBox[{"{", 
      RowBox[{"1.`", ",", "0.0010762217461460215`"}], "}"}], ",", 
     RowBox[{"{", 
      RowBox[{"1.2000000000000002`", ",", "0.001076224699760129`"}], "}"}], 
     ",", 
     RowBox[{"{", 
      RowBox[{"1.4000000000000001`", ",", "0.0010762218992836194`"}], "}"}], 
     ",", 
     RowBox[{"{", 
      RowBox[{"1.6`", ",", "0.0010762191075189948`"}], "}"}], ",", 
     RowBox[{"{", 
      RowBox[{"1.8`", ",", "0.0010762241559976017`"}], "}"}], ",", 
     RowBox[{"{", 
      RowBox[{"2.`", ",", "0.0010762330221105092`"}], "}"}], ",", 
     RowBox[{"{", 
      RowBox[{"2.2`", ",", "0.0010762366507828544`"}], "}"}], ",", 
     RowBox[{"{", 
      RowBox[{"2.4000000000000004`", ",", "0.001076224176077382`"}], "}"}], 
     ",", 
     RowBox[{"{", 
      RowBox[{"2.6`", ",", "0.0010762224364082792`"}], "}"}], ",", 
     RowBox[{"{", 
      RowBox[{"2.8000000000000003`", ",", "0.0010762235036982475`"}], "}"}], 
     ",", 
     RowBox[{"{", 
      RowBox[{"3.`", ",", "0.0010762227471066213`"}], "}"}], ",", 
     RowBox[{"{", 
      RowBox[{"3.2`", ",", "0.0010762224955522704`"}], "}"}], ",", 
     RowBox[{"{", 
      RowBox[{"3.4000000000000004`", ",", "0.001076234180327339`"}], "}"}], 
     ",", 
     RowBox[{"{", 
      RowBox[{"3.6`", ",", "0.0010752136626367556`"}], "}"}], ",", 
     RowBox[{"{", 
      RowBox[{"3.8000000000000003`", ",", "0.0010762227769519639`"}], "}"}], 
     ",", 
     RowBox[{"{", 
      RowBox[{"4.`", ",", "0.0010762214688689131`"}], "}"}], ",", 
     RowBox[{"{", 
      RowBox[{"4.2`", ",", "0.0010762227386272615`"}], "}"}], ",", 
     RowBox[{"{", 
      RowBox[{"4.4`", ",", "0.0010762226723112513`"}], "}"}], ",", 
     RowBox[{"{", 
      RowBox[{"4.6000000000000005`", ",", "0.0010762225644945268`"}], "}"}], 
     ",", 
     RowBox[{"{", 
      RowBox[{"4.800000000000001`", ",", "0.001076222609998784`"}], "}"}], 
     ",", 
     RowBox[{"{", 
      RowBox[{"5.`", ",", "0.0010762227604664873`"}], "}"}], ",", 
     RowBox[{"{", 
      RowBox[{"5.2`", ",", "0.0010762224900371532`"}], "}"}], ",", 
     RowBox[{"{", 
      RowBox[{"5.4`", ",", "0.001076232591548648`"}], "}"}], ",", 
     RowBox[{"{", 
      RowBox[{"5.6000000000000005`", ",", "0.0010762219771916766`"}], "}"}], 
     ",", 
     RowBox[{"{", 
      RowBox[{"5.800000000000001`", ",", "0.0010762313678241958`"}], "}"}], 
     ",", 
     RowBox[{"{", 
      RowBox[{"6.`", ",", "0.0010762226551428748`"}], "}"}], ",", 
     RowBox[{"{", 
      RowBox[{"6.2`", ",", "0.0010762227255422204`"}], "}"}], ",", 
     RowBox[{"{", 
      RowBox[{"6.4`", ",", "0.0010762223742307436`"}], "}"}], ",", 
     RowBox[{"{", 
      RowBox[{"6.6000000000000005`", ",", "0.0010762225211120872`"}], "}"}], 
     ",", 
     RowBox[{"{", 
      RowBox[{"6.800000000000001`", ",", "0.0010762223592146703`"}], "}"}], 
     ",", 
     RowBox[{"{", 
      RowBox[{"7.`", ",", "0.0010762229039904048`"}], "}"}], ",", 
     RowBox[{"{", 
      RowBox[{"7.2`", ",", "0.0010762221141150203`"}], "}"}], ",", 
     RowBox[{"{", 
      RowBox[{"7.4`", ",", "0.0010762323883577352`"}], "}"}], ",", 
     RowBox[{"{", 
      RowBox[{"7.6000000000000005`", ",", "0.0010762330602005574`"}], "}"}], 
     ",", 
     RowBox[{"{", 
      RowBox[{"7.800000000000001`", ",", "0.001076230861641931`"}], "}"}], 
     ",", 
     RowBox[{"{", 
      RowBox[{"8.`", ",", "0.0010752098696814342`"}], "}"}], ",", 
     RowBox[{"{", 
      RowBox[{"8.200000000000001`", ",", "0.0010762302571983148`"}], "}"}], 
     ",", 
     RowBox[{"{", 
      RowBox[{"8.4`", ",", "0.0010762226156802099`"}], "}"}], ",", 
     RowBox[{"{", 
      RowBox[{"8.6`", ",", "0.0010762220398358266`"}], "}"}], ",", 
     RowBox[{"{", 
      RowBox[{"8.8`", ",", "0.0010762221544319988`"}], "}"}], ",", 
     RowBox[{"{", 
      RowBox[{"9.`", ",", "0.0010762224338193723`"}], "}"}], ",", 
     RowBox[{"{", 
      RowBox[{"9.200000000000001`", ",", "0.0010815000301711583`"}], "}"}], 
     ",", 
     RowBox[{"{", 
      RowBox[{"9.4`", ",", "0.0010762223015664334`"}], "}"}], ",", 
     RowBox[{"{", 
      RowBox[{"9.600000000000001`", ",", "0.0010762220756561833`"}], "}"}], 
     ",", 
     RowBox[{"{", 
      RowBox[{"9.8`", ",", "0.0010762225572492317`"}], "}"}], ",", 
     RowBox[{"{", 
      RowBox[{"10.`", ",", "0.0010762223693996673`"}], "}"}], ",", 
     RowBox[{"{", 
      RowBox[{"10.200000000000001`", ",", "0.0010762222319152944`"}], "}"}], 
     ",", 
     RowBox[{"{", 
      RowBox[{"10.4`", ",", "0.0010762222524941395`"}], "}"}], ",", 
     RowBox[{"{", 
      RowBox[{"10.600000000000001`", ",", "0.0010762225045464853`"}], "}"}], 
     ",", 
     RowBox[{"{", 
      RowBox[{"10.8`", ",", "0.0010762221875583523`"}], "}"}], ",", 
     RowBox[{"{", 
      RowBox[{"11.`", ",", "0.0010762223190101984`"}], "}"}], ",", 
     RowBox[{"{", 
      RowBox[{"11.200000000000001`", ",", "0.0010762223072705243`"}], "}"}], 
     ",", 
     RowBox[{"{", 
      RowBox[{"11.4`", ",", "0.0010762225530712886`"}], "}"}], ",", 
     RowBox[{"{", 
      RowBox[{"11.600000000000001`", ",", "0.0010762224620873369`"}], "}"}], 
     ",", 
     RowBox[{"{", 
      RowBox[{"11.8`", ",", "0.0010762222571853526`"}], "}"}], ",", 
     RowBox[{"{", 
      RowBox[{"12.`", ",", "0.0010762224801597452`"}], "}"}], ",", 
     RowBox[{"{", 
      RowBox[{"12.200000000000001`", ",", "0.0010762223824014026`"}], "}"}], 
     ",", 
     RowBox[{"{", 
      RowBox[{"12.4`", ",", "0.0010762226998331625`"}], "}"}], ",", 
     RowBox[{"{", 
      RowBox[{"12.600000000000001`", ",", "0.0010762222520518242`"}], "}"}], 
     ",", 
     RowBox[{"{", 
      RowBox[{"12.8`", ",", "0.0010762224796231042`"}], "}"}], ",", 
     RowBox[{"{", 
      RowBox[{"13.`", ",", "0.0010762221979206672`"}], "}"}], ",", 
     RowBox[{"{", 
      RowBox[{"13.200000000000001`", ",", "0.0010762221807623484`"}], "}"}], 
     ",", 
     RowBox[{"{", 
      RowBox[{"13.4`", ",", "0.001076222401563368`"}], "}"}], ",", 
     RowBox[{"{", 
      RowBox[{"13.600000000000001`", ",", "0.0010762222656991165`"}], "}"}], 
     ",", 
     RowBox[{"{", 
      RowBox[{"13.8`", ",", "0.0014153207333487867`"}], "}"}], ",", 
     RowBox[{"{", 
      RowBox[{"14.`", ",", "0.0015416869223899609`"}], "}"}], ",", 
     RowBox[{"{", 
      RowBox[{"14.200000000000001`", ",", "0.0010762223489775024`"}], "}"}], 
     ",", 
     RowBox[{"{", 
      RowBox[{"14.4`", ",", "0.0010837170646223872`"}], "}"}], ",", 
     RowBox[{"{", 
      RowBox[{"14.600000000000001`", ",", "0.0010762222902092374`"}], "}"}], 
     ",", 
     RowBox[{"{", 
      RowBox[{"14.8`", ",", "0.0010762224726377472`"}], "}"}], ",", 
     RowBox[{"{", 
      RowBox[{"15.`", ",", "0.0010762222954641815`"}], "}"}], ",", 
     RowBox[{"{", 
      RowBox[{"15.200000000000001`", ",", "0.0010762223104441367`"}], "}"}], 
     ",", 
     RowBox[{"{", 
      RowBox[{"15.4`", ",", "0.0010762223229983524`"}], "}"}], ",", 
     RowBox[{"{", 
      RowBox[{"15.600000000000001`", ",", "0.0010762225057336428`"}], "}"}], 
     ",", 
     RowBox[{"{", 
      RowBox[{"15.8`", ",", "0.0010762223655222704`"}], "}"}], ",", 
     RowBox[{"{", 
      RowBox[{"16.`", ",", "0.0010762225018852534`"}], "}"}], ",", 
     RowBox[{"{", 
      RowBox[{"16.2`", ",", "0.0010762248805376799`"}], "}"}], ",", 
     RowBox[{"{", 
      RowBox[{"16.400000000000002`", ",", "0.0010762220187671833`"}], "}"}], 
     ",", 
     RowBox[{"{", 
      RowBox[{"16.6`", ",", "0.0010762224316056028`"}], "}"}], ",", 
     RowBox[{"{", 
      RowBox[{"16.8`", ",", "0.0010762223572679463`"}], "}"}], ",", 
     RowBox[{"{", 
      RowBox[{"17.`", ",", "0.0010762222412212153`"}], "}"}], ",", 
     RowBox[{"{", 
      RowBox[{"17.2`", ",", "0.0010762226621923202`"}], "}"}], ",", 
     RowBox[{"{", 
      RowBox[{"17.400000000000002`", ",", "0.001076222294208752`"}], "}"}], 
     ",", 
     RowBox[{"{", 
      RowBox[{"17.6`", ",", "0.0010762226097330494`"}], "}"}], ",", 
     RowBox[{"{", 
      RowBox[{"17.8`", ",", "0.0010762221238989622`"}], "}"}], ",", 
     RowBox[{"{", 
      RowBox[{"18.`", ",", "0.0010762221397216088`"}], "}"}], ",", 
     RowBox[{"{", 
      RowBox[{"18.2`", ",", "0.0010762224208240262`"}], "}"}], ",", 
     RowBox[{"{", 
      RowBox[{"18.400000000000002`", ",", "0.001138895519365923`"}], "}"}], 
     ",", 
     RowBox[{"{", 
      RowBox[{"18.6`", ",", "0.0011237456601776925`"}], "}"}], ",", 
     RowBox[{"{", 
      RowBox[{"18.8`", ",", "0.0010762227279540102`"}], "}"}], ",", 
     RowBox[{"{", 
      RowBox[{"19.`", ",", "0.0010762228129975273`"}], "}"}], ",", 
     RowBox[{"{", 
      RowBox[{"19.200000000000003`", ",", "0.0010762224961523084`"}], "}"}], 
     ",", 
     RowBox[{"{", 
      RowBox[{"19.400000000000002`", ",", "0.0010761682865214537`"}], "}"}], 
     ",", 
     RowBox[{"{", 
      RowBox[{"19.6`", ",", "0.001076222613283277`"}], "}"}], ",", 
     RowBox[{"{", 
      RowBox[{"19.8`", ",", "0.0010762224921260254`"}], "}"}], ",", 
     RowBox[{"{", 
      RowBox[{"20.`", ",", "0.001076222565763347`"}], "}"}], ",", 
     RowBox[{"{", 
      RowBox[{"20.200000000000003`", ",", "0.001076222667723493`"}], "}"}], 
     ",", 
     RowBox[{"{", 
      RowBox[{"20.400000000000002`", ",", "0.0010762221403695879`"}], "}"}], 
     ",", 
     RowBox[{"{", 
      RowBox[{"20.6`", ",", "0.0010762226998316056`"}], "}"}], ",", 
     RowBox[{"{", 
      RowBox[{"20.8`", ",", "0.0010762227790587964`"}], "}"}], ",", 
     RowBox[{"{", 
      RowBox[{"21.`", ",", "0.0010762227043506045`"}], "}"}], ",", 
     RowBox[{"{", 
      RowBox[{"21.200000000000003`", ",", "0.0010762223302317345`"}], "}"}], 
     ",", 
     RowBox[{"{", 
      RowBox[{"21.400000000000002`", ",", "0.0010762303862439867`"}], "}"}], 
     ",", 
     RowBox[{"{", 
      RowBox[{"21.6`", ",", "0.001076223348386957`"}], "}"}], ",", 
     RowBox[{"{", 
      RowBox[{"21.8`", ",", "0.0010762231395459068`"}], "}"}], ",", 
     RowBox[{"{", 
      RowBox[{"22.`", ",", "0.001076222351606163`"}], "}"}], ",", 
     RowBox[{"{", 
      RowBox[{"22.200000000000003`", ",", "0.0010762227180729524`"}], "}"}], 
     ",", 
     RowBox[{"{", 
      RowBox[{"22.400000000000002`", ",", "0.001076222142640039`"}], "}"}], 
     ",", 
     RowBox[{"{", 
      RowBox[{"22.6`", ",", "0.0010762223549686276`"}], "}"}], ",", 
     RowBox[{"{", 
      RowBox[{"22.8`", ",", "0.0010766876231549343`"}], "}"}], ",", 
     RowBox[{"{", 
      RowBox[{"23.`", ",", "0.0010762220145142088`"}], "}"}], ",", 
     RowBox[{"{", 
      RowBox[{"23.200000000000003`", ",", "0.0010762227751802804`"}], "}"}], 
     ",", 
     RowBox[{"{", 
      RowBox[{"23.400000000000002`", ",", "0.0010762225781734672`"}], "}"}], 
     ",", 
     RowBox[{"{", 
      RowBox[{"23.6`", ",", "0.0010762223438820313`"}], "}"}], ",", 
     RowBox[{"{", 
      RowBox[{"23.8`", ",", "0.0010762221555823577`"}], "}"}], ",", 
     RowBox[{"{", 
      RowBox[{"24.`", ",", "0.001076222047155763`"}], "}"}]}], "}"}]}], 
  ";"}]], "Input",
 CellChangeTimes->{{3.918214644579713*^9, 3.9182146570197277`*^9}},
 CellLabel->
  "In[491]:=",ExpressionUUID->"568e5751-a814-45aa-8762-7c3f79f47c11"],

Cell[BoxData[
 RowBox[{
  RowBox[{"MEPdataD", "=", 
   RowBox[{"{", 
    RowBox[{
     RowBox[{"{", 
      RowBox[{"0.`", ",", "0.00026571308611347865`"}], "}"}], ",", 
     RowBox[{"{", 
      RowBox[{"0.2`", ",", "0.0011806494222544013`"}], "}"}], ",", 
     RowBox[{"{", 
      RowBox[{"0.4`", ",", "0.0020479763166267365`"}], "}"}], ",", 
     RowBox[{"{", 
      RowBox[{"0.6000000000000001`", ",", "0.0027674335762204456`"}], "}"}], 
     ",", 
     RowBox[{"{", 
      RowBox[{"0.8`", ",", "0.0034755850239301177`"}], "}"}], ",", 
     RowBox[{"{", 
      RowBox[{"1.`", ",", "0.004353225417532975`"}], "}"}], ",", 
     RowBox[{"{", 
      RowBox[{"1.2000000000000002`", ",", "0.005349414138232926`"}], "}"}], 
     ",", 
     RowBox[{"{", 
      RowBox[{"1.4000000000000001`", ",", "0.006430077427841279`"}], "}"}], 
     ",", 
     RowBox[{"{", 
      RowBox[{"1.6`", ",", "0.007571143309247739`"}], "}"}], ",", 
     RowBox[{"{", 
      RowBox[{"1.8`", ",", "0.008753466455460457`"}], "}"}], ",", 
     RowBox[{"{", 
      RowBox[{"2.`", ",", "0.009962635909472817`"}], "}"}], ",", 
     RowBox[{"{", 
      RowBox[{"2.2`", ",", "0.011186002849839576`"}], "}"}], ",", 
     RowBox[{"{", 
      RowBox[{"2.4000000000000004`", ",", "0.012414686808118545`"}], "}"}], 
     ",", 
     RowBox[{"{", 
      RowBox[{"2.6`", ",", "0.013640120350318996`"}], "}"}], ",", 
     RowBox[{"{", 
      RowBox[{"2.8000000000000003`", ",", "0.014857194857671428`"}], "}"}], 
     ",", 
     RowBox[{"{", 
      RowBox[{"3.`", ",", "0.01606112813396776`"}], "}"}], ",", 
     RowBox[{"{", 
      RowBox[{"3.2`", ",", "0.017250654658280785`"}], "}"}], ",", 
     RowBox[{"{", 
      RowBox[{"3.4000000000000004`", ",", "0.01842505937294434`"}], "}"}], 
     ",", 
     RowBox[{"{", 
      RowBox[{"3.6`", ",", "0.019586652084478833`"}], "}"}], ",", 
     RowBox[{"{", 
      RowBox[{"3.8000000000000003`", ",", "0.020750750580955112`"}], "}"}], 
     ",", 
     RowBox[{"{", 
      RowBox[{"4.`", ",", "0.021926526525118787`"}], "}"}], ",", 
     RowBox[{"{", 
      RowBox[{"4.2`", ",", "0.02311960173748624`"}], "}"}], ",", 
     RowBox[{"{", 
      RowBox[{"4.4`", ",", "0.024329836909208282`"}], "}"}], ",", 
     RowBox[{"{", 
      RowBox[{"4.6000000000000005`", ",", "0.025554408441833775`"}], "}"}], 
     ",", 
     RowBox[{"{", 
      RowBox[{"4.800000000000001`", ",", "0.0267920730823765`"}], "}"}], ",", 
     RowBox[{"{", 
      RowBox[{"5.`", ",", "0.028042166146344628`"}], "}"}], ",", 
     RowBox[{"{", 
      RowBox[{"5.2`", ",", "0.029302626317638178`"}], "}"}], ",", 
     RowBox[{"{", 
      RowBox[{"5.4`", ",", "0.030572206893215357`"}], "}"}], ",", 
     RowBox[{"{", 
      RowBox[{"5.6000000000000005`", ",", "0.031849260446872585`"}], "}"}], 
     ",", 
     RowBox[{"{", 
      RowBox[{"5.800000000000001`", ",", "0.03313304076843879`"}], "}"}], ",", 
     RowBox[{"{", 
      RowBox[{"6.`", ",", "0.034421389284835804`"}], "}"}], ",", 
     RowBox[{"{", 
      RowBox[{"6.2`", ",", "0.03571827293171885`"}], "}"}], ",", 
     RowBox[{"{", 
      RowBox[{"6.4`", ",", "0.03700814233417545`"}], "}"}], ",", 
     RowBox[{"{", 
      RowBox[{"6.6000000000000005`", ",", "0.038304055248496`"}], "}"}], ",", 
     RowBox[{"{", 
      RowBox[{"6.800000000000001`", ",", "0.03959933007726185`"}], "}"}], ",", 
     RowBox[{"{", 
      RowBox[{"7.`", ",", "0.040893173426330594`"}], "}"}], ",", 
     RowBox[{"{", 
      RowBox[{"7.2`", ",", "0.04218441255647383`"}], "}"}], ",", 
     RowBox[{"{", 
      RowBox[{"7.4`", ",", "0.043471776185944985`"}], "}"}], ",", 
     RowBox[{"{", 
      RowBox[{"7.6000000000000005`", ",", "0.0447538834944004`"}], "}"}], ",", 
     RowBox[{"{", 
      RowBox[{"7.800000000000001`", ",", "0.04602984448123176`"}], "}"}], ",", 
     RowBox[{"{", 
      RowBox[{"8.`", ",", "0.04729819133903297`"}], "}"}], ",", 
     RowBox[{"{", 
      RowBox[{"8.200000000000001`", ",", "0.04855750269278827`"}], "}"}], ",", 
     RowBox[{"{", 
      RowBox[{"8.4`", ",", "0.049806992835128044`"}], "}"}], ",", 
     RowBox[{"{", 
      RowBox[{"8.6`", ",", "0.05104556370722939`"}], "}"}], ",", 
     RowBox[{"{", 
      RowBox[{"8.8`", ",", "0.0522720949824678`"}], "}"}], ",", 
     RowBox[{"{", 
      RowBox[{"9.`", ",", "0.05348497516743871`"}], "}"}], ",", 
     RowBox[{"{", 
      RowBox[{"9.200000000000001`", ",", "0.05468352155819536`"}], "}"}], ",", 
     RowBox[{"{", 
      RowBox[{"9.4`", ",", "0.055866584909862495`"}], "}"}], ",", 
     RowBox[{"{", 
      RowBox[{"9.600000000000001`", ",", "0.057032807096242324`"}], "}"}], 
     ",", 
     RowBox[{"{", 
      RowBox[{"9.8`", ",", "0.05818165187692193`"}], "}"}], ",", 
     RowBox[{"{", 
      RowBox[{"10.`", ",", "0.059311450105278`"}], "}"}], ",", 
     RowBox[{"{", 
      RowBox[{"10.200000000000001`", ",", "0.060421889416458756`"}], "}"}], 
     ",", 
     RowBox[{"{", 
      RowBox[{"10.4`", ",", "0.061511229915000014`"}], "}"}], ",", 
     RowBox[{"{", 
      RowBox[{"10.600000000000001`", ",", "0.0625785828970003`"}], "}"}], ",", 
     RowBox[{"{", 
      RowBox[{"10.8`", ",", "0.0636234453643584`"}], "}"}], ",", 
     RowBox[{"{", 
      RowBox[{"11.`", ",", "0.0646440191529629`"}], "}"}], ",", 
     RowBox[{"{", 
      RowBox[{"11.200000000000001`", ",", "0.06564011588288236`"}], "}"}], 
     ",", 
     RowBox[{"{", 
      RowBox[{"11.4`", ",", "0.06661075911114345`"}], "}"}], ",", 
     RowBox[{"{", 
      RowBox[{"11.600000000000001`", ",", "0.06755432346031612`"}], "}"}], 
     ",", 
     RowBox[{"{", 
      RowBox[{"11.8`", ",", "0.06847019131203633`"}], "}"}], ",", 
     RowBox[{"{", 
      RowBox[{"12.`", ",", "0.06935756050584674`"}], "}"}], ",", 
     RowBox[{"{", 
      RowBox[{"12.200000000000001`", ",", "0.07021556775285313`"}], "}"}], 
     ",", 
     RowBox[{"{", 
      RowBox[{"12.4`", ",", "0.07104365429208045`"}], "}"}], ",", 
     RowBox[{"{", 
      RowBox[{"12.600000000000001`", ",", "0.07183995849814528`"}], "}"}], 
     ",", 
     RowBox[{"{", 
      RowBox[{"12.8`", ",", "0.07260458309336207`"}], "}"}], ",", 
     RowBox[{"{", 
      RowBox[{"13.`", ",", "0.0733359549646359`"}], "}"}], ",", 
     RowBox[{"{", 
      RowBox[{"13.200000000000001`", ",", "0.07403374735024594`"}], "}"}], 
     ",", 
     RowBox[{"{", 
      RowBox[{"13.4`", ",", "0.0746969846469358`"}], "}"}], ",", 
     RowBox[{"{", 
      RowBox[{"13.600000000000001`", ",", "0.07532479764248858`"}], "}"}], 
     ",", 
     RowBox[{"{", 
      RowBox[{"13.8`", ",", "0.07591646634798391`"}], "}"}], ",", 
     RowBox[{"{", 
      RowBox[{"14.`", ",", "0.07647157870056813`"}], "}"}], ",", 
     RowBox[{"{", 
      RowBox[{"14.200000000000001`", ",", "0.07698899472919728`"}], "}"}], 
     ",", 
     RowBox[{"{", 
      RowBox[{"14.4`", ",", "0.0774677979601273`"}], "}"}], ",", 
     RowBox[{"{", 
      RowBox[{"14.600000000000001`", ",", "0.0779071989342125`"}], "}"}], ",", 
     RowBox[{"{", 
      RowBox[{"14.8`", ",", "0.07830626513169912`"}], "}"}], ",", 
     RowBox[{"{", 
      RowBox[{"15.`", ",", "0.07866445887345991`"}], "}"}], ",", 
     RowBox[{"{", 
      RowBox[{"15.200000000000001`", ",", "0.07898164896810304`"}], "}"}], 
     ",", 
     RowBox[{"{", 
      RowBox[{"15.4`", ",", "0.07925734498556199`"}], "}"}], ",", 
     RowBox[{"{", 
      RowBox[{"15.600000000000001`", ",", "0.07949116731927565`"}], "}"}], 
     ",", 
     RowBox[{"{", 
      RowBox[{"15.8`", ",", "0.07968144143129177`"}], "}"}], ",", 
     RowBox[{"{", 
      RowBox[{"16.`", ",", "0.07982744604470708`"}], "}"}], ",", 
     RowBox[{"{", 
      RowBox[{"16.2`", ",", "0.07992886689774181`"}], "}"}], ",", 
     RowBox[{"{", 
      RowBox[{"16.400000000000002`", ",", "0.0799843473967286`"}], "}"}], ",", 
     RowBox[{"{", 
      RowBox[{"16.6`", ",", "0.07999289883689317`"}], "}"}], ",", 
     RowBox[{"{", 
      RowBox[{"16.8`", ",", "0.07995361893230939`"}], "}"}], ",", 
     RowBox[{"{", 
      RowBox[{"17.`", ",", "0.07986725093401484`"}], "}"}], ",", 
     RowBox[{"{", 
      RowBox[{"17.2`", ",", "0.07973316087615802`"}], "}"}], ",", 
     RowBox[{"{", 
      RowBox[{"17.400000000000002`", ",", "0.07954977033502396`"}], "}"}], 
     ",", 
     RowBox[{"{", 
      RowBox[{"17.6`", ",", "0.07931549787228849`"}], "}"}], ",", 
     RowBox[{"{", 
      RowBox[{"17.8`", ",", "0.07903197941249601`"}], "}"}], ",", 
     RowBox[{"{", 
      RowBox[{"18.`", ",", "0.07869827035279611`"}], "}"}], ",", 
     RowBox[{"{", 
      RowBox[{"18.2`", ",", "0.07831170332114175`"}], "}"}], ",", 
     RowBox[{"{", 
      RowBox[{"18.400000000000002`", ",", "0.07786889040080162`"}], "}"}], 
     ",", 
     RowBox[{"{", 
      RowBox[{"18.6`", ",", "0.07737103773776308`"}], "}"}], ",", 
     RowBox[{"{", 
      RowBox[{"18.8`", ",", "0.0768216775229921`"}], "}"}], ",", 
     RowBox[{"{", 
      RowBox[{"19.`", ",", "0.07621411783404289`"}], "}"}], ",", 
     RowBox[{"{", 
      RowBox[{"19.200000000000003`", ",", "0.075545491367553`"}], "}"}], ",", 
     RowBox[{"{", 
      RowBox[{"19.400000000000002`", ",", "0.07481843006674249`"}], "}"}], 
     ",", 
     RowBox[{"{", 
      RowBox[{"19.6`", ",", "0.074029414283134`"}], "}"}], ",", 
     RowBox[{"{", 
      RowBox[{"19.8`", ",", "0.07317672791658833`"}], "}"}], ",", 
     RowBox[{"{", 
      RowBox[{"20.`", ",", "0.07225800414963303`"}], "}"}], ",", 
     RowBox[{"{", 
      RowBox[{"20.200000000000003`", ",", "0.07127106068341586`"}], "}"}], 
     ",", 
     RowBox[{"{", 
      RowBox[{"20.400000000000002`", ",", "0.07021101196583734`"}], "}"}], 
     ",", 
     RowBox[{"{", 
      RowBox[{"20.6`", ",", "0.06907566306072838`"}], "}"}], ",", 
     RowBox[{"{", 
      RowBox[{"20.8`", ",", "0.06785974059685632`"}], "}"}], ",", 
     RowBox[{"{", 
      RowBox[{"21.`", ",", "0.06655671297403548`"}], "}"}], ",", 
     RowBox[{"{", 
      RowBox[{"21.200000000000003`", ",", "0.06515851813255161`"}], "}"}], 
     ",", 
     RowBox[{"{", 
      RowBox[{"21.400000000000002`", ",", "0.0636541907088982`"}], "}"}], ",", 
     RowBox[{"{", 
      RowBox[{"21.6`", ",", "0.0620183107531921`"}], "}"}], ",", 
     RowBox[{"{", 
      RowBox[{"21.8`", ",", "0.060223527660252935`"}], "}"}], ",", 
     RowBox[{"{", 
      RowBox[{"22.`", ",", "0.058212195046152375`"}], "}"}], ",", 
     RowBox[{"{", 
      RowBox[{"22.200000000000003`", ",", "0.055933772091567864`"}], "}"}], 
     ",", 
     RowBox[{"{", 
      RowBox[{"22.400000000000002`", ",", "0.053326840900347484`"}], "}"}], 
     ",", 
     RowBox[{"{", 
      RowBox[{"22.6`", ",", "0.05031841594294568`"}], "}"}], ",", 
     RowBox[{"{", 
      RowBox[{"22.8`", ",", "0.046802035712851256`"}], "}"}], ",", 
     RowBox[{"{", 
      RowBox[{"23.`", ",", "0.04263551159870544`"}], "}"}], ",", 
     RowBox[{"{", 
      RowBox[{"23.200000000000003`", ",", "0.03762212728196992`"}], "}"}], 
     ",", 
     RowBox[{"{", 
      RowBox[{"23.400000000000002`", ",", "0.0314848811715469`"}], "}"}], ",", 
     RowBox[{"{", 
      RowBox[{"23.6`", ",", "0.023813084562666672`"}], "}"}], ",", 
     RowBox[{"{", 
      RowBox[{"23.8`", ",", "0.013928936482903928`"}], "}"}], ",", 
     RowBox[{"{", 
      RowBox[{"24.`", ",", "0.0028877009877703213`"}], "}"}]}], "}"}]}], 
  ";"}]], "Input",
 CellChangeTimes->{{3.9182147000675206`*^9, 3.918214712300565*^9}},
 CellLabel->
  "In[492]:=",ExpressionUUID->"dc04cff2-e10c-4975-b9fb-d87dea2bb226"],

Cell[BoxData[
 RowBox[{
  RowBox[{"ProdSumD", "=", 
   RowBox[{"{", 
    RowBox[{
     RowBox[{"{", 
      RowBox[{"0.`", ",", "0.0005333871969325573`"}], "}"}], ",", 
     RowBox[{"{", 
      RowBox[{"0.2`", ",", "0.0010592011427500686`"}], "}"}], ",", 
     RowBox[{"{", 
      RowBox[{"0.4`", ",", "0.0015578515496432266`"}], "}"}], ",", 
     RowBox[{"{", 
      RowBox[{"0.6000000000000001`", ",", "0.0019717742459918882`"}], "}"}], 
     ",", 
     RowBox[{"{", 
      RowBox[{"0.8`", ",", "0.002335644950389184`"}], "}"}], ",", 
     RowBox[{"{", 
      RowBox[{"1.`", ",", "0.002743465503821757`"}], "}"}], ",", 
     RowBox[{"{", 
      RowBox[{"1.2000000000000002`", ",", "0.0033266599361038837`"}], "}"}], 
     ",", 
     RowBox[{"{", 
      RowBox[{"1.4000000000000001`", ",", "0.003954533485803283`"}], "}"}], 
     ",", 
     RowBox[{"{", 
      RowBox[{"1.6`", ",", "0.0046152277757791`"}], "}"}], ",", 
     RowBox[{"{", 
      RowBox[{"1.8`", ",", "0.005298686554929684`"}], "}"}], ",", 
     RowBox[{"{", 
      RowBox[{"2.`", ",", "0.00599456073393223`"}], "}"}], ",", 
     RowBox[{"{", 
      RowBox[{"2.2`", ",", "0.0067027401998738315`"}], "}"}], ",", 
     RowBox[{"{", 
      RowBox[{"2.4000000000000004`", ",", "0.007411367288849921`"}], "}"}], 
     ",", 
     RowBox[{"{", 
      RowBox[{"2.6`", ",", "0.008117716569571836`"}], "}"}], ",", 
     RowBox[{"{", 
      RowBox[{"2.8000000000000003`", ",", "0.008819010941015558`"}], "}"}], 
     ",", 
     RowBox[{"{", 
      RowBox[{"3.`", ",", "0.009512373374548385`"}], "}"}], ",", 
     RowBox[{"{", 
      RowBox[{"3.2`", ",", "0.010197220951947859`"}], "}"}], ",", 
     RowBox[{"{", 
      RowBox[{"3.4000000000000004`", ",", "0.010872953687608078`"}], "}"}], 
     ",", 
     RowBox[{"{", 
      RowBox[{"3.6`", ",", "0.011541883098048794`"}], "}"}], ",", 
     RowBox[{"{", 
      RowBox[{"3.8000000000000003`", ",", "0.012210064168779115`"}], "}"}], 
     ",", 
     RowBox[{"{", 
      RowBox[{"4.`", ",", "0.012885608904948756`"}], "}"}], ",", 
     RowBox[{"{", 
      RowBox[{"4.2`", ",", "0.013571116446727923`"}], "}"}], ",", 
     RowBox[{"{", 
      RowBox[{"4.4`", ",", "0.014265963378522007`"}], "}"}], ",", 
     RowBox[{"{", 
      RowBox[{"4.6000000000000005`", ",", "0.014969108026775643`"}], "}"}], 
     ",", 
     RowBox[{"{", 
      RowBox[{"4.800000000000001`", ",", "0.01567958854242234`"}], "}"}], ",", 
     RowBox[{"{", 
      RowBox[{"5.`", ",", "0.016396940557138067`"}], "}"}], ",", 
     RowBox[{"{", 
      RowBox[{"5.2`", ",", "0.01712012261083953`"}], "}"}], ",", 
     RowBox[{"{", 
      RowBox[{"5.4`", ",", "0.017848500468365756`"}], "}"}], ",", 
     RowBox[{"{", 
      RowBox[{"5.6000000000000005`", ",", "0.01858067153135869`"}], "}"}], 
     ",", 
     RowBox[{"{", 
      RowBox[{"5.800000000000001`", ",", "0.01931665171746211`"}], "}"}], ",", 
     RowBox[{"{", 
      RowBox[{"6.`", ",", "0.020056222430517072`"}], "}"}], ",", 
     RowBox[{"{", 
      RowBox[{"6.2`", ",", "0.020797903518713624`"}], "}"}], ",", 
     RowBox[{"{", 
      RowBox[{"6.4`", ",", "0.021536508102013012`"}], "}"}], ",", 
     RowBox[{"{", 
      RowBox[{"6.6000000000000005`", ",", "0.022278176819553783`"}], "}"}], 
     ",", 
     RowBox[{"{", 
      RowBox[{"6.800000000000001`", ",", "0.023019427832634942`"}], "}"}], 
     ",", 
     RowBox[{"{", 
      RowBox[{"7.`", ",", "0.0237594438013132`"}], "}"}], ",", 
     RowBox[{"{", 
      RowBox[{"7.2`", ",", "0.024497790261039477`"}], "}"}], ",", 
     RowBox[{"{", 
      RowBox[{"7.4`", ",", "0.02523338801277512`"}], "}"}], ",", 
     RowBox[{"{", 
      RowBox[{"7.6000000000000005`", ",", "0.025964929843830194`"}], "}"}], 
     ",", 
     RowBox[{"{", 
      RowBox[{"7.800000000000001`", ",", "0.026693806579262905`"}], "}"}], 
     ",", 
     RowBox[{"{", 
      RowBox[{"8.`", ",", "0.02741738640310597`"}], "}"}], ",", 
     RowBox[{"{", 
      RowBox[{"8.200000000000001`", ",", "0.028135447632289985`"}], "}"}], 
     ",", 
     RowBox[{"{", 
      RowBox[{"8.4`", ",", "0.02884753164090711`"}], "}"}], ",", 
     RowBox[{"{", 
      RowBox[{"8.6`", ",", "0.029552501421357114`"}], "}"}], ",", 
     RowBox[{"{", 
      RowBox[{"8.8`", ",", "0.03025030026615967`"}], "}"}], ",", 
     RowBox[{"{", 
      RowBox[{"9.`", ",", "0.030939939837382576`"}], "}"}], ",", 
     RowBox[{"{", 
      RowBox[{"9.200000000000001`", ",", "0.03162054913904185`"}], "}"}], ",", 
     RowBox[{"{", 
      RowBox[{"9.4`", ",", "0.03229211850249878`"}], "}"}], ",", 
     RowBox[{"{", 
      RowBox[{"9.600000000000001`", ",", "0.03295331486468559`"}], "}"}], ",", 
     RowBox[{"{", 
      RowBox[{"9.8`", ",", "0.03360405076082051`"}], "}"}], ",", 
     RowBox[{"{", 
      RowBox[{"10.`", ",", "0.03424329676062785`"}], "}"}], ",", 
     RowBox[{"{", 
      RowBox[{"10.200000000000001`", ",", "0.03487086678888477`"}], "}"}], 
     ",", 
     RowBox[{"{", 
      RowBox[{"10.4`", ",", "0.03548564265274505`"}], "}"}], ",", 
     RowBox[{"{", 
      RowBox[{"10.600000000000001`", ",", "0.03608744325408923`"}], "}"}], 
     ",", 
     RowBox[{"{", 
      RowBox[{"10.8`", ",", "0.036675491842232566`"}], "}"}], ",", 
     RowBox[{"{", 
      RowBox[{"11.`", ",", "0.03724899416608692`"}], "}"}], ",", 
     RowBox[{"{", 
      RowBox[{"11.200000000000001`", ",", "0.03780807885446493`"}], "}"}], 
     ",", 
     RowBox[{"{", 
      RowBox[{"11.4`", ",", "0.03835166379299341`"}], "}"}], ",", 
     RowBox[{"{", 
      RowBox[{"11.600000000000001`", ",", "0.0388790506681535`"}], "}"}], ",", 
     RowBox[{"{", 
      RowBox[{"11.8`", ",", "0.03938992397135176`"}], "}"}], ",", 
     RowBox[{"{", 
      RowBox[{"12.`", ",", "0.039883951557508804`"}], "}"}], ",", 
     RowBox[{"{", 
      RowBox[{"12.200000000000001`", ",", "0.04036024646604402`"}], "}"}], 
     ",", 
     RowBox[{"{", 
      RowBox[{"12.4`", ",", "0.040818689438699846`"}], "}"}], ",", 
     RowBox[{"{", 
      RowBox[{"12.600000000000001`", ",", "0.041258172897937574`"}], "}"}], 
     ",", 
     RowBox[{"{", 
      RowBox[{"12.8`", ",", "0.041678851704069764`"}], "}"}], ",", 
     RowBox[{"{", 
      RowBox[{"13.`", ",", "0.042079698392086716`"}], "}"}], ",", 
     RowBox[{"{", 
      RowBox[{"13.200000000000001`", ",", "0.04246055200772937`"}], "}"}], 
     ",", 
     RowBox[{"{", 
      RowBox[{"13.4`", ",", "0.042820898186152714`"}], "}"}], ",", 
     RowBox[{"{", 
      RowBox[{"13.600000000000001`", ",", "0.043160191194428876`"}], "}"}], 
     ",", 
     RowBox[{"{", 
      RowBox[{"13.8`", ",", "0.04347805259925167`"}], "}"}], ",", 
     RowBox[{"{", 
      RowBox[{"14.`", ",", "0.04377427792580032`"}], "}"}], ",", 
     RowBox[{"{", 
      RowBox[{"14.200000000000001`", ",", "0.04404815648680399`"}], "}"}], 
     ",", 
     RowBox[{"{", 
      RowBox[{"14.4`", ",", "0.044299162511356995`"}], "}"}], ",", 
     RowBox[{"{", 
      RowBox[{"14.600000000000001`", ",", "0.0445268731238131`"}], "}"}], ",", 
     RowBox[{"{", 
      RowBox[{"14.8`", ",", "0.044730782601482666`"}], "}"}], ",", 
     RowBox[{"{", 
      RowBox[{"15.`", ",", "0.04491056067016917`"}], "}"}], ",", 
     RowBox[{"{", 
      RowBox[{"15.200000000000001`", ",", "0.045066234724493455`"}], "}"}], 
     ",", 
     RowBox[{"{", 
      RowBox[{"15.4`", ",", "0.045197398922823304`"}], "}"}], ",", 
     RowBox[{"{", 
      RowBox[{"15.600000000000001`", ",", "0.04530395021198007`"}], "}"}], 
     ",", 
     RowBox[{"{", 
      RowBox[{"15.8`", ",", "0.04538477889669842`"}], "}"}], ",", 
     RowBox[{"{", 
      RowBox[{"16.`", ",", "0.045439724411582005`"}], "}"}], ",", 
     RowBox[{"{", 
      RowBox[{"16.2`", ",", "0.04546854868549281`"}], "}"}], ",", 
     RowBox[{"{", 
      RowBox[{"16.400000000000002`", ",", "0.04547065215696995`"}], "}"}], 
     ",", 
     RowBox[{"{", 
      RowBox[{"16.6`", ",", "0.045445230540907926`"}], "}"}], ",", 
     RowBox[{"{", 
      RowBox[{"16.8`", ",", "0.04539194297962939`"}], "}"}], ",", 
     RowBox[{"{", 
      RowBox[{"17.`", ",", "0.045311056858424`"}], "}"}], ",", 
     RowBox[{"{", 
      RowBox[{"17.2`", ",", "0.04520255914577359`"}], "}"}], ",", 
     RowBox[{"{", 
      RowBox[{"17.400000000000002`", ",", "0.0450655123059638`"}], "}"}], ",", 
     RowBox[{"{", 
      RowBox[{"17.6`", ",", "0.044898939705634244`"}], "}"}], ",", 
     RowBox[{"{", 
      RowBox[{"17.8`", ",", "0.04470368905145026`"}], "}"}], ",", 
     RowBox[{"{", 
      RowBox[{"18.`", ",", "0.044479662299607016`"}], "}"}], ",", 
     RowBox[{"{", 
      RowBox[{"18.2`", ",", "0.044225279249613364`"}], "}"}], ",", 
     RowBox[{"{", 
      RowBox[{"18.400000000000002`", ",", "0.043938368702568606`"}], "}"}], 
     ",", 
     RowBox[{"{", 
      RowBox[{"18.6`", ",", "0.043619889501669194`"}], "}"}], ",", 
     RowBox[{"{", 
      RowBox[{"18.8`", ",", "0.04327204601332054`"}], "}"}], ",", 
     RowBox[{"{", 
      RowBox[{"19.`", ",", "0.04289087561289784`"}], "}"}], ",", 
     RowBox[{"{", 
      RowBox[{"19.200000000000003`", ",", "0.04247490281320772`"}], "}"}], 
     ",", 
     RowBox[{"{", 
      RowBox[{"19.400000000000002`", ",", "0.04202898471326068`"}], "}"}], 
     ",", 
     RowBox[{"{", 
      RowBox[{"19.6`", ",", "0.04154160632561839`"}], "}"}], ",", 
     RowBox[{"{", 
      RowBox[{"19.8`", ",", "0.041021225307270814`"}], "}"}], ",", 
     RowBox[{"{", 
      RowBox[{"20.`", ",", "0.04046369351877089`"}], "}"}], ",", 
     RowBox[{"{", 
      RowBox[{"20.200000000000003`", ",", "0.039867876876385065`"}], "}"}], 
     ",", 
     RowBox[{"{", 
      RowBox[{"20.400000000000002`", ",", "0.03923095381098111`"}], "}"}], 
     ",", 
     RowBox[{"{", 
      RowBox[{"20.6`", ",", "0.03855180449657695`"}], "}"}], ",", 
     RowBox[{"{", 
      RowBox[{"20.8`", ",", "0.03782772585997323`"}], "}"}], ",", 
     RowBox[{"{", 
      RowBox[{"21.`", ",", "0.03707241032485417`"}], "}"}], ",", 
     RowBox[{"{", 
      RowBox[{"21.200000000000003`", ",", "0.036402264782868614`"}], "}"}], 
     ",", 
     RowBox[{"{", 
      RowBox[{"21.400000000000002`", ",", "0.03557570154566332`"}], "}"}], 
     ",", 
     RowBox[{"{", 
      RowBox[{"21.6`", ",", "0.03462162452812846`"}], "}"}], ",", 
     RowBox[{"{", 
      RowBox[{"21.8`", ",", "0.03357545072685897`"}], "}"}], ",", 
     RowBox[{"{", 
      RowBox[{"22.`", ",", "0.0324098061025514`"}], "}"}], ",", 
     RowBox[{"{", 
      RowBox[{"22.200000000000003`", ",", "0.031097192626399837`"}], "}"}], 
     ",", 
     RowBox[{"{", 
      RowBox[{"22.400000000000002`", ",", "0.029603503564792258`"}], "}"}], 
     ",", 
     RowBox[{"{", 
      RowBox[{"22.6`", ",", "0.027889213567602412`"}], "}"}], ",", 
     RowBox[{"{", 
      RowBox[{"22.8`", ",", "0.02589665364611357`"}], "}"}], ",", 
     RowBox[{"{", 
      RowBox[{"23.`", ",", "0.02354989674663594`"}], "}"}], ",", 
     RowBox[{"{", 
      RowBox[{"23.200000000000003`", ",", "0.020744809867858566`"}], "}"}], 
     ",", 
     RowBox[{"{", 
      RowBox[{"23.400000000000002`", ",", "0.0173377655315103`"}], "}"}], ",", 
     RowBox[{"{", 
      RowBox[{"23.6`", ",", "0.01312089570410403`"}], "}"}], ",", 
     RowBox[{"{", 
      RowBox[{"23.8`", ",", "0.007758173595722517`"}], "}"}], ",", 
     RowBox[{"{", 
      RowBox[{"24.`", ",", "0.001863172695418528`"}], "}"}]}], "}"}]}], 
  ";"}]], "Input",
 CellChangeTimes->{{3.9186381291445513`*^9, 3.9186381495051622`*^9}},
 CellLabel->
  "In[493]:=",ExpressionUUID->"b3b91607-7752-4011-8c92-7376da0c6538"],

Cell[BoxData[
 RowBox[{"(*", 
  RowBox[{
   RowBox[{"RoI", "=", 
    RowBox[{
     RowBox[{"{", 
      RowBox[{
       FractionBox[
        RowBox[{"m`E", " ", "r5`Vmax", "*", 
         RowBox[{"(", 
          RowBox[{"1", "-", 
           RowBox[{"L", "[", 
            RowBox[{"t", ",", "T", ",", "dusk"}], "]"}]}], ")"}]}], 
        RowBox[{"m`E", "+", "r5`Km"}]], ",", "\[IndentingNewLine]", 
       FractionBox[
        RowBox[{"m`O", " ", "r16`Vmax", "*", 
         RowBox[{"(", 
          RowBox[{"L", "[", 
           RowBox[{"t", ",", "T", ",", "dusk"}], "]"}], ")"}]}], 
        RowBox[{"r16`Km", "+", "m`O"}]], ",", 
       RowBox[{
        FractionBox[
         RowBox[{"m`E", " ", "r5`Vmax", "*", 
          RowBox[{"(", 
           RowBox[{"1", "-", 
            RowBox[{"L", "[", 
             RowBox[{"t", ",", "T", ",", "dusk"}], "]"}]}], ")"}]}], 
         RowBox[{"m`E", "+", "r5`Km"}]], "+", "\[IndentingNewLine]", 
        FractionBox[
         RowBox[{"m`O", " ", "r16`Vmax", "*", 
          RowBox[{"(", 
           RowBox[{"L", "[", 
            RowBox[{"t", ",", "T", ",", "dusk"}], "]"}], ")"}]}], 
         RowBox[{"r16`Km", "+", "m`O"}]]}]}], "}"}], "/.", 
     "SubsDepVarsWithT"}]}], ";"}], "*)"}]], "Input",
 CellChangeTimes->{{3.918639084402722*^9, 3.9186391221778913`*^9}, 
   3.9186399838682365`*^9},
 CellLabel->
  "In[494]:=",ExpressionUUID->"93870c00-4890-447d-abcb-774ba5844b57"],

Cell[BoxData[
 RowBox[{
  RowBox[{"MVAdataE", "=", 
   RowBox[{"{", 
    RowBox[{
     RowBox[{"{", 
      RowBox[{"0.`", ",", "0.9999921689699091`"}], "}"}], ",", 
     RowBox[{"{", 
      RowBox[{"0.2`", ",", "0.9999702732613088`"}], "}"}], ",", 
     RowBox[{"{", 
      RowBox[{"0.4`", ",", "0.9999461463064849`"}], "}"}], ",", 
     RowBox[{"{", 
      RowBox[{"0.6000000000000001`", ",", "0.99990994465358`"}], "}"}], ",", 
     RowBox[{"{", 
      RowBox[{"0.8`", ",", "0.999853291538502`"}], "}"}], ",", 
     RowBox[{"{", 
      RowBox[{"1.`", ",", "0.9999439023031839`"}], "}"}], ",", 
     RowBox[{"{", 
      RowBox[{"1.2000000000000002`", ",", "0.9999924035736316`"}], "}"}], ",", 
     RowBox[{"{", 
      RowBox[{"1.4000000000000001`", ",", "0.9999990101238438`"}], "}"}], ",", 
     RowBox[{"{", 
      RowBox[{"1.6`", ",", "0.9999998682008199`"}], "}"}], ",", 
     RowBox[{"{", 
      RowBox[{"1.8`", ",", "0.9999999820822111`"}], "}"}], ",", 
     RowBox[{"{", 
      RowBox[{"2.`", ",", "0.9999999976618381`"}], "}"}], ",", 
     RowBox[{"{", 
      RowBox[{"2.2`", ",", "0.9999999996790234`"}], "}"}], ",", 
     RowBox[{"{", 
      RowBox[{"2.4000000000000004`", ",", "0.999999999957744`"}], "}"}], ",", 
     RowBox[{"{", 
      RowBox[{"2.6`", ",", "0.9999999999943253`"}], "}"}], ",", 
     RowBox[{"{", 
      RowBox[{"2.8000000000000003`", ",", "0.9999999999992234`"}], "}"}], ",", 
     RowBox[{"{", 
      RowBox[{"3.`", ",", "0.9999999999998981`"}], "}"}], ",", 
     RowBox[{"{", 
      RowBox[{"3.2`", ",", "0.9999999999999859`"}], "}"}], ",", 
     RowBox[{"{", 
      RowBox[{"3.4000000000000004`", ",", "0.999999999999998`"}], "}"}], ",", 
     RowBox[{"{", 
      RowBox[{"3.6`", ",", "0.9999999999999997`"}], "}"}], ",", 
     RowBox[{"{", 
      RowBox[{"3.8000000000000003`", ",", "1.`"}], "}"}], ",", 
     RowBox[{"{", 
      RowBox[{"4.`", ",", "1.`"}], "}"}], ",", 
     RowBox[{"{", 
      RowBox[{"4.2`", ",", "1.`"}], "}"}], ",", 
     RowBox[{"{", 
      RowBox[{"4.4`", ",", "1.`"}], "}"}], ",", 
     RowBox[{"{", 
      RowBox[{"4.6000000000000005`", ",", "0.9999999999999999`"}], "}"}], ",", 
     RowBox[{"{", 
      RowBox[{"4.800000000000001`", ",", "0.9999999999999999`"}], "}"}], ",", 
     RowBox[{"{", 
      RowBox[{"5.`", ",", "1.`"}], "}"}], ",", 
     RowBox[{"{", 
      RowBox[{"5.2`", ",", "1.`"}], "}"}], ",", 
     RowBox[{"{", 
      RowBox[{"5.4`", ",", "1.`"}], "}"}], ",", 
     RowBox[{"{", 
      RowBox[{"5.6000000000000005`", ",", "1.`"}], "}"}], ",", 
     RowBox[{"{", 
      RowBox[{"5.800000000000001`", ",", "1.`"}], "}"}], ",", 
     RowBox[{"{", 
      RowBox[{"6.`", ",", "0.9999999999999999`"}], "}"}], ",", 
     RowBox[{"{", 
      RowBox[{"6.2`", ",", "1.`"}], "}"}], ",", 
     RowBox[{"{", 
      RowBox[{"6.4`", ",", "1.`"}], "}"}], ",", 
     RowBox[{"{", 
      RowBox[{"6.6000000000000005`", ",", "1.`"}], "}"}], ",", 
     RowBox[{"{", 
      RowBox[{"6.800000000000001`", ",", "1.`"}], "}"}], ",", 
     RowBox[{"{", 
      RowBox[{"7.`", ",", "1.`"}], "}"}], ",", 
     RowBox[{"{", 
      RowBox[{"7.2`", ",", "1.`"}], "}"}], ",", 
     RowBox[{"{", 
      RowBox[{"7.4`", ",", "0.9999999999999999`"}], "}"}], ",", 
     RowBox[{"{", 
      RowBox[{"7.6000000000000005`", ",", "1.`"}], "}"}], ",", 
     RowBox[{"{", 
      RowBox[{"7.800000000000001`", ",", "0.9999999999999999`"}], "}"}], ",", 
     RowBox[{"{", 
      RowBox[{"8.`", ",", "1.`"}], "}"}], ",", 
     RowBox[{"{", 
      RowBox[{"8.200000000000001`", ",", "1.`"}], "}"}], ",", 
     RowBox[{"{", 
      RowBox[{"8.4`", ",", "1.`"}], "}"}], ",", 
     RowBox[{"{", 
      RowBox[{"8.6`", ",", "1.`"}], "}"}], ",", 
     RowBox[{"{", 
      RowBox[{"8.8`", ",", "1.`"}], "}"}], ",", 
     RowBox[{"{", 
      RowBox[{"9.`", ",", "0.9999999999999999`"}], "}"}], ",", 
     RowBox[{"{", 
      RowBox[{"9.200000000000001`", ",", "1.`"}], "}"}], ",", 
     RowBox[{"{", 
      RowBox[{"9.4`", ",", "1.`"}], "}"}], ",", 
     RowBox[{"{", 
      RowBox[{"9.600000000000001`", ",", "1.`"}], "}"}], ",", 
     RowBox[{"{", 
      RowBox[{"9.8`", ",", "1.`"}], "}"}], ",", 
     RowBox[{"{", 
      RowBox[{"10.`", ",", "1.`"}], "}"}], ",", 
     RowBox[{"{", 
      RowBox[{"10.200000000000001`", ",", "0.9999999999999999`"}], "}"}], ",", 
     RowBox[{"{", 
      RowBox[{"10.4`", ",", "1.`"}], "}"}], ",", 
     RowBox[{"{", 
      RowBox[{"10.600000000000001`", ",", "0.9999999999999999`"}], "}"}], ",", 
     RowBox[{"{", 
      RowBox[{"10.8`", ",", "1.`"}], "}"}], ",", 
     RowBox[{"{", 
      RowBox[{"11.`", ",", "1.`"}], "}"}], ",", 
     RowBox[{"{", 
      RowBox[{"11.200000000000001`", ",", "1.`"}], "}"}], ",", 
     RowBox[{"{", 
      RowBox[{"11.4`", ",", "1.`"}], "}"}], ",", 
     RowBox[{"{", 
      RowBox[{"11.600000000000001`", ",", "1.`"}], "}"}], ",", 
     RowBox[{"{", 
      RowBox[{"11.8`", ",", "1.`"}], "}"}], ",", 
     RowBox[{"{", 
      RowBox[{"12.`", ",", "1.`"}], "}"}], ",", 
     RowBox[{"{", 
      RowBox[{"12.200000000000001`", ",", "1.`"}], "}"}], ",", 
     RowBox[{"{", 
      RowBox[{"12.4`", ",", "1.`"}], "}"}], ",", 
     RowBox[{"{", 
      RowBox[{"12.600000000000001`", ",", "0.9999999999999999`"}], "}"}], ",", 
     RowBox[{"{", 
      RowBox[{"12.8`", ",", "1.`"}], "}"}], ",", 
     RowBox[{"{", 
      RowBox[{"13.`", ",", "0.9999999999999999`"}], "}"}], ",", 
     RowBox[{"{", 
      RowBox[{"13.200000000000001`", ",", "1.`"}], "}"}], ",", 
     RowBox[{"{", 
      RowBox[{"13.4`", ",", "1.`"}], "}"}], ",", 
     RowBox[{"{", 
      RowBox[{"13.600000000000001`", ",", "0.9999999999999999`"}], "}"}], ",", 
     RowBox[{"{", 
      RowBox[{"13.8`", ",", "1.`"}], "}"}], ",", 
     RowBox[{"{", 
      RowBox[{"14.`", ",", "0.9999999999999999`"}], "}"}], ",", 
     RowBox[{"{", 
      RowBox[{"14.200000000000001`", ",", "1.`"}], "}"}], ",", 
     RowBox[{"{", 
      RowBox[{"14.4`", ",", "1.`"}], "}"}], ",", 
     RowBox[{"{", 
      RowBox[{"14.600000000000001`", ",", "1.`"}], "}"}], ",", 
     RowBox[{"{", 
      RowBox[{"14.8`", ",", "1.`"}], "}"}], ",", 
     RowBox[{"{", 
      RowBox[{"15.`", ",", "0.9999999999999999`"}], "}"}], ",", 
     RowBox[{"{", 
      RowBox[{"15.200000000000001`", ",", "1.`"}], "}"}], ",", 
     RowBox[{"{", 
      RowBox[{"15.4`", ",", "0.9999999999999999`"}], "}"}], ",", 
     RowBox[{"{", 
      RowBox[{"15.600000000000001`", ",", "0.9999999999999999`"}], "}"}], ",", 
     RowBox[{"{", 
      RowBox[{"15.8`", ",", "1.`"}], "}"}], ",", 
     RowBox[{"{", 
      RowBox[{"16.`", ",", "0.9999999999999999`"}], "}"}], ",", 
     RowBox[{"{", 
      RowBox[{"16.2`", ",", "1.`"}], "}"}], ",", 
     RowBox[{"{", 
      RowBox[{"16.400000000000002`", ",", "1.`"}], "}"}], ",", 
     RowBox[{"{", 
      RowBox[{"16.6`", ",", "0.9999999999999999`"}], "}"}], ",", 
     RowBox[{"{", 
      RowBox[{"16.8`", ",", "1.`"}], "}"}], ",", 
     RowBox[{"{", 
      RowBox[{"17.`", ",", "1.`"}], "}"}], ",", 
     RowBox[{"{", 
      RowBox[{"17.2`", ",", "1.`"}], "}"}], ",", 
     RowBox[{"{", 
      RowBox[{"17.400000000000002`", ",", "1.`"}], "}"}], ",", 
     RowBox[{"{", 
      RowBox[{"17.6`", ",", "1.`"}], "}"}], ",", 
     RowBox[{"{", 
      RowBox[{"17.8`", ",", "1.`"}], "}"}], ",", 
     RowBox[{"{", 
      RowBox[{"18.`", ",", "1.`"}], "}"}], ",", 
     RowBox[{"{", 
      RowBox[{"18.2`", ",", "0.9999999999999999`"}], "}"}], ",", 
     RowBox[{"{", 
      RowBox[{"18.400000000000002`", ",", "1.`"}], "}"}], ",", 
     RowBox[{"{", 
      RowBox[{"18.6`", ",", "0.9999999999999999`"}], "}"}], ",", 
     RowBox[{"{", 
      RowBox[{"18.8`", ",", "1.`"}], "}"}], ",", 
     RowBox[{"{", 
      RowBox[{"19.`", ",", "1.`"}], "}"}], ",", 
     RowBox[{"{", 
      RowBox[{"19.200000000000003`", ",", "1.`"}], "}"}], ",", 
     RowBox[{"{", 
      RowBox[{"19.400000000000002`", ",", "0.9999999999999999`"}], "}"}], ",", 
     RowBox[{"{", 
      RowBox[{"19.6`", ",", "1.`"}], "}"}], ",", 
     RowBox[{"{", 
      RowBox[{"19.8`", ",", "1.`"}], "}"}], ",", 
     RowBox[{"{", 
      RowBox[{"20.`", ",", "0.9999999999999999`"}], "}"}], ",", 
     RowBox[{"{", 
      RowBox[{"20.200000000000003`", ",", "1.`"}], "}"}], ",", 
     RowBox[{"{", 
      RowBox[{"20.400000000000002`", ",", "0.9999999999999999`"}], "}"}], ",", 
     RowBox[{"{", 
      RowBox[{"20.6`", ",", "1.`"}], "}"}], ",", 
     RowBox[{"{", 
      RowBox[{"20.8`", ",", "0.9999999999999999`"}], "}"}], ",", 
     RowBox[{"{", 
      RowBox[{"21.`", ",", "1.`"}], "}"}], ",", 
     RowBox[{"{", 
      RowBox[{"21.200000000000003`", ",", "0.9999999999999999`"}], "}"}], ",", 
     RowBox[{"{", 
      RowBox[{"21.400000000000002`", ",", "1.`"}], "}"}], ",", 
     RowBox[{"{", 
      RowBox[{"21.6`", ",", "0.9999999999999999`"}], "}"}], ",", 
     RowBox[{"{", 
      RowBox[{"21.8`", ",", "1.`"}], "}"}], ",", 
     RowBox[{"{", 
      RowBox[{"22.`", ",", "1.`"}], "}"}], ",", 
     RowBox[{"{", 
      RowBox[{"22.200000000000003`", ",", "1.`"}], "}"}], ",", 
     RowBox[{"{", 
      RowBox[{"22.400000000000002`", ",", "0.9999999999999999`"}], "}"}], ",", 
     RowBox[{"{", 
      RowBox[{"22.6`", ",", "1.`"}], "}"}], ",", 
     RowBox[{"{", 
      RowBox[{"22.8`", ",", "1.`"}], "}"}], ",", 
     RowBox[{"{", 
      RowBox[{"23.`", ",", "1.`"}], "}"}], ",", 
     RowBox[{"{", 
      RowBox[{"23.200000000000003`", ",", "1.`"}], "}"}], ",", 
     RowBox[{"{", 
      RowBox[{"23.400000000000002`", ",", "1.`"}], "}"}], ",", 
     RowBox[{"{", 
      RowBox[{"23.6`", ",", "0.9999999999999999`"}], "}"}], ",", 
     RowBox[{"{", 
      RowBox[{"23.8`", ",", "1.`"}], "}"}], ",", 
     RowBox[{"{", 
      RowBox[{"24.`", ",", "1.0000000000000506`"}], "}"}]}], "}"}]}], 
  ";"}]], "Input",
 CellChangeTimes->{{3.918639294931142*^9, 3.918639304057865*^9}},
 CellLabel->
  "In[495]:=",ExpressionUUID->"1ee9d12a-366b-4a80-93d3-ac4ab26843e0"],

Cell[BoxData[
 RowBox[{
  RowBox[{"MEPdataE", "=", 
   RowBox[{"{", 
    RowBox[{
     RowBox[{"{", 
      RowBox[{"0.`", ",", "1.0000000000000662`"}], "}"}], ",", 
     RowBox[{"{", 
      RowBox[{"0.2`", ",", "0.9999999999999999`"}], "}"}], ",", 
     RowBox[{"{", 
      RowBox[{"0.4`", ",", "1.`"}], "}"}], ",", 
     RowBox[{"{", 
      RowBox[{"0.6000000000000001`", ",", "1.`"}], "}"}], ",", 
     RowBox[{"{", 
      RowBox[{"0.8`", ",", "1.`"}], "}"}], ",", 
     RowBox[{"{", 
      RowBox[{"1.`", ",", "1.`"}], "}"}], ",", 
     RowBox[{"{", 
      RowBox[{"1.2000000000000002`", ",", "1.`"}], "}"}], ",", 
     RowBox[{"{", 
      RowBox[{"1.4000000000000001`", ",", "1.`"}], "}"}], ",", 
     RowBox[{"{", 
      RowBox[{"1.6`", ",", "1.`"}], "}"}], ",", 
     RowBox[{"{", 
      RowBox[{"1.8`", ",", "0.9999999999999999`"}], "}"}], ",", 
     RowBox[{"{", 
      RowBox[{"2.`", ",", "1.`"}], "}"}], ",", 
     RowBox[{"{", 
      RowBox[{"2.2`", ",", "0.9999999999999999`"}], "}"}], ",", 
     RowBox[{"{", 
      RowBox[{"2.4000000000000004`", ",", "1.`"}], "}"}], ",", 
     RowBox[{"{", 
      RowBox[{"2.6`", ",", "0.9999999999999999`"}], "}"}], ",", 
     RowBox[{"{", 
      RowBox[{"2.8000000000000003`", ",", "0.9999999999999999`"}], "}"}], ",", 
     RowBox[{"{", 
      RowBox[{"3.`", ",", "1.`"}], "}"}], ",", 
     RowBox[{"{", 
      RowBox[{"3.2`", ",", "1.`"}], "}"}], ",", 
     RowBox[{"{", 
      RowBox[{"3.4000000000000004`", ",", "1.`"}], "}"}], ",", 
     RowBox[{"{", 
      RowBox[{"3.6`", ",", "1.`"}], "}"}], ",", 
     RowBox[{"{", 
      RowBox[{"3.8000000000000003`", ",", "1.`"}], "}"}], ",", 
     RowBox[{"{", 
      RowBox[{"4.`", ",", "1.`"}], "}"}], ",", 
     RowBox[{"{", 
      RowBox[{"4.2`", ",", "1.`"}], "}"}], ",", 
     RowBox[{"{", 
      RowBox[{"4.4`", ",", "1.`"}], "}"}], ",", 
     RowBox[{"{", 
      RowBox[{"4.6000000000000005`", ",", "0.9999999999999999`"}], "}"}], ",", 
     RowBox[{"{", 
      RowBox[{"4.800000000000001`", ",", "1.`"}], "}"}], ",", 
     RowBox[{"{", 
      RowBox[{"5.`", ",", "0.9999999999999999`"}], "}"}], ",", 
     RowBox[{"{", 
      RowBox[{"5.2`", ",", "1.`"}], "}"}], ",", 
     RowBox[{"{", 
      RowBox[{"5.4`", ",", "1.`"}], "}"}], ",", 
     RowBox[{"{", 
      RowBox[{"5.6000000000000005`", ",", "1.`"}], "}"}], ",", 
     RowBox[{"{", 
      RowBox[{"5.800000000000001`", ",", "1.`"}], "}"}], ",", 
     RowBox[{"{", 
      RowBox[{"6.`", ",", "1.`"}], "}"}], ",", 
     RowBox[{"{", 
      RowBox[{"6.2`", ",", "1.`"}], "}"}], ",", 
     RowBox[{"{", 
      RowBox[{"6.4`", ",", "0.9999999999999999`"}], "}"}], ",", 
     RowBox[{"{", 
      RowBox[{"6.6000000000000005`", ",", "1.`"}], "}"}], ",", 
     RowBox[{"{", 
      RowBox[{"6.800000000000001`", ",", "1.`"}], "}"}], ",", 
     RowBox[{"{", 
      RowBox[{"7.`", ",", "1.`"}], "}"}], ",", 
     RowBox[{"{", 
      RowBox[{"7.2`", ",", "1.`"}], "}"}], ",", 
     RowBox[{"{", 
      RowBox[{"7.4`", ",", "1.`"}], "}"}], ",", 
     RowBox[{"{", 
      RowBox[{"7.6000000000000005`", ",", "1.`"}], "}"}], ",", 
     RowBox[{"{", 
      RowBox[{"7.800000000000001`", ",", "0.9999999999999999`"}], "}"}], ",", 
     RowBox[{"{", 
      RowBox[{"8.`", ",", "1.`"}], "}"}], ",", 
     RowBox[{"{", 
      RowBox[{"8.200000000000001`", ",", "0.9999999999999999`"}], "}"}], ",", 
     RowBox[{"{", 
      RowBox[{"8.4`", ",", "1.`"}], "}"}], ",", 
     RowBox[{"{", 
      RowBox[{"8.6`", ",", "1.`"}], "}"}], ",", 
     RowBox[{"{", 
      RowBox[{"8.8`", ",", "1.`"}], "}"}], ",", 
     RowBox[{"{", 
      RowBox[{"9.`", ",", "1.`"}], "}"}], ",", 
     RowBox[{"{", 
      RowBox[{"9.200000000000001`", ",", "1.`"}], "}"}], ",", 
     RowBox[{"{", 
      RowBox[{"9.4`", ",", "1.`"}], "}"}], ",", 
     RowBox[{"{", 
      RowBox[{"9.600000000000001`", ",", "1.`"}], "}"}], ",", 
     RowBox[{"{", 
      RowBox[{"9.8`", ",", "1.`"}], "}"}], ",", 
     RowBox[{"{", 
      RowBox[{"10.`", ",", "1.`"}], "}"}], ",", 
     RowBox[{"{", 
      RowBox[{"10.200000000000001`", ",", "1.`"}], "}"}], ",", 
     RowBox[{"{", 
      RowBox[{"10.4`", ",", "1.`"}], "}"}], ",", 
     RowBox[{"{", 
      RowBox[{"10.600000000000001`", ",", "0.9999999999999999`"}], "}"}], ",", 
     RowBox[{"{", 
      RowBox[{"10.8`", ",", "0.9999999999999999`"}], "}"}], ",", 
     RowBox[{"{", 
      RowBox[{"11.`", ",", "1.`"}], "}"}], ",", 
     RowBox[{"{", 
      RowBox[{"11.200000000000001`", ",", "1.`"}], "}"}], ",", 
     RowBox[{"{", 
      RowBox[{"11.4`", ",", "1.`"}], "}"}], ",", 
     RowBox[{"{", 
      RowBox[{"11.600000000000001`", ",", "1.`"}], "}"}], ",", 
     RowBox[{"{", 
      RowBox[{"11.8`", ",", "1.`"}], "}"}], ",", 
     RowBox[{"{", 
      RowBox[{"12.`", ",", "0.9999999999999999`"}], "}"}], ",", 
     RowBox[{"{", 
      RowBox[{"12.200000000000001`", ",", "0.9999999999999999`"}], "}"}], ",", 
     RowBox[{"{", 
      RowBox[{"12.4`", ",", "1.`"}], "}"}], ",", 
     RowBox[{"{", 
      RowBox[{"12.600000000000001`", ",", "1.`"}], "}"}], ",", 
     RowBox[{"{", 
      RowBox[{"12.8`", ",", "1.`"}], "}"}], ",", 
     RowBox[{"{", 
      RowBox[{"13.`", ",", "0.9999999999999999`"}], "}"}], ",", 
     RowBox[{"{", 
      RowBox[{"13.200000000000001`", ",", "1.`"}], "}"}], ",", 
     RowBox[{"{", 
      RowBox[{"13.4`", ",", "1.`"}], "}"}], ",", 
     RowBox[{"{", 
      RowBox[{"13.600000000000001`", ",", "1.`"}], "}"}], ",", 
     RowBox[{"{", 
      RowBox[{"13.8`", ",", "1.`"}], "}"}], ",", 
     RowBox[{"{", 
      RowBox[{"14.`", ",", "1.`"}], "}"}], ",", 
     RowBox[{"{", 
      RowBox[{"14.200000000000001`", ",", "1.`"}], "}"}], ",", 
     RowBox[{"{", 
      RowBox[{"14.4`", ",", "1.`"}], "}"}], ",", 
     RowBox[{"{", 
      RowBox[{"14.600000000000001`", ",", "1.`"}], "}"}], ",", 
     RowBox[{"{", 
      RowBox[{"14.8`", ",", "1.`"}], "}"}], ",", 
     RowBox[{"{", 
      RowBox[{"15.`", ",", "1.`"}], "}"}], ",", 
     RowBox[{"{", 
      RowBox[{"15.200000000000001`", ",", "1.`"}], "}"}], ",", 
     RowBox[{"{", 
      RowBox[{"15.4`", ",", "1.`"}], "}"}], ",", 
     RowBox[{"{", 
      RowBox[{"15.600000000000001`", ",", "1.`"}], "}"}], ",", 
     RowBox[{"{", 
      RowBox[{"15.8`", ",", "0.9999999999999999`"}], "}"}], ",", 
     RowBox[{"{", 
      RowBox[{"16.`", ",", "1.`"}], "}"}], ",", 
     RowBox[{"{", 
      RowBox[{"16.2`", ",", "1.`"}], "}"}], ",", 
     RowBox[{"{", 
      RowBox[{"16.400000000000002`", ",", "1.`"}], "}"}], ",", 
     RowBox[{"{", 
      RowBox[{"16.6`", ",", "1.`"}], "}"}], ",", 
     RowBox[{"{", 
      RowBox[{"16.8`", ",", "1.`"}], "}"}], ",", 
     RowBox[{"{", 
      RowBox[{"17.`", ",", "1.`"}], "}"}], ",", 
     RowBox[{"{", 
      RowBox[{"17.2`", ",", "1.`"}], "}"}], ",", 
     RowBox[{"{", 
      RowBox[{"17.400000000000002`", ",", "1.`"}], "}"}], ",", 
     RowBox[{"{", 
      RowBox[{"17.6`", ",", "1.`"}], "}"}], ",", 
     RowBox[{"{", 
      RowBox[{"17.8`", ",", "1.`"}], "}"}], ",", 
     RowBox[{"{", 
      RowBox[{"18.`", ",", "1.`"}], "}"}], ",", 
     RowBox[{"{", 
      RowBox[{"18.2`", ",", "1.`"}], "}"}], ",", 
     RowBox[{"{", 
      RowBox[{"18.400000000000002`", ",", "1.`"}], "}"}], ",", 
     RowBox[{"{", 
      RowBox[{"18.6`", ",", "1.`"}], "}"}], ",", 
     RowBox[{"{", 
      RowBox[{"18.8`", ",", "1.`"}], "}"}], ",", 
     RowBox[{"{", 
      RowBox[{"19.`", ",", "1.`"}], "}"}], ",", 
     RowBox[{"{", 
      RowBox[{"19.200000000000003`", ",", "1.`"}], "}"}], ",", 
     RowBox[{"{", 
      RowBox[{"19.400000000000002`", ",", "1.`"}], "}"}], ",", 
     RowBox[{"{", 
      RowBox[{"19.6`", ",", "1.`"}], "}"}], ",", 
     RowBox[{"{", 
      RowBox[{"19.8`", ",", "1.`"}], "}"}], ",", 
     RowBox[{"{", 
      RowBox[{"20.`", ",", "1.`"}], "}"}], ",", 
     RowBox[{"{", 
      RowBox[{"20.200000000000003`", ",", "1.`"}], "}"}], ",", 
     RowBox[{"{", 
      RowBox[{"20.400000000000002`", ",", "0.9999999999999996`"}], "}"}], ",", 
     RowBox[{"{", 
      RowBox[{"20.6`", ",", "0.9999999999999968`"}], "}"}], ",", 
     RowBox[{"{", 
      RowBox[{"20.8`", ",", "0.9999999999999756`"}], "}"}], ",", 
     RowBox[{"{", 
      RowBox[{"21.`", ",", "0.9999999999998237`"}], "}"}], ",", 
     RowBox[{"{", 
      RowBox[{"21.200000000000003`", ",", "0.9999999999986624`"}], "}"}], ",", 
     RowBox[{"{", 
      RowBox[{"21.400000000000002`", ",", "0.9999999999902798`"}], "}"}], ",", 
     RowBox[{"{", 
      RowBox[{"21.6`", ",", "0.9999999999280379`"}], "}"}], ",", 
     RowBox[{"{", 
      RowBox[{"21.8`", ",", "0.9999999994572508`"}], "}"}], ",", 
     RowBox[{"{", 
      RowBox[{"22.`", ",", "0.9999999960771384`"}], "}"}], ",", 
     RowBox[{"{", 
      RowBox[{"22.200000000000003`", ",", "0.9999999702148902`"}], "}"}], ",", 
     RowBox[{"{", 
      RowBox[{"22.400000000000002`", ",", "0.9999997832654105`"}], "}"}], ",", 
     RowBox[{"{", 
      RowBox[{"22.6`", ",", "0.9999983931731621`"}], "}"}], ",", 
     RowBox[{"{", 
      RowBox[{"22.8`", ",", "0.9999878621336521`"}], "}"}], ",", 
     RowBox[{"{", 
      RowBox[{"23.`", ",", "0.9999121159987937`"}], "}"}], ",", 
     RowBox[{"{", 
      RowBox[{"23.200000000000003`", ",", "0.9993315280991658`"}], "}"}], ",", 
     RowBox[{"{", 
      RowBox[{"23.400000000000002`", ",", "0.9951339806878341`"}], "}"}], ",", 
     RowBox[{"{", 
      RowBox[{"23.6`", ",", "0.9643839896756995`"}], "}"}], ",", 
     RowBox[{"{", 
      RowBox[{"23.8`", ",", "0.7595979360932792`"}], "}"}], ",", 
     RowBox[{"{", 
      RowBox[{"24.`", ",", "0.500336432739954`"}], "}"}]}], "}"}]}], 
  ";"}]], "Input",
 CellChangeTimes->{{3.918639650522478*^9, 3.918639666947852*^9}},
 CellLabel->
  "In[496]:=",ExpressionUUID->"9543c8dc-dd53-43a6-a173-03faccbb0b8a"],

Cell[BoxData[
 RowBox[{
  RowBox[{"ProdSumE", "=", 
   RowBox[{"{", 
    RowBox[{
     RowBox[{"{", 
      RowBox[{"0.`", ",", "0.9999921689699092`"}], "}"}], ",", 
     RowBox[{"{", 
      RowBox[{"0.2`", ",", "0.9999702788345508`"}], "}"}], ",", 
     RowBox[{"{", 
      RowBox[{"0.4`", ",", "0.9999600474534084`"}], "}"}], ",", 
     RowBox[{"{", 
      RowBox[{"0.6000000000000001`", ",", "0.9999490018017575`"}], "}"}], ",", 
     RowBox[{"{", 
      RowBox[{"0.8`", ",", "0.99992592825295`"}], "}"}], ",", 
     RowBox[{"{", 
      RowBox[{"1.`", ",", "0.9998874630000927`"}], "}"}], ",", 
     RowBox[{"{", 
      RowBox[{"1.2000000000000002`", ",", "0.999828866741893`"}], "}"}], ",", 
     RowBox[{"{", 
      RowBox[{"1.4000000000000001`", ",", "0.9997406049534718`"}], "}"}], ",", 
     RowBox[{"{", 
      RowBox[{"1.6`", ",", "0.9996093848761799`"}], "}"}], ",", 
     RowBox[{"{", 
      RowBox[{"1.8`", ",", "0.9994184934828577`"}], "}"}], ",", 
     RowBox[{"{", 
      RowBox[{"2.`", ",", "0.9991417897654832`"}], "}"}], ",", 
     RowBox[{"{", 
      RowBox[{"2.2`", ",", "0.9987441058090443`"}], "}"}], ",", 
     RowBox[{"{", 
      RowBox[{"2.4000000000000004`", ",", "0.9981778662708604`"}], "}"}], ",", 
     RowBox[{"{", 
      RowBox[{"2.6`", ",", "0.9973801155212961`"}], "}"}], ",", 
     RowBox[{"{", 
      RowBox[{"2.8000000000000003`", ",", "0.9962585287880198`"}], "}"}], ",", 
     RowBox[{"{", 
      RowBox[{"3.`", ",", "0.9947061870885426`"}], "}"}], ",", 
     RowBox[{"{", 
      RowBox[{"3.2`", ",", "0.9925663112499379`"}], "}"}], ",", 
     RowBox[{"{", 
      RowBox[{"3.4000000000000004`", ",", "0.9896463765391484`"}], "}"}], ",", 
     RowBox[{"{", 
      RowBox[{"3.6`", ",", "0.9857110481893469`"}], "}"}], ",", 
     RowBox[{"{", 
      RowBox[{"3.8000000000000003`", ",", "0.9804738068359601`"}], "}"}], ",", 
     RowBox[{"{", 
      RowBox[{"4.`", ",", "0.9735913908254028`"}], "}"}], ",", 
     RowBox[{"{", 
      RowBox[{"4.2`", ",", "0.9646961070629464`"}], "}"}], ",", 
     RowBox[{"{", 
      RowBox[{"4.4`", ",", "0.9534623782450423`"}], "}"}], ",", 
     RowBox[{"{", 
      RowBox[{"4.6000000000000005`", ",", "0.9395219709733735`"}], "}"}], ",", 
     RowBox[{"{", 
      RowBox[{"4.800000000000001`", ",", "0.922639093966285`"}], "}"}], ",", 
     RowBox[{"{", 
      RowBox[{"5.`", ",", "0.9027846195406792`"}], "}"}], ",", 
     RowBox[{"{", 
      RowBox[{"5.2`", ",", "0.8800477425088821`"}], "}"}], ",", 
     RowBox[{"{", 
      RowBox[{"5.4`", ",", "0.8547354121283351`"}], "}"}], ",", 
     RowBox[{"{", 
      RowBox[{"5.6000000000000005`", ",", "0.827374908080115`"}], "}"}], ",", 
     RowBox[{"{", 
      RowBox[{"5.800000000000001`", ",", "0.7986252632140538`"}], "}"}], ",", 
     RowBox[{"{", 
      RowBox[{"6.`", ",", "0.7691983804152202`"}], "}"}], ",", 
     RowBox[{"{", 
      RowBox[{"6.2`", ",", "0.7397631494004034`"}], "}"}], ",", 
     RowBox[{"{", 
      RowBox[{"6.4`", ",", "0.7108759922409131`"}], "}"}], ",", 
     RowBox[{"{", 
      RowBox[{"6.6000000000000005`", ",", "0.6830884412038406`"}], "}"}], ",", 
     RowBox[{"{", 
      RowBox[{"6.800000000000001`", ",", "0.6566507032223845`"}], "}"}], ",", 
     RowBox[{"{", 
      RowBox[{"7.`", ",", "0.631874453492491`"}], "}"}], ",", 
     RowBox[{"{", 
      RowBox[{"7.2`", ",", "0.6087722672346603`"}], "}"}], ",", 
     RowBox[{"{", 
      RowBox[{"7.4`", ",", "0.5873919205207606`"}], "}"}], ",", 
     RowBox[{"{", 
      RowBox[{"7.6000000000000005`", ",", "0.5677000091474447`"}], "}"}], ",", 
     RowBox[{"{", 
      RowBox[{"7.800000000000001`", ",", "0.5496149676662655`"}], "}"}], ",", 
     RowBox[{"{", 
      RowBox[{"8.`", ",", "0.533027119576382`"}], "}"}], ",", 
     RowBox[{"{", 
      RowBox[{"8.200000000000001`", ",", "0.517815641633174`"}], "}"}], ",", 
     RowBox[{"{", 
      RowBox[{"8.4`", ",", "0.5038572573152603`"}], "}"}], ",", 
     RowBox[{"{", 
      RowBox[{"8.6`", ",", "0.49111310401215`"}], "}"}], ",", 
     RowBox[{"{", 
      RowBox[{"8.8`", ",", "0.4793779403967462`"}], "}"}], ",", 
     RowBox[{"{", 
      RowBox[{"9.`", ",", "0.46854775435251833`"}], "}"}], ",", 
     RowBox[{"{", 
      RowBox[{"9.200000000000001`", ",", "0.45853049435951526`"}], "}"}], ",", 
     RowBox[{"{", 
      RowBox[{"9.4`", ",", "0.44924410255232944`"}], "}"}], ",", 
     RowBox[{"{", 
      RowBox[{"9.600000000000001`", ",", "0.4406147772341667`"}], "}"}], ",", 
     RowBox[{"{", 
      RowBox[{"9.8`", ",", "0.43257823219952657`"}], "}"}], ",", 
     RowBox[{"{", 
      RowBox[{"10.`", ",", "0.42507606896312833`"}], "}"}], ",", 
     RowBox[{"{", 
      RowBox[{"10.200000000000001`", ",", "0.4180637213778708`"}], "}"}], ",", 
     RowBox[{"{", 
      RowBox[{"10.4`", ",", "0.4114953975507452`"}], "}"}], ",", 
     RowBox[{"{", 
      RowBox[{"10.600000000000001`", ",", "0.40532417365372475`"}], "}"}], 
     ",", 
     RowBox[{"{", 
      RowBox[{"10.8`", ",", "0.399513691503067`"}], "}"}], ",", 
     RowBox[{"{", 
      RowBox[{"11.`", ",", "0.394032587515123`"}], "}"}], ",", 
     RowBox[{"{", 
      RowBox[{"11.200000000000001`", ",", "0.3888520799857565`"}], "}"}], ",", 
     RowBox[{"{", 
      RowBox[{"11.4`", ",", "0.3839467883749086`"}], "}"}], ",", 
     RowBox[{"{", 
      RowBox[{"11.600000000000001`", ",", "0.37943701032908883`"}], "}"}], 
     ",", 
     RowBox[{"{", 
      RowBox[{"11.8`", ",", "0.37532354237004933`"}], "}"}], ",", 
     RowBox[{"{", 
      RowBox[{"12.`", ",", "0.3713725130492349`"}], "}"}], ",", 
     RowBox[{"{", 
      RowBox[{"12.200000000000001`", ",", "0.3675962770113565`"}], "}"}], ",", 
     RowBox[{"{", 
      RowBox[{"12.4`", ",", "0.36396582408103384`"}], "}"}], ",", 
     RowBox[{"{", 
      RowBox[{"12.600000000000001`", ",", "0.3604821054558655`"}], "}"}], ",", 
     RowBox[{"{", 
      RowBox[{"12.8`", ",", "0.35713378614070246`"}], "}"}], ",", 
     RowBox[{"{", 
      RowBox[{"13.`", ",", "0.3538984143463938`"}], "}"}], ",", 
     RowBox[{"{", 
      RowBox[{"13.200000000000001`", ",", "0.35095736515418313`"}], "}"}], 
     ",", 
     RowBox[{"{", 
      RowBox[{"13.4`", ",", "0.3477765636521104`"}], "}"}], ",", 
     RowBox[{"{", 
      RowBox[{"13.600000000000001`", ",", "0.34487092020720933`"}], "}"}], 
     ",", 
     RowBox[{"{", 
      RowBox[{"13.8`", ",", "0.342054150940279`"}], "}"}], ",", 
     RowBox[{"{", 
      RowBox[{"14.`", ",", "0.3393308585906237`"}], "}"}], ",", 
     RowBox[{"{", 
      RowBox[{"14.200000000000001`", ",", "0.33667291221168755`"}], "}"}], 
     ",", 
     RowBox[{"{", 
      RowBox[{"14.4`", ",", "0.3341190384267135`"}], "}"}], ",", 
     RowBox[{"{", 
      RowBox[{"14.600000000000001`", ",", "0.3315836739693993`"}], "}"}], ",", 
     RowBox[{"{", 
      RowBox[{"14.8`", ",", "0.32915451384080746`"}], "}"}], ",", 
     RowBox[{"{", 
      RowBox[{"15.`", ",", "0.32711399689091997`"}], "}"}], ",", 
     RowBox[{"{", 
      RowBox[{"15.200000000000001`", ",", "0.3264105551549403`"}], "}"}], ",", 
     RowBox[{"{", 
      RowBox[{"15.4`", ",", "0.32554804677810334`"}], "}"}], ",", 
     RowBox[{"{", 
      RowBox[{"15.600000000000001`", ",", "0.3248184736136806`"}], "}"}], ",", 
     RowBox[{"{", 
      RowBox[{"15.8`", ",", "0.3237740601333581`"}], "}"}], ",", 
     RowBox[{"{", 
      RowBox[{"16.`", ",", "0.32294632638901893`"}], "}"}], ",", 
     RowBox[{"{", 
      RowBox[{"16.2`", ",", "0.32200583298104185`"}], "}"}], ",", 
     RowBox[{"{", 
      RowBox[{"16.400000000000002`", ",", "0.32111351847846287`"}], "}"}], 
     ",", 
     RowBox[{"{", 
      RowBox[{"16.6`", ",", "0.3202531464201191`"}], "}"}], ",", 
     RowBox[{"{", 
      RowBox[{"16.8`", ",", "0.31930924259236915`"}], "}"}], ",", 
     RowBox[{"{", 
      RowBox[{"17.`", ",", "0.31839492935514957`"}], "}"}], ",", 
     RowBox[{"{", 
      RowBox[{"17.2`", ",", "0.31746811448369755`"}], "}"}], ",", 
     RowBox[{"{", 
      RowBox[{"17.400000000000002`", ",", "0.31653279186713634`"}], "}"}], 
     ",", 
     RowBox[{"{", 
      RowBox[{"17.6`", ",", "0.3155789866804984`"}], "}"}], ",", 
     RowBox[{"{", 
      RowBox[{"17.8`", ",", "0.3146126658276957`"}], "}"}], ",", 
     RowBox[{"{", 
      RowBox[{"18.`", ",", "0.31368181992784594`"}], "}"}], ",", 
     RowBox[{"{", 
      RowBox[{"18.2`", ",", "0.31262929699470543`"}], "}"}], ",", 
     RowBox[{"{", 
      RowBox[{"18.400000000000002`", ",", "0.3116102279304707`"}], "}"}], ",", 
     RowBox[{"{", 
      RowBox[{"18.6`", ",", "0.31057127292267667`"}], "}"}], ",", 
     RowBox[{"{", 
      RowBox[{"18.8`", ",", "0.309509717585374`"}], "}"}], ",", 
     RowBox[{"{", 
      RowBox[{"19.`", ",", "0.30842479828025887`"}], "}"}], ",", 
     RowBox[{"{", 
      RowBox[{"19.200000000000003`", ",", "0.3073179093801061`"}], "}"}], ",", 
     RowBox[{"{", 
      RowBox[{"19.400000000000002`", ",", "0.3061857496220586`"}], "}"}], ",", 
     RowBox[{"{", 
      RowBox[{"19.6`", ",", "0.3050484418800231`"}], "}"}], ",", 
     RowBox[{"{", 
      RowBox[{"19.8`", ",", "0.30384610197245093`"}], "}"}], ",", 
     RowBox[{"{", 
      RowBox[{"20.`", ",", "0.3026556205531021`"}], "}"}], ",", 
     RowBox[{"{", 
      RowBox[{"20.200000000000003`", ",", "0.301411887489306`"}], "}"}], ",", 
     RowBox[{"{", 
      RowBox[{"20.400000000000002`", ",", "0.3001625576213157`"}], "}"}], ",", 
     RowBox[{"{", 
      RowBox[{"20.6`", ",", "0.29889885165072894`"}], "}"}], ",", 
     RowBox[{"{", 
      RowBox[{"20.8`", ",", "0.2976219216526727`"}], "}"}], ",", 
     RowBox[{"{", 
      RowBox[{"21.`", ",", "0.29634422961917045`"}], "}"}], ",", 
     RowBox[{"{", 
      RowBox[{"21.200000000000003`", ",", "0.29507618809015046`"}], "}"}], 
     ",", 
     RowBox[{"{", 
      RowBox[{"21.400000000000002`", ",", "0.29382998929380194`"}], "}"}], 
     ",", 
     RowBox[{"{", 
      RowBox[{"21.6`", ",", "0.29264193772391606`"}], "}"}], ",", 
     RowBox[{"{", 
      RowBox[{"21.8`", ",", "0.29152781088339424`"}], "}"}], ",", 
     RowBox[{"{", 
      RowBox[{"22.`", ",", "0.2905426177063353`"}], "}"}], ",", 
     RowBox[{"{", 
      RowBox[{"22.200000000000003`", ",", "0.2897976014833597`"}], "}"}], ",", 
     RowBox[{"{", 
      RowBox[{"22.400000000000002`", ",", "0.2892427553070369`"}], "}"}], ",", 
     RowBox[{"{", 
      RowBox[{"22.6`", ",", "0.2891715244961607`"}], "}"}], ",", 
     RowBox[{"{", 
      RowBox[{"22.8`", ",", "0.28977188778258706`"}], "}"}], ",", 
     RowBox[{"{", 
      RowBox[{"23.`", ",", "0.2914819044879993`"}], "}"}], ",", 
     RowBox[{"{", 
      RowBox[{"23.200000000000003`", ",", "0.29503071221760796`"}], "}"}], 
     ",", 
     RowBox[{"{", 
      RowBox[{"23.400000000000002`", ",", "0.30170573728059136`"}], "}"}], 
     ",", 
     RowBox[{"{", 
      RowBox[{"23.6`", ",", "0.3095472052202194`"}], "}"}], ",", 
     RowBox[{"{", 
      RowBox[{"23.8`", ",", "0.2829433902878973`"}], "}"}], ",", 
     RowBox[{"{", 
      RowBox[{"24.`", ",", "0.31974913471295263`"}], "}"}]}], "}"}]}], 
  ";"}]], "Input",
 CellChangeTimes->{{3.918639965066304*^9, 3.9186399717551403`*^9}},
 CellLabel->
  "In[497]:=",ExpressionUUID->"73c5fac1-1a12-43e7-aa91-39c1044f65da"]
}, Closed]],

Cell[CellGroupData[{

Cell["Plots", "Section",
 CellChangeTimes->{{3.916914133353845*^9, 
  3.916914155100932*^9}},ExpressionUUID->"f74f885f-38bc-4996-abf4-\
99d6ac224d39"],

Cell[CellGroupData[{

Cell[BoxData[
 RowBox[{
  RowBox[{"{", 
   RowBox[{"MVAdataE", ",", "MVAdataB", ",", "MVAdataC", ",", "MVAdataD"}], 
   "}"}], "//", "Dimensions"}]], "Input",
 CellChangeTimes->{{3.9155283356357307`*^9, 3.9155283703408475`*^9}, {
  3.9182152099562883`*^9, 3.918215221108543*^9}},
 CellLabel->
  "In[272]:=",ExpressionUUID->"eb6f712a-aae5-4ea3-ac96-115e08cc30bb"],

Cell[BoxData[
 RowBox[{"{", 
  RowBox[{"4", ",", "121", ",", "2"}], "}"}]], "Output",
 CellChangeTimes->{{3.9155283652158923`*^9, 3.9155283708949575`*^9}, 
   3.9169142061871753`*^9, {3.918215199003334*^9, 3.918215223506268*^9}, 
   3.9186400252453003`*^9, 3.9186438030501947`*^9, 3.918706948486592*^9},
 CellLabel->
  "Out[272]=",ExpressionUUID->"ed9bcc3b-8007-4de2-801e-a317c09d9853"]
}, Open  ]],

Cell[BoxData[{
 RowBox[{
  RowBox[{"YaxisMax", "=", "1.05"}], ";"}], "\[IndentingNewLine]", 
 RowBox[{
  RowBox[{"YMax", "=", "1"}], ";"}]}], "Input",
 CellLabel->
  "In[273]:=",ExpressionUUID->"15c6af2c-c19e-4d29-bef2-1645e2886dcb"],

Cell[CellGroupData[{

Cell[BoxData[{
 RowBox[{
  RowBox[{"data", "=", 
   RowBox[{"{", 
    RowBox[{"MVAdataE", ",", "MVAdataB", ",", "MVAdataC", ",", "MVAdataD"}], 
    "}"}]}], ";"}], "\[IndentingNewLine]", 
 RowBox[{
  RowBox[{"colors", "=", 
   RowBox[{"Table", "[", 
    RowBox[{
     RowBox[{
      RowBox[{"(", 
       RowBox[{"ColorData", "[", "\"\<Rainbow\>\"", "]"}], ")"}], "[", 
      RowBox[{"i", "/", 
       RowBox[{"Length", "[", "data", "]"}]}], "]"}], ",", 
     RowBox[{"{", 
      RowBox[{"i", ",", "1", ",", 
       RowBox[{"Length", "[", "data", "]"}]}], "}"}]}], "]"}]}], ";"}], "\n", 
 RowBox[{
  RowBox[{"lineStyles", "=", 
   RowBox[{"{", 
    RowBox[{
     RowBox[{"Dotted", "[", "]"}], ",", "Dashed", ",", "DotDashed", ",", 
     RowBox[{"Dashing", "[", "Large", "]"}], ",", 
     RowBox[{"Dashing", "[", "Large", "]"}], ",", "DotDashed", ",", "Dotted", 
     ",", "Dashed", ",", 
     RowBox[{"Dashing", "[", 
      RowBox[{"{", 
       RowBox[{"0", ",", "Tiny"}], "}"}], "]"}]}], "}"}]}], 
  ";"}], "\[IndentingNewLine]", 
 RowBox[{"ListPlot", "[", 
  RowBox[{"data", ",", 
   RowBox[{"Joined", "\[Rule]", "True"}], ",", 
   RowBox[{"PlotStyle", "\[Rule]", 
    RowBox[{"Table", "[", 
     RowBox[{
      RowBox[{"Directive", "[", 
       RowBox[{
        RowBox[{"colors", "[", 
         RowBox[{"[", "i", "]"}], "]"}], ",", 
        RowBox[{"lineStyles", "[", 
         RowBox[{"[", "i", "]"}], "]"}]}], "]"}], ",", 
      RowBox[{"{", 
       RowBox[{"i", ",", "4"}], "}"}]}], "]"}]}], ",", 
   RowBox[{"LabelStyle", "\[Rule]", 
    RowBox[{"{", 
     RowBox[{
      RowBox[{"FontFamily", "\[Rule]", "Arial"}], ",", 
      RowBox[{"FontWeight", "\[Rule]", "Bold"}], ",", 
      RowBox[{"FontSlant", "\[Rule]", "Plain"}], ",", 
      RowBox[{"FontSize", "\[Rule]", "18.0"}]}], "}"}]}], ",", 
   RowBox[{"PlotLegends", "\[Rule]", 
    RowBox[{"{", 
     RowBox[{
     "\"\<Model E\>\"", ",", "\"\<Model B\>\"", ",", "\"\<Model C\>\"", ",", 
      "\"\<Model D\>\""}], "}"}]}], ",", 
   RowBox[{"Axes", "\[Rule]", "False"}], ",", 
   RowBox[{"Frame", "\[Rule]", "True"}], ",", 
   RowBox[{"FrameLabel", "\[Rule]", 
    RowBox[{"{", 
     RowBox[{
      RowBox[{"Style", "[", 
       RowBox[{"\"\<Daytime length (h)\>\"", ",", 
        RowBox[{"FontFamily", "\[Rule]", "Arial"}], ",", 
        RowBox[{"FontWeight", "\[Rule]", "Bold"}], ",", 
        RowBox[{"FontSlant", "\[Rule]", "Plain"}], ",", 
        RowBox[{"FontSize", "\[Rule]", "18.0"}]}], "]"}], ",", 
      RowBox[{"Style", "[", 
       RowBox[{
       "\"\<Reduction in \!\(\*SubscriptBox[\(IPP\), \(cyt\)]\) production \
via MVA\>\"", ",", 
        RowBox[{"FontFamily", "\[Rule]", "Arial"}], ",", 
        RowBox[{"FontWeight", "\[Rule]", "Bold"}], ",", 
        RowBox[{"FontSlant", "\[Rule]", "Plain"}], ",", 
        RowBox[{"FontSize", "\[Rule]", "14.0"}]}], "]"}]}], "}"}]}], ",", 
   RowBox[{"FrameTicks", "\[Rule]", 
    RowBox[{"{", 
     RowBox[{
      RowBox[{"{", 
       RowBox[{"Automatic", ",", "None"}], "}"}], ",", 
      RowBox[{"{", 
       RowBox[{
        RowBox[{"{", 
         RowBox[{
         "0", ",", "4", ",", "8", ",", "12", ",", "16", ",", "20", ",", 
          "24"}], "}"}], ",", "None"}], "}"}]}], "}"}]}], ",", 
   RowBox[{"PlotRange", "\[Rule]", 
    RowBox[{"{", 
     RowBox[{"Full", ",", 
      RowBox[{"{", 
       RowBox[{
        RowBox[{"-", "0.05"}], ",", "YaxisMax"}], "}"}]}], "}"}]}], ",", 
   RowBox[{"ImageSize", "\[Rule]", "678.0"}]}], "]"}]}], "Input",
 CellChangeTimes->{{3.918725641883067*^9, 3.918725674299851*^9}, {
   3.918725743563345*^9, 3.9187258705102253`*^9}, 3.918727129861901*^9},
 CellLabel->
  "In[498]:=",ExpressionUUID->"136445f6-c54b-4fe9-be74-4a70f9f7e6bf"],

Cell[BoxData[
 TemplateBox[{
   GraphicsBox[{{}, {{{}, {}, {
        Hue[0.67, 0.6, 0.6], 
        Directive[
         PointSize[0.007333333333333334], 
         AbsoluteThickness[1.6], 
         RGBColor[0.266122, 0.486664, 0.802529]], 
        LineBox[CompressedData["
1:eJxd1M9L1EEYx/HNIpKiMlcz20zdXd1frvv9sbteckb6D0IIuhlYoKB46NBF
EDx5KSgC7VrgpVMnL0knEezUyWsZEkQrCGKijvv1WWfsPbAMH56Z1zwzq9vz
dPrReFMsFntZ/0Tz2ZiZXH1TMzW1tBiNdbWderv81eZN1bQyf+NVPYdBNH6q
/ant5ENb/61a382ObhzXlGg76tfI2pMFu35XJRKfW3bq+fmzaOyp2IvXf47s
/n/q/fKDFVPP3zaicag2x8f2otxoTw9//HJs7PoL+sOP78ZY/6LW3oFx+y/p
x0PmNMt5l/WnLcnCXdETh5LFa9Zzxpzzruq/jSzeNX1kznvX9dk9Zb5ps6x3
WfwWm2X/LW3+O6/VZlkXhxeH1wav3WbxbqO/DuuL1wHvDrxOeHfhJdBfAt49
e554XfDu477dOL8bvsun24MenOeyzL04vxeey9JPEl4SXgr9pfCeKXhpWxcv
Da8Pnsvi9cHrR3/98DLwMvAy8LLoLwsvh/fLwcvBy8PLwyvAK8ArwBvAfQfg
FeEV4RXx/zWI/gbhlWxd/r5KeE+XZX8J338JnmezeB48D57L4nnwfHg+7u/D
89GfDy/Ae7ssXoD3cnXxAngh3juEF8IL4YX4PSijvzLu6+rilXFfV5e5As9l
8Sroz9XFq8CrwqvCc1m8KvqrwhvSW418AgU33hk=
         "]]}, {
        Hue[0.9060679774997897, 0.6, 0.6], 
        Directive[
         PointSize[0.007333333333333334], 
         AbsoluteThickness[1.6], 
         RGBColor[0.513417, 0.72992, 0.440682], 
         Dashing[{Small, Small}]], 
        LineBox[CompressedData["
1:eJxd0gtMU2cUB/AKlkk2HUUeRZBHH1igtY972+Kc3KNLixp5NszNIVaCj2lI
nQbHpowUcCi4dRB5NYwAZYxtBgjzRdKMoJsbDCfTjZUtCwJznXa0ZozCcM+u
p5B8J/ly8893zu/c3Ny4fEP2AT8Wi/Xaf8fz9NX74uTamX9cjLnJU0NM5pWb
bvNSHmdWnuBl/Pi3i6EpT00znQFWh+Yv3/0D5tn9WVreoovxao8YYQq7Ped3
X/8sM1LWG7z6oYs5dNBTbsbinBB12nzzfzBvFTdfWmN1MbdGPPUnc27V1Nnq
t30eC1iPqwJ12339K2CMbr720oQTfX9ICXid40h14vxKKD0qDH/i5AzuC4D8
tsW67n2/orcKTLErootYDvQCYbZk6CdB7gP0ngTQfdJeYrSj9xQcT5F+315x
H701UGKX5FNvTKMXBFHWGOrd8knsD4K554Iq3tw1gT4HsnXcef3kDzgfDNGD
/Za8r2y4by2cfmXzXufaMfRCwCkI1Y5evIteCLRE3NutqfkavVCoabZr9Sdu
oxcG47bCDuqZEfTCoctPn2c8OIQeF4I5844vHTfR48JC6OEmjvVT9CKg05zW
N3rrOnrrQPDRptOV4YPoRUKIIeGbat4AelFQqy14MfCoFb0o6K7PGacf96O3
HmIMRuWN4avoRcMwf0+E7M5l9GKgaodW807gJfRiwX6lfvhkYR/2x8KEoY4d
vtiLfiz0ZZzpyk3vYf4fp+KgZbAvM33qIu6Lg+x8/ufuDz5EjwcHWkvVAa1d
6PFAeHfu0fxAJ3o84PCP2avY7+H78CH90FU6pNCCHh+O9Wek5c22oSeAxKyK
ssa6VvQEcJntPlduaUFPAKubTC9IdzajJwTL8+vvj64zoycE8XDPd5OcRvTi
gS0KW/ST1KMXD7s04wv6wxfQi4fM7FQBDNaitwHG+t3+A8oa9DZA6G8NrwZV
mtATQdoXP8uHRs+jJ4IisNU0aKrQE8G0eaatd6oSvQTYFpbVk9NxBr0EuL1g
idx5thy9RNiRmvv0lvNG9BJB2puSMb2nFL1EKI7clCz59hR6SXD9Dhj3lxWj
lwQFH+/tfrivCD0xCLf6O+KOHEdPDEXqjmvtWwzoiUGfmtt4ZO5l9CTQIP1M
NzZfgJ4ENldXJ9m26dHbCE1i0z3TL7vR2wg3uNxT3BgdesvZ60mXstdbzl5P
tpS9/9dy9voyYl5G7JMRnpzw5IQnJzw54ckJT0F4CsJTEJ6C8BSERxHfhyI8
ivAowqMIjyY8mvBowqMJjyY8JeEpCU9JeErCUxKeivBUhKciPBXhqQhPTXhq
wlMTnprw1ISXvJT/BUb44LQ=
         "]]}, {
        Hue[0.1421359549995791, 0.6, 0.6], 
        Directive[
         PointSize[0.007333333333333334], 
         AbsoluteThickness[1.6], 
         RGBColor[0.863512, 0.670771, 0.236564], 
         Dashing[{0, Small, Small, Small}]], 
        LineBox[CompressedData["
1:eJxd081rE0EYx/FURRRLqRrtq6av2Wabptnsm55mRC+eBE8iVIKgXgQPnnrx
JOJRRAoV0X/Ai6f+C9VaLx5Cb4oKCsUIolCJjtk+m5nyHQjLLzPzmeeZTSav
37l8Y1+hUFjufrJnbzS9a6Pe1ZZ6upqN16p5tvRyS3/N85ZKvAtr263vKgqz
8UmN+f79i612Pv9NVT6ULjX/tJVoP9Tzuxvvz5l2vv6nenZl5cWXbr51Mxu/
1cDg+r2O6e3fUWHxyQPTzZtvs9FRS4/Ot7Ocl6e95M1fY9f36eWHr4yx/n69
/fiXcfsP6I2Vf7tZzjuo03fGOO+Qvr0jWbzDesiYPd4R/THP4vXrTp7FG9C9
PuU5aLOsd1n8ozbL/mM2y3nH4RXhFbUxe+s9YbN4J+ENwRuG57J4I6hvFN6Y
PU++H7dZvHF4p+CdhleCN4H1E/Dd/O72cBLnuSzPKXguizdlfalnGt406pvB
fc/Ac1m8WbyvWdRXhleGV0Z9Hurz4M2h3zncn5sXrwKvgn591OejPh/ePPqd
R31V1FeFV4W3AG8BXg311dBvDd4i+l2EV7dZfl8ui1/H/jrOq8ML4AXwAvQX
wAvwPhrwGvAa8Brw3Hp5hrifEPfp5sVzWbwQXgTPZfEieBG8CF4ML4YXo98Y
/cbwEngJvASemxcvgZfi/5nCc1m8FF4K74z+nOf/BVHpAQ==
         "]]}, {
        Hue[0.37820393249936934`, 0.6, 0.6], 
        Directive[
         PointSize[0.007333333333333334], 
         AbsoluteThickness[1.6], 
         RGBColor[0.857359, 0.131106, 0.132128], 
         Dashing[Large]], 
        LineBox[CompressedData["
1:eJxN1A1M1GUcB/D/8eI87lI44ZIT8DjgQDjgjnszXvb/ypoDAguEeDEaZMTF
igQJtKb5MsqI5k0zl4sc+BZkLxrKS7VJxk2KY8rKwVgQMg3ElieoEMfqLrjn
d892uz275z7P9/n9nj2hL72RU+bBcdxux8f57RpnN7fe4lqy+ROfOEcfX8nb
t0rYfJg/1nk9z8sx12mdY4LXHGwI82a/T/GVqavsp63Z/JJ2n1+02zM5tn6G
N8vGdnk65uWvOMcjvl0aUEf7zfOGkG/qFpuzeWu/c9j5dmP5hEeLy+MwXL3P
JGbrBXjfbMvyZb4nRnX3Jp3rl/7vhZI/unwEbL8VUH8XqCZvJeS5oSUC5glh
vbogEzBPhNLLo2efYJ4YyRWy8d4ml7cK3gfyTALm+aK1oJfj2HpfHD7TX0y+
H96VHHmG8kgQEPF3LO23BpMbqxLJ88eaaut2AfP8kXa+LpC8ANwpVD4QMU+K
vaXvNFK9n8RMmaXZh3lr0Tg7vJm8tagY1RaRF4hd9S3zHPNkeK/EQ0H51sE2
sv8hx7wgrBdt+oC8IKj2Ky5SP4MxuDqzm/KFIKp/rlrMvPW4a2+RUj45Gqf2
DfSw+srxvXjPDiHz5SjxEiQ79/v/79pQxB7paKL9QpFx2PgD5VPActHTrf8K
CHHueliny1Og+anW21SvMGzTmc+RF4adWbYY6ke4475tmaP6hGPTo4OD1O9w
9PqphsiLgOrLmmCqbwROfpZjoXxKmDtr7pKnRFlT4p/kKZG95Zdoqn8kIsev
+ZHnmMfXDpMXhc5Pr0jpvFH4563xBfKioO1RbCVvA7pt4iE67wbUDJ+Q0nmj
sdca00f5ovHtyzU/kReN1FsRAvJisCfdOkJeDPKKb/qmq/OXPRU+urS9Oyu1
cNlTof7tCw/IU6GrtOr5HT0uLxZHVza4vUex2Jn5tT/li0PSjYUJyheH4PuB
k+TF4ccXPpymfsRDZrzm1o94mDtSHlP91PjK1BVE90sNk8bcRu+VGin/3jtO
edQQT5cL6f6rMT46N0ueBoMDkt845mng5/VzGvVHg9d2n5ogT4OR+hcTydOA
WxxsJy8BtSZVF3kJqEyqWkFeAjSFx6+MfZ6z7CVgzCroyH01Z9lLwLZjvxdR
/bSIXkyppv5pIV+MWEeeFiP5IXcsza58WkgKC5Ionxar23xk5OkQXJkWR54O
N5KfzSBPhwpBURedV4fIM0v3ccnTIf/qlNt7qof2dEkueXr0FTf8Rf3W4/av
D48KmafHpS9M3vT+6zHQx/WTZ0DqmxUzdB8MED2tLKB8BiRa5t3yGSCU5M/S
fTJgRpR+aPaUyzOitrPnY/KM0N8cKifPiMeXL2jovhlxfjrDRp4Rzx045PZe
bcTrbd0nnfP/AJl84zU=
         "]]}}}, {{}, {}}}, {
    DisplayFunction -> Identity, DisplayFunction -> Identity, AspectRatio -> 
     NCache[GoldenRatio^(-1), 0.6180339887498948], Axes -> {False, False}, 
     AxesLabel -> {None, None}, AxesOrigin -> {0, 0}, DisplayFunction :> 
     Identity, Frame -> {{True, True}, {True, True}}, FrameLabel -> {{
        FormBox[
         StyleBox[
         "\"Reduction in \\!\\(\\*SubscriptBox[\\(IPP\\), \\(cyt\\)]\\) \
production via MVA\"", FontFamily -> $CellContext`Arial, FontWeight -> Bold, 
          FontSlant -> Plain, FontSize -> 14., StripOnInput -> False], 
         TraditionalForm], None}, {
        FormBox[
         StyleBox[
         "\"Daytime length (h)\"", FontFamily -> $CellContext`Arial, 
          FontWeight -> Bold, FontSlant -> Plain, FontSize -> 18., 
          StripOnInput -> False], TraditionalForm], None}}, 
     FrameTicks -> {{Automatic, None}, {{{0, 
          FormBox["0", TraditionalForm]}, {4, 
          FormBox["4", TraditionalForm]}, {8, 
          FormBox["8", TraditionalForm]}, {12, 
          FormBox["12", TraditionalForm]}, {16, 
          FormBox["16", TraditionalForm]}, {20, 
          FormBox["20", TraditionalForm]}, {24, 
          FormBox["24", TraditionalForm]}}, None}}, GridLines -> {None, None},
      GridLinesStyle -> Directive[
       GrayLevel[0.5, 0.4]], ImageSize -> 678., 
     LabelStyle -> {
      FontFamily -> $CellContext`Arial, FontWeight -> Bold, FontSlant -> 
       Plain, FontSize -> 18.}, 
     Method -> {
      "OptimizePlotMarkers" -> True, "OptimizePlotMarkers" -> True, 
       "CoordinatesToolOptions" -> {"DisplayFunction" -> ({
           Identity[
            Part[#, 1]], 
           Identity[
            Part[#, 2]]}& ), "CopiedValueFunction" -> ({
           Identity[
            Part[#, 1]], 
           Identity[
            Part[#, 2]]}& )}}, PlotRange -> {{0, 24.}, {-0.05, 1.05}}, 
     PlotRangeClipping -> True, PlotRangePadding -> {{
        Scaled[0.02], 
        Scaled[0.02]}, {0, 0}}, Ticks -> {Automatic, Automatic}}], 
   FormBox[
    FormBox[
     TemplateBox[{"\"Model E\"", "\"Model B\"", "\"Model C\"", "\"Model D\""},
       "PointLegend", DisplayFunction -> (FormBox[
        StyleBox[
         StyleBox[
          PaneBox[
           TagBox[
            GridBox[{{
               TagBox[
                GridBox[{{
                   GraphicsBox[{{
                    Directive[
                    EdgeForm[
                    Directive[
                    Opacity[0.3], 
                    GrayLevel[0]]], 
                    PointSize[0.5], 
                    AbsoluteThickness[1.6], 
                    RGBColor[0.266122, 0.486664, 0.802529]], {
                    LineBox[{{0, 10}, {40, 10}}]}}, {
                    Directive[
                    EdgeForm[
                    Directive[
                    Opacity[0.3], 
                    GrayLevel[0]]], 
                    PointSize[0.5], 
                    AbsoluteThickness[1.6], 
                    RGBColor[0.266122, 0.486664, 0.802529]], {}}}, 
                    AspectRatio -> Full, ImageSize -> {40, 10}, 
                    PlotRangePadding -> None, ImagePadding -> Automatic, 
                    BaselinePosition -> (Scaled[-0.148] -> Baseline)], #}, {
                   GraphicsBox[{{
                    Directive[
                    EdgeForm[
                    Directive[
                    Opacity[0.3], 
                    GrayLevel[0]]], 
                    PointSize[0.5], 
                    AbsoluteThickness[1.6], 
                    RGBColor[0.513417, 0.72992, 0.440682], 
                    Dashing[{Small, Small}]], {
                    LineBox[{{0, 10}, {40, 10}}]}}, {
                    Directive[
                    EdgeForm[
                    Directive[
                    Opacity[0.3], 
                    GrayLevel[0]]], 
                    PointSize[0.5], 
                    AbsoluteThickness[1.6], 
                    RGBColor[0.513417, 0.72992, 0.440682], 
                    Dashing[{Small, Small}]], {}}}, AspectRatio -> Full, 
                    ImageSize -> {40, 10}, PlotRangePadding -> None, 
                    ImagePadding -> Automatic,
[truncated: 285,702 more chars]
