# Supplementary material for: Modeling the effect of daytime duration on the biosynthesis of terpenoid precursors
Source: Front Plant Sci. 2024 Nov 14;15:1465030. doi: 10.3389/fpls.2024.1465030 (PMC11609946; doi:10.3389/fpls.2024.1465030)
Supplement: Supplementary file 8 [file DataSheet1.zip › Model_compendium.nb]

(* Content-type: application/vnd.wolfram.mathematica *)

(*** Wolfram Notebook File ***)
(* http://www.wolfram.com/nb *)

(* CreatedBy='Mathematica 13.2' *)

(*CacheID: 234*)
(* Internal cache information:
NotebookFileLineBreakTest
NotebookFileLineBreakTest
NotebookDataPosition[       158,          7]
NotebookDataLength[   4657567,     104074]
NotebookOptionsPosition[   4604749,     103198]
NotebookOutlinePosition[   4605178,     103215]
CellTagsIndexPosition[   4605135,     103212]
WindowFrame->Normal*)

(* Beginning of Notebook Content *)
Notebook[{

Cell[CellGroupData[{
Cell[BoxData[
 RowBox[{"SetDirectory", "[", 
  RowBox[{"NotebookDirectory", "[", "]"}], "]"}]], "Input",
 CellChangeTimes->{{3.9086242013147683`*^9, 3.908624226874823*^9}, 
   3.9289879095957327`*^9},
 CellLabel->"In[2]:=",ExpressionUUID->"5a8f3c23-31ad-4e2c-8b67-4f43ee66bdd4"],

Cell[BoxData["\<\"C:\\\\Users\\\\user\\\\Documents\\\\Oriol\\\\PhD\\\\\
Terpenoid biosynthesis\\\\Basal model paper\"\>"], "Output",
 CellChangeTimes->{3.9086242274734464`*^9, 3.9086251850087795`*^9, 
  3.9087038760462003`*^9, 3.928987916427919*^9},
 CellLabel->"Out[2]=",ExpressionUUID->"fd8cf63c-f3fe-4aa4-94f1-eb46942e14ef"]
}, Open  ]],

Cell[BoxData["Quit"], "Input",
 CellChangeTimes->{{3.908622495025752*^9, 3.9086224955925217`*^9}},
 CellLabel->
  "In[813]:=",ExpressionUUID->"8d1d87a8-0291-496d-aebf-3225687ba4f2"],

Cell[CellGroupData[{

Cell[BoxData[
 RowBox[{"Set", "[", 
  RowBox[{"$HistoryLength", ",", "0"}], "]"}]], "Input",
 CellChangeTimes->{{3.907926041958298*^9, 3.907926067644807*^9}},
 CellLabel->"In[1]:=",ExpressionUUID->"d2f32670-aaae-46ea-bcb0-69116c90a59a"],

Cell[BoxData["0"], "Output",
 CellChangeTimes->{{3.90792605858368*^9, 3.9079260685018945`*^9}, 
   3.9079284884731884`*^9, 3.908009272867897*^9, {3.908465260396819*^9, 
   3.9084652746662784`*^9}, 3.9085079966638117`*^9, 3.9085366976740427`*^9, {
   3.9086224928233147`*^9, 3.90862250817988*^9}, 3.908625190760644*^9, 
   3.908703876360814*^9, 3.9088634177853165`*^9, 3.909042073489869*^9, 
   3.9090528065512204`*^9},
 CellLabel->"Out[1]=",ExpressionUUID->"3e77d9c6-9f65-4802-99f9-e95001945e7b"]
}, Open  ]],

Cell[BoxData[{
 RowBox[{
  RowBox[{"dawn", "=", "0"}], ";"}], "\[IndentingNewLine]", 
 RowBox[{
  RowBox[{"period", "=", "24"}], ";"}], "\[IndentingNewLine]", 
 RowBox[{"Clear", "[", 
  RowBox[{
  "L", ",", "Lsubstrate", ",", "T", ",", "dusk", ",", "t", ",", "Tsubs", ",", 
   "dusksubs"}], "]"}]}], "Input",
 CellChangeTimes->{{3.894011191421005*^9, 3.8940112041823807`*^9}, {
   3.894014318384122*^9, 3.894014332031139*^9}, {3.8940144071375523`*^9, 
   3.8940144166557217`*^9}, {3.894084850891906*^9, 3.894084875244031*^9}, {
   3.894097671517374*^9, 3.894097672269168*^9}, {3.9079121393896255`*^9, 
   3.9079121681766157`*^9}, {3.9079128021273937`*^9, 3.907912887381154*^9}, {
   3.908009788380542*^9, 3.9080098257273507`*^9}, {3.908014260543679*^9, 
   3.908014261609362*^9}, 3.908606817601201*^9, {3.9086068625381036`*^9, 
   3.908606883391784*^9}, {3.9086069472983556`*^9, 3.9086069504088464`*^9}, {
   3.908607007668276*^9, 3.9086070255052786`*^9}, {3.908613850674245*^9, 
   3.9086138511202507`*^9}, {3.908613899731312*^9, 3.908613920104329*^9}, {
   3.908860054005021*^9, 3.908860111997831*^9}, 3.908863448409089*^9, {
   3.908863650641329*^9, 3.908863650872281*^9}, 3.908864028400839*^9, 
   3.9091398833026476`*^9},
 CellLabel->"In[3]:=",ExpressionUUID->"b357a2cb-0c10-45ea-96b5-f4a0e7f55adc"],

Cell[BoxData[
 RowBox[{
  RowBox[{"Lsubstrate", "[", 
   RowBox[{"t_", ",", "Tsubs_", ",", "dusksubs_"}], "]"}], ":=", 
  RowBox[{"0.5", "*", 
   RowBox[{"(", 
    RowBox[{
     RowBox[{"(", 
      RowBox[{"1", "+", 
       RowBox[{"Tanh", "[", 
        RowBox[{
         RowBox[{"(", 
          RowBox[{"t", "-", 
           RowBox[{"period", "*", 
            RowBox[{"Floor", "[", 
             RowBox[{"t", "/", "period"}], "]"}]}], "-", "dawn"}], ")"}], "/", 
         RowBox[{"(", "Tsubs", ")"}]}], "]"}]}], ")"}], "-", 
     RowBox[{"(", 
      RowBox[{"1", "+", 
       RowBox[{"Tanh", "[", 
        RowBox[{
         RowBox[{"(", 
          RowBox[{"t", "-", 
           RowBox[{"period", "*", 
            RowBox[{"Floor", "[", 
             RowBox[{"t", "/", "period"}], "]"}]}], "-", "dusksubs"}], ")"}], 
         "/", 
         RowBox[{"(", "Tsubs", ")"}]}], "]"}]}], ")"}], "+", 
     RowBox[{"(", 
      RowBox[{"1", "+", 
       RowBox[{"Tanh", "[", 
        RowBox[{
         RowBox[{"(", 
          RowBox[{"t", "-", 
           RowBox[{"period", "*", 
            RowBox[{"Floor", "[", 
             RowBox[{"t", "/", "period"}], "]"}]}], "-", "period"}], ")"}], 
         "/", 
         RowBox[{"(", "Tsubs", ")"}]}], "]"}]}], ")"}]}], ")"}]}]}]], "Input",
 CellChangeTimes->{{3.908860126206037*^9, 3.9088601837578897`*^9}, {
  3.908860303189831*^9, 3.9088603119168587`*^9}, {3.9088603639430337`*^9, 
  3.908860420534949*^9}, {3.9088608411503305`*^9, 3.9088608745103884`*^9}},
 CellLabel->"In[6]:=",ExpressionUUID->"5ab699ea-2d2e-49b5-b5bd-11a1ac6f8ce9"],

Cell[BoxData[
 RowBox[{
  RowBox[{"L", "[", 
   RowBox[{"t_", ",", "T_", ",", "dusk_"}], "]"}], ":=", 
  RowBox[{"0.5", "*", 
   RowBox[{"(", 
    RowBox[{
     RowBox[{"(", 
      RowBox[{"1", "+", 
       RowBox[{"Tanh", "[", 
        RowBox[{
         RowBox[{"(", 
          RowBox[{"t", "-", 
           RowBox[{"period", "*", 
            RowBox[{"Floor", "[", 
             RowBox[{"t", "/", "period"}], "]"}]}], "-", "dawn"}], ")"}], "/",
          "T"}], "]"}]}], ")"}], "-", 
     RowBox[{"(", 
      RowBox[{"1", "+", 
       RowBox[{"Tanh", "[", 
        RowBox[{
         RowBox[{"(", 
          RowBox[{"t", "-", 
           RowBox[{"period", "*", 
            RowBox[{"Floor", "[", 
             RowBox[{"t", "/", "period"}], "]"}]}], "-", "dusk"}], ")"}], "/",
          "T"}], "]"}]}], ")"}], "+", 
     RowBox[{"(", 
      RowBox[{"1", "+", 
       RowBox[{"Tanh", "[", 
        RowBox[{
         RowBox[{"(", 
          RowBox[{"t", "-", 
           RowBox[{"period", "*", 
            RowBox[{"Floor", "[", 
             RowBox[{"t", "/", "period"}], "]"}]}], "-", "period"}], ")"}], 
         "/", "T"}], "]"}]}], ")"}]}], ")"}]}]}]], "Input",
 CellLabel->"In[7]:=",ExpressionUUID->"8629d70e-ce16-4728-bad2-34b5282295fa"],

Cell[CellGroupData[{

Cell[BoxData[
 RowBox[{"Plot", "[", 
  RowBox[{
   RowBox[{"L", "[", 
    RowBox[{"t", ",", "0.5", ",", "12"}], "]"}], ",", 
   RowBox[{"{", 
    RowBox[{"t", ",", "0", ",", "48"}], "}"}], ",", 
   RowBox[{"PlotRange", "->", "All"}], ",", 
   RowBox[{"PlotStyle", "->", 
    RowBox[{"{", 
     RowBox[{
      RowBox[{"Thickness", "->", "0.015"}], ",", "Black"}], "}"}]}], ",", 
   RowBox[{"Frame", "->", "True"}], ",", 
   RowBox[{"LabelStyle", "->", 
    RowBox[{"Directive", "[", 
     RowBox[{
      RowBox[{"FontFamily", "->", "\"\<Arial\>\""}], ",", 
      RowBox[{"FontWeight", "->", " ", "Bold"}], ",", 
      RowBox[{"FontSize", "->", "14"}], ",", "Black"}], "]"}]}], ",", 
   RowBox[{"FrameLabel", "->", 
    RowBox[{"{", 
     RowBox[{
     "\"\<hours\>\"", ",", "\"\<Light intensity\>\"", ",", "\"\<Winter\>\""}],
      "}"}]}]}], "]"}]], "Input",
 CellChangeTimes->{
  3.9088599639274826`*^9, {3.908860001726529*^9, 3.908860033956953*^9}, {
   3.9088602332305455`*^9, 3.908860234630518*^9}, 3.9088602651505117`*^9},
 CellLabel->"In[8]:=",ExpressionUUID->"894e4d01-a41b-4406-9384-bd7f54940e9f"],

Cell[BoxData[
 GraphicsBox[{{{}, {}, 
    TagBox[
     {GrayLevel[0], Thickness[0.015], Opacity[1.], LineBox[CompressedData["
1:eJwt13k8VF8bAHD7rqwlyr6TbFnKnHOyJCKURLIkJElIUvaiZEsl2bJFQoSQ
8LMlEUmyk4TsjD1Z33tn3r/m8/08z33Oc8/cO/McIbvrpx2oKCgoztNQUOCf
ayddXxhfLwD5nFOsVBRD8L69hOQ38Si4ySFi8sR7CH6dG3WOFE+GfOaqorPz
Q3D+nVaEi3g+TGPYvSQ39Bve3bO0/4J4Fbw7aD1q9m4EthedaXqyUgO9p+ZT
8kVHoX3fweC/3XUw053a1ihmFN6XGv5Xk9QAYxRaJzuu/YHNn/X/nBFvhYzs
0R9v0Y3D/Fscxhdo2iA9l1RbuOM4vBUekBe10gZ7X/0VYq4fhwzvLJyWutth
13yAF8+tCdjW0PBJrOkHPPvL2zKmZQLG9ymJmJd3wJxP9qznBCahNNWuwcqk
LkixuvIip3ISLnL7HCVGdkOGPXJXAf0UrJCaiBMK6IGcmcwR/EZT0MCk7sz9
i33QtHonfKhrCl5P9WoyEh+EGpR5jo8+T0O14hHxu3t/Qf4JrU8JW9OQwl5S
8zzNENS8a000VpiBTbeepUSsDEEZb6uUncczMJ/SoFXM9Tf0Wkgw4q2egU/C
qbaqxn5DcwXWEZGpGXg+5fr5he5hOCu7r0b/yCwEUuIPw4xHYPC8c364zSwU
fjfwXqRpBMaWOKVQ3ZuF0w163GblozDRQvtNT/0sbDOm0CYq/oEGt7y0z4/M
wuK+Uo/Q3D9wVS2uyoxiDvrOibSVJ43B9tKCOkqVOWjr3bd9hnschltfpW07
NQe1qR4fnI0ch10ba1HmjnOQdc92mEDABMx2/m/vj8dzcDGl+EPZ3wko+WtL
43fmHOySujph4jYJ7UUvLvwum4PJhB6d4ItTUH/6Hsdc/xy8+znK80DfFBS+
qt3OPjMHL5vovCw9PQ2pnlM3mW/MQXmHIopJrRnI8Mmmy2cvEXIRnQ7drZyB
zlxBD1xEiXDNW8Ca7/As9JTKzc6WJ8LaiIgKQ/E5mCvTnH9QlwirpnpbmLPn
oPEr/09Wp4mw8oTEYJMMEebXztKMXiDCD688iQ/yiXDP13muL45EaEl1keIl
zzws/elyYJ8bEZ4vpGekOj8Pk++7Nfd6E6G5bT77xcR5aJpoaMYVRIRnqzaE
BfgXoPnwjULuaCI0vZYu42+zACmIfW1TsUR4er+e8s/UBWjZyXDT7AURmjQT
NTSGF2Dws65265dEaHwnVidRZBHWJ5g2MGYT4Skpwql1+0WY5CrffQHry7Bn
xMzi1SIsDlrWsHpHhPoqCk57pZZgtfb+a7crifDEn243L+clqPLfpnpyDRHq
xvjf7sxdgk6Zkk5364nwuJbYXeXZJfja/VuPVCMRai82hz2VW4b2GkeV4pqJ
UDPN4+ni9WX4X/zGeFsrER4z3pdkUrgMTz+cUur+ToQg3zFvt/IKnDtv8NS8
mwg1rFhLXW+uwCJabtXeXiI8ylJc9bV0BV4fanyuOECERyrOf5ZdW4EaR/bx
XB4kQjVnyrZw9VVodx2seg8Roeq+1z1Td1bhYRGOU87DRKjSeOq3XuUq5Glh
4SOMEqGSeNIiPfwLy2wyr0aNE6Fip+aGY+BfeMK+2pRtkgjlgyepG2r/wnte
IOjOFBEeUopmEaNeg/NH1u1bp4lQbliFO1h7DZoLaFuxzhKh7OOfB0ZC1qB/
HKFIbY4IZVCwuObnNbg2wRtnQiRCyeTvqhT6/+Cp+zVhxgtEKG7ojWzC/0HZ
17mv1BaJUGyTX6+q5R802P/1BscSEYrmfjI5sGsdTrw8+mMQs/B5l/O+Rusw
WuFUXPIyEQoycl7qj16HlFZuD0+vEKFA2YerR9rXYcHpKdsNzPv30PutmW5A
/4aiG3J/iZD3U17IudgNqO19fPYD5n2eplGl3Rswymzni8YaEfKIbMRy79uE
xcEZMe8x72lPS/E8vwlFLLKapP9h70PQidc/Ejchw/XM37GYOeWJBYo/N2HG
2LDBJma2KI26eZst2O23t7J4nQh3EUa+GKVtQeOj1QEMG0TIOvPwR/7wFpQ/
07LnHGaWRPkBVtFt6KO+3p6KmUm/e9TFYRuO7t+kGMPM+M9vtvnVNoweaZ4Q
3yRChteiq9IT21D//PLXS5hp6TzoJ5134N22mYftmCf0AnYvZe1A82sscZRb
RPglMmLv1ugOLH4fN3sQc9dEyyNqdgo0d6O96Bzmz2E/noYeokBFhVmsAZjL
ZPues56iQFv0XUIZmLNbhxKfuFAgrn4m9s+YwznmXiZlU6Dgc2lbdNtE6Fu8
nCXUSIE8NrkPi2J2NdvIfTVGgfTjpysgZps1ygIZWkpUGyCWa4HZOIGhuECE
Eilzn+X1wHxMY3fZYU1KtCj5VuAhZsVB7spyW0rkzCbYloyZS1ikvv4FJeKY
3wpowExbL9WoV0mJ5O38X/ZgXnWQb2nto0QURlblk5jH6VXbzvyjRDHsoh3/
MPdkEzp69lKh3H1eOww7RNh0UrvHSoUKDSvy6+/FXD6rPzBsSoVm6flqRTG/
UDAfnXlMhSi3zOwJmKN+WE+4F1ChqOitVycwB950mFltpULSBwY0z2B23+sy
7zNLhV4Exh2zwmz3wWOZgoUaNX3Ue+OI+Yzl7bUQaWo0YxkYfh2z9lbAJpMe
NfqzYDh+C7P4sUga7vvUyEv/leIDzHtHnjIkZFAjRcQrH4WZISSBReAjNYog
0DTEYP4nnsaW8Zsa1dRdXE/APNWYxSVFQYPmE7vbUzH3O+fz5PPTIFmq96av
MLewlOxXItCgV25UIbmY3xrXiRLu0CDNN97UJZhTFxsl6+JokJPT8fMfMD+J
+Sar+54GFYx+dfsP8z2VLvmWThqUJPVZvxazZ8+AsskyDeqTeTddj9nhzoha
Fwctqt8YNGvEbLZ/SsNSgRY1fHJ81IxZzfavtoMrLeo5s9fzO2Ypqu0TUxG0
qCAtSawDM28GjeH1XFpk+vPo2y7MzMeZTZabaNEmgzZnL+bNcfaztydoEdfK
7zP9mGcf8lhs09GhtCPCN35iHpQRsLonRocceZY8fmGuuS7rEGlHhwy1PPhG
MBeyK13hCKJDtc89P49iTn+nfu15Ch2iTig6P4b56Vnkvr+KDp2WTuwaxxz8
9/jNtAE69GTugcYk5pvxhrfFN+hQWURV5BRmx6Omfrn76BHND/fmacx6ARdD
Sszo0UBHLdscZsVHtcfTPOmR9ZQNNxHz/hQhhsgn9IilW5F5HvN81e8w+1Z6
JDbS8HUBc1/rMQPjGXqkzciRtIj542AaqwYTA/JyybJewhy7fTGa8zgDyh83
+riMP3+76kx2LjEg9CfBcQWzM78w53QQA6rZSKVYxUwAw8/q/mNACzELvH/x
5+uU5rn8fgZksq6YhJvNOp0n4R8D6uDm37OGedTPLtH9MCM63f9sBXdrZN0F
qzOMiHLxj+U/zGUvhPn13BkRv9blStzh/w2nCuYxokRr/Wvr+PPwVdOOpZkR
pfUer8Jt/TNdZG2CEb25lcO0ge/Hlt2rb6JMqCY0Pxb3ftaPlys0mRCFa1MX
broDIlJZtkyo6hPi3MTcqzGS65/EhMSNue/irjPQuuZczoQOXP9RjPvNhZdy
Zj1MaPFgwSjuQN9LhQe5mBFLnLPGFr4fER899ikyo1cbMfa4TZNElGmNmdFo
0a0w3BKVI6UD4cyopnbiG262Fi3vxmxm9PXHOyLu9f6X6sWfmZHbSAHrNr4f
G5cqw6lZkJvDa23cZcz1freEWFDOZLsV7nQ+UXgJsiC1D49u4r55dLT2iA8L
WuPmSMNtfVL7nng8C5p+u1WM+4RlhjbHexZE0/b5M+79PvafJxdZkLir2hRu
uvD60E42VhTGtPUP93yCqH6tHCvaHzzAsIM/H+WjLXHOrKjSXEAU95sv2lHB
oaxoMSxBHndsX4aR2ytWFGJlq4Hbed2+XXeYFbX4LpvgNmX69FSJYhfyf91p
iZvAK3ZWgH8XotOScMDNduRP96rFLqQ9ftQL97qeTvzwrV3o3xCrP+5Ri8zz
rc92oSgV1xDc7287/Mz8vgupOiw9wf0KXO3mXdyFGmVexZP6oXb//ohjNxp+
QUzBfb/Rq5lGaTf6otSVidsr0vfT7TO7EQeFbS5ux9N3q+du7EafS54U4Dbb
G/rhUsxuZJ1/owS3StrTPMPO3ShAzrQKt7hjfFbdym5U1HOhDnf4s29tfMxs
6CaXeANuau92QzM+NqT++V0Tbp/znV+iZdiQXDzjV9xLGj26zUfZ0PaadBvu
qwL99bQGbOiCAN8P3JajQ1V3XNiQ4+sbPbjbG0aOlviyIbfw33249bPHyogR
bMj1qNRP3HXhk4elX7ChXeyGv3AfcZ0pss9jQzzI6DduaaXFN71f2dC91tVR
3Lxrf1+dmmNDxStyE7iZ/ttK/biLHWX8o5km7X8QdaLaIXY0/TB4FvfUccZn
eUbsaGzhPRF3H/PuR8Ju7EhU6/UC7vJnvPdYCtnRyfTBZdwJAuK3VhfYkXfb
hb+472QrXB1S5EAZuwz+4T6vRLD5coMDXbJtWSf1o2uqm7zCgfpYBzdx956/
esjjFicSpz2wjXvFePPLvgvc6Mt46Q5udt1Ix1q0F+15vkhydOTtiE3DfUj7
1jTJbB0ORaqWfKhu25lk7ssS8sxW+xGDvxOpHu/6RN6g9QEUFpSxgTvpY5NL
468DqNL4yxpu/sgcmSJbfuQrwEG6n18LvMwSafxoqjprHneqWfhU4m9+NE+n
NYOb8qHW+S5KAcQi+GISt13FRhObsAAqP540Rvp+Zt+pn9QUQC66yiO4RQRd
skPsBFD4yXOk7ytiUCgt0l0AyRVZkb7P1aTuuGeBAigiRKcft41lZPSLRwLo
1AxLL+7GfVqhmckCyG++sAu3Qs9aQF6eAGr0U+wg7X9s/q2SSgH0xibiO24X
Tt7Ln/qw9dPrmnF3fv9m/XVSACmPxzfiBtEhZp1rAmhQC30iva9ZB7LmqAXR
qY9FtbhD76+lezALoljNuf9w/+fwI3mVQxBpuBI/4F7Uzk+4wyuI9KqLSO+L
JbX9k7tSgsgtze0N6fsZBlF0CoJImu5SFu762n1hYWqC6II8fTruf6nLIbuQ
IFq2N0/CLRf4LeiJriBKTzGJJe2nTY7fHiNB5Bo1+wj3cxByO8FMEFFFij/E
TbF1xD3dQRD7PTt3B7fyAPc18WuCaJig6YH7SsW8U46nIDo48/YK7uSEZns5
X0E0OB5nS3q/br+yLboniDKkV8xw01sEXVAJF0SrCpUGuDXULpiXPxFED/+O
HsOducpuXJcmiAx+K0uT3ofOmZPHswUR237dA7h3lXzW/VIgiOoOPd6NWysm
XetUmSBqoaSnxO19ww+2VwsilcrEBfz39s1p86NmnwWRcd2x37h/Kyip9rUK
osKMqW+49ecn5IZ/CqLyTroc3P7fPko7/hFEpoXmz3C/y08Wn5oRRGEOzgG4
JyJvC7suCyK6WEkn0u/9NVP+xQ1BVFbub4Tb2OAQrxe1ECpmPXcYd4gM0551
JiG0cythH+65yWpWKl4hlCO2M4D/Pwk3JTDeFxJCdBNTFbjPvb5JyyQlhFyj
u+JwRzwwpoySF0Ib4i9v4K5xlNliVxNC1h2HDHCv6ND9ewaF0K96C2Hc0mK/
l/fpCqFExs0V/P/06UjsjJCZEOq7z/QMd2Od+0SmlRBykBayxb2ZZjAq5SCE
Ct7QSOJWCJIYynMRQpXB92bw/3NHW6oBBU8hVCh9JQ93AvzZXeIjhPwn/Zxx
f+Mv+6F+Twi9ybsvglvt57XmY0+E0LHRm6H4/JAv5cHtlCCEFjs9ZXGLennZ
RKULoVXXy1/w+SOh7k52cY4QUhwbv4ibbXfAUl+REEqqfbiIzy/3Le8RKCuE
ULpDrw/uzawHDyQ+CiHZF5Zb+PwziaL5PH8IIYrp32P4vGQbGeOQ0C+Eembr
DXF39ca9rRkRQtoKz3Pw+cpA/MW/sWkhFGrydhOfv+o80rRYl4WQWaO5Fm61
6sxIpU0h5Kzwww+f1/KZc7otaITR4F2TXHyeS8gouvqKSxhJuP3ux+c/toXS
kpb9wqj0H/tPfD68T6jYWRQVRo1n7n7F58fNh9V6+w4KI6YEnjezmD26Pj6F
h4WRh+3rWzP48yTc+NOBIIz8fBbk8PnT+nqLRISOMOp/l9yGz6snGTores4K
o1MUNl/x+bbOtJd2x0oY1QWZiP3B+037aSTmKIycKy9dxOfj/Nnf8SddhRHb
s5qA3/h+HxkbcfcSRm95Pf3xeTrh/tTBOH9hlB9wxRKft9l+zN2qui+M5ued
uPB5fPPqX2bm58JIM2GSDZ/fPco2ziqkCCPPZypGP/B+aShSz2UJo+5KAZs2
vF8Tmim/t8Jo81oc4SvmjhcMyhnvhZHPe9vxJvz9mmLx/1ItjJr/UVo04M+v
Cnvj/GesX6PmqDrMed/2XSD0YPtF16NSjve7n//VpSFhdOieRyp+nklwEp5/
OCGMEgz6KgvwfkvEjxTMCyPOy5v38fPPfUqZ4K41YZTs7fYvE+/f8FDrJoUI
8j14Yxd+fvJIUOIRYRRB8mCoOh7vV0njzfV9Iqhx/sLPcLzfALT6TEgErbZR
Hw3G+23RRpVSIog7XpnHF++XRy9sWEEEccz5udzArOpg2MFwRATNuA/JOeP7
XWjCf0hTBBm4fTpri/e/fdbprL4Iiplb7jqL9/vcejPtvAiyH5upAHi/I3bH
G+1EULJ6Jb0i3u+hy9FzziLIb+qLH35e9fC92sd1QwR9V2Rl24Pvd+N10aM+
IqiDP/wtHd4/t6frxXsiKIHVxGAVOw93XPQuexAugtIO2nSOYq5dDzToSBRB
B9ny7Krw+D6P1esvRVDVI6fCHMxjapdSmXNFkPPt4OZnmP+dM9XPKhJBcuUH
kgMws9zSWdYsF0HRj6W4nTDzx6okD9aKoLZ7l/iMMCuUSJy40ySCGhSPJChj
NltiTCrsEUHNlb6p61tE6MSxoWM4JIJkTUKX+jD7KMwQJ8ZFUMoqMvuAOcr4
Z3wwUQTtQfo5zzCnXm/VEvwrglwGXL5dx1wUVT1bsS2CnmTcfqmL+VNewfNz
dKLIcUKa6gDmqekn01HcoqhQQO5j9Sa2f0zBz6QPiCJZirPfIzDvlr4JG0RF
UWmNf60ZZmE9x8mLsqKoznLE7gBmZadzT7eURJFrX03Q0AYR6j44QYg/Koo0
6Q6Op2A+/0p9XFlLFAUbj5pbYg4Y5TvqcloUOfXKOH5ax87T1Kx/6M+Loqr5
x3duYM4Q3o56eVEUPTnrFbEf8/tjRDV4RRTlBYUa1vwjwi+2Q8N9bqKozPOd
szXmgYDvEV7eosji94/w1TUiJCbXqXAEiiL/xStnQjFz/cwI03skiuTqFLWe
/8Xm4c1nyn9iRZECiHnCiVmd78FgYLIoAjqMXQ9Wsd+zI96h+19h9XdTRi+t
YM+HxRXFsjxRRHXA8KgZZnfv8wNnSkTRbek3+m+XsfPw85P3iZWiKPbkKcnt
JSLM7jzYJ94iipQl1JruLBJh5TJ/cN0PUZTx+IxC1gJ2XuJkk7PuF0URAjIF
DfPY/6ciZc+/YVGU9KzLt4dIhMsmi0HPpkRRfYBxXf8cdt5xH5FRWMTWP1+V
/G2WCPdFd3S2/BNFHur5wu9msHmotVSKhlEM1V324dWZwv4vZ7N+pLCJIf5C
FvuFCSK8xBLvd5RHDN0tLNgOHcfOEzJhEt0CYmhSmy6HaQybl/R9vntIiCGB
vWEcN0eJMPGKi8+uQ2IoX+1OW8Mw9j6GWonlqIihRJUcx+0hIvzRAG//1hFD
it0Pi3l+Ys//H3kRP0MxBHIsNv72EeEajfBXnrNiKHay93BpDxEyi3LeKr4g
hpx1xi6bdGHPvxaNkLG9GNK7defW5x9EKG+38mX6qhiqtKGV2fMdmz+Cxjwf
3BBDT8peSRxtxZ7/6sbGqrtiqP3s6uDWZ+z9UmcTVg4TQwfuh3zPqifCsOJz
PtmPxVBoziM9gVoizM0eOxiTKobs2niGnT9g85Co3APG12KoRnMpXa2ECFuS
bw75vxVDqb1hYp8LsPnhKc3TK1ViKNByIHNvFvZ87jKYGfwkhlrbLCq+p2G/
Nw+f6ph+FUOyS7OVGknY++ovvAYGxBCb5Xt1zmjs/2PtiknxiBj6cvnUgudD
Ijx9ozBHaloMeS/8ofe8i53/nZAV17oYyqI91650gwhpRx6UPqQURw1pLQ8n
nLHzn9W33TsM4mjus3CasB32vJ+2rpvcK476qk96Mhth5+GvmXw2AuJoRHPu
Wa42Efboznp2iIsjivkXA+/UsfOPhq9E9WFxJAAGYvqFsPPd+4+BygRxpFwi
7DTJhc1Tisx92driKENlF78GPXaelUiIiDkjjlLNntuFTs7B1rTffxgtxZGc
YPOiS+8ctN4vBQPsxJGKQZW9S+McDGQvW7jiLo6Gdl3fjng5B9kjdvR/eYsj
hrHS0GeP5mA6nW6GaSDWzxuDDw/uzMGPG51m8JE4ak19/HnRYA6aeh0oKI4V
R/vYAi4ZKc/B0Xl7RulkcXQwplLCincO0o0tVXDliSPR7tDtU8Oz8LntUe6w
Yqz/k64POOtnoWT/XdedCnHUeJNXWT9jFuq1sQtNfRFH4ZHX7JptZmGfvsUd
m3Zx5DpZRr18ZBY6f0r90dGL9Z/aLHKSaxZGlB+6Xz0hjmqO0bbB2hl44PCt
X8rz4ijw9MxoecwMzH9bpZbzVxyt7xcpFXCcgd8yDKdj6CSQOur8eYlqBtoK
PNNm2iWB4jxWJoS/TsP5+IEXAdwSCMlVnQt/Ng05Hl01dhaVQDMffQ4ICEzD
l4zvsn/JSKCXd+KU5IemoHLwOtVZJQkU/77hdmnyFDS7/bAEakoga4f9Yxuc
UzD+UhYvt60E6u3S3F8+OAFdTvLUyTpJoKjH1Ltv35uAQOnhFW03CXRm5eQq
j9gEHKa6WnYjUALFLv3JELEZh7LpcmbtqRKIhy3E4ULBH7j9MGVr8rUEuvvf
bSZK8Ae2ubNlUhZKIOcveSLHmkbhzWOLS/K12Pql8uyodwRWDZU8fvQby/8n
mVY1+htGN4qrZ01KoA9JTJkZ9r+hXcHzoaoFCaSn/qqoc2QI0gfePjRHKYkU
mcKtjtT9gsYChK8GwpIoliWkbrqyHwrT53vaS0siNb43xiXVfXBljn+/r6Ik
SsrWeMv3qRcmVFFczdWURMYvgicf9HbDEat6BqZLksjsULICUakDluocLhC6
Kon6hppy281+wNCDr86p35BEcpXiPLIB7VB268Erp3uSqIXbRIvrdxvcHl0z
DAyXRBf8fFP+8rbB7y1XVp4/lUTFvGObyyWt0CvppPbnl5KojP3lpnV/MzwR
XDk9mCuJ4k5pMRADv0Bel4NPV99JIg2/PWf3KjXB6qO7h8XqJdEJFt4ra5UN
8IlI4ENCiyTicYkl3I75BO2ZF+TPdkii1213PES96yFDf3tA8KgkKpAJiRS7
VAf76rQkkmaw+7v212PnSi18k1Pc+m5ZEvV8sn7B6lsDTe7EHhihkUJuI82c
UkH/QVE7+k/rLFLIO7L8cddoBVzV83bh4JZC0cvBMZcvlMOEfecrjolhrpRQ
8At+D10om+0sDkohNl8/5nSlUggnjzK5H5ZCQ61XGWaXiuFo2QGLVB0pZGv5
sUItswiWpkZRlBlKocAWyZFfMYUwNHQn69tZLB7XbbbxpAAeNP+9uu2AOSr1
88b1PJjEAbfDr0mhmuswtq47FzJ9TaLddxOLv7OOcDfNgRPHzLmUgrF6Pf17
v4RmwXObJXw14VKIonbNLAu8gg2lnCKGT7F+/GMudNBmwgyZbwqX06WQIN8F
h976dMg5Jqu+nI3FU7UeC1ekwbupYSioEItXbFS/qE6FNtzHjRJrsPVX+QJq
hl7A1m8vzSQbMcsIKuWoJEGNMErrkm/Y+g2V3nkvEyDvTqXLt0Hs+nHW8tNV
z+HDD7yeF8aw/KXLx6uvxMK1G94+k7OYnwSW9Uo8g50TSmHUW3g/SyZqPU+g
9svHj6NppJEgODOa3fgYFlkR4w6wSCO0ftRMpDEaRrfnZKnySSOK2aFEyuFI
uBPB8LZeGHN521CrQgR01XUsNZHG3CeaVxwfBk9WCn26qo45oCkn5c0DWO4V
0LKGpFHgmTai+tn7UFLh54+QE5hp16y52UMg3au44ZRz0qgm9Kzhpaq78Kbt
6qSsDebf/T7DeUFwlNd04YMjVm9LabD8TSCsfbSbouMm5hvfBdVy/KC8/jX6
i36YG6srJdZ9YDJN8665YMzPoMc9uzvQ9/b9AwwxmM+pvuC/dQtOK42KPkvE
fGeZMCDoBc/PHZMVfol5ONyRYtATql7aOqJRhPmy7bB8lAd8dcBSs+kD5r+5
OxoB7pCrp0zPrBZz06nMvAA3uGjgae7WhvmPH2Oa2TV4kb7dZqsbs+LDqs7s
q7Ct9tDlsF+YOd57uHM7wzyV6ZsZc5gp6F1c5C/D/Qsn/BRWMQdOaWj9dIBh
ua+Cq7Ywc9mxuL6wh06Cdk97WGQQRbwb27UzdrC7rzrBgQvz1N8AoHsRHn92
IH2RD3OG+7sL+rZQhKm3gEUGc03dUZHVC/BJvUpZvCLmtnQoeMoSUgTEVIsf
wczwEp2psoCDS0atSA9zo9bM9G8zGMXXLeJmgnnehRB26ywEWta3UywwFwTY
R4iYwjnnP62tFzGPynA/Hj0NU564iG5fwSw69dbggwk0Ll+6fdADc87b+Qep
xpBi+M63C3cwD4RcIigaQVuFh3cqwvD+nGIMPU9CNgu2tqknmAMfx+jX6sHa
wOdivImYBTfVD0mdgB6v+X30XuL9C4iczjkOhdsy27xzMRurCYlq6cD2v7Li
r9/h/dx6IbeoBe8KFPt0V+DxA3s5SjXhiGuduEoLvj+/aExuIRgTq+fr0IE5
WlAyexRA7aq27zEDeH5w59a6Blz+c06ifhS/f9/K1ENHYQbrL9+lGcxlB3mK
AtWh6WHHduEVzGz7Pl6fUYW0VrMSp7fw/k3tldxVoOObjfYCVllE0WO9/q5a
Ce7puCs5xI0ZZZun3leEDRuM/rv5MaeGPp2zVYBeIo9/AHHM86YZVw3locRJ
HilXOTxOvT33TA72eKT4v1DBLFjRQl8oC0MTxDtaAOYC70zxKWk4MakcIGOE
mYJqt9hbCRjHXtlx/hy+Hnj9UlUcnlDXkg6zwTz0s8uuWxSu2X4J+HAZrxfA
vxghArNDTTonruPxj61/zYTh+YIeaR5vvJ/8hEPKQpCpxyZQN5BU7/gVEUHo
LOEq8yoac43Qg03H/ZDXaCWwMw6PW5/OzOCFzV6+XTRpeL3n8wrbPNA3mVpW
ORu/nx29Cfe9ULYhLOhSIZ7PkCG1zQ0HZtm7n3zAHMgz75bGBSO442XravE4
5WGT85xw1j6rW7Add6VZHD07TI6QO2jch99vyXWhpd3wVHHJ3YBh3BcFQtZY
4Xa/Rk/+FO52d70DLDCfuv7g4CJ+v/kLvjZM0Frm5D3WDdxlqwb/McDdZ9p7
NKgPYv78H/VheuiWPnQvkROz7bxNx1UaKPjlcu8XPsypxmnUktSwbWFObl0E
t5b9sTVKGLjPK1hKFvMQ62ujfgqocGyr11wZc03yEYbUHTDsFHwoVAMzau6P
zNkCT6KZQ95r49aQF+nYAIu/9snvOYvnP7sx6bsGBC/9VRawwuMEHd+dVWA0
1qEu6YDbnlc7fgX4XykCCtfw/E7/7hPL4M3MI60jN3GnbQyzLIG+69dOaPlh
DnxXIzG6ABiX9A0NQnCrX7rzdR44/qM9Z/0MM0UT3/TLWRDjO2J5+QVu67mj
XdPg406NrVsmbqW/L0WnwOLdZIfbebid8q9FTgBBOl/nuyW4X0hv7xoHpx5a
XA//D/eVuz+y/gA/FlXPmE/4ehS698xGQR/Hot+rTtyftQ/P/wYMsd/uvv2J
+1Jcc88QUN2X96DsD379DbX6jF/AMSksonYWtzft0PufIEbA6fGXFdzph/9N
9IO6dJ3YH1u467M1VPrAgphI4gCtHGbX/KUXPeCU7GDGHDduKXeH0k7g+7Yi
++8B3Kw9CvYdIFcxPp9CHDeL7BPxH6CvxOsdoxxu3nGdze+AQd20jEMFdzq1
4GgbUKlU+I8P4PaPZy7/Buzh7jrR47jHgvqbv4JanS/NKma4fX/2634B841Z
bdAad+zewPxGwG8Q0nnCEffpNBa5z8Dgm12fiSvuiHtb9Z/AndPo13kv3HJ2
Y+714HXngdFL/rjNWNyVPoJu840Jl/u4T4hcYKgDyjali/6xuN1srb5VA7vh
p38fJOOeWB/69R947OC+Gf0Kd4xX2K5KUDNxijIhH7fg0WCLcjB3VZbuZSnu
ek3u6jKwn8jI/KYKt4FVCuE9OOkxvrukAfdQ5IsfJeC1d/q+z124vUXPoXeg
ayOAv20Qd+rR21xFgDbASqR3jFRPpm+9AChTHZUcnsPNEFwx+hbYhfAcnF7F
HSq7uJQHohlWFZa3cZdt2Am9AdXhP1S26A5hljygejUH7H8ShXbvxV1276hh
FtDndtHhEcB9IuD4cCa4HaenLySBG7FejswAr/kkjKQP4XY6pGP4EnQl05gq
qeJ263whmA5ohIfNNSBu7+fH6NKAUma1lY4ubgp6ifUUEJ175/K5c7jbHHWV
k4AlpU5LpzVu4xfF8QlA/NxuBVNH3GxJd/bEg0qqjHXjmyS3dxjHggfmrjbf
fHEHyq8zPwOn89XqDYNxz9+N630KJiy+Ruo/xW2bx/f6MXj39vliYwJu+VLO
rGjgT2t3TjeddD+Np688AlyFq4LahbiH3L/Oh4NfdLUhdWW4BSfYzoeBnAvh
U6gGd6rBzb5QABkEiwnfSOvruPPdB0zWUzyVXaT8Hym9waDjXbHfkUFSvghf
zj3gbKOnqzpL6iflp18QOFzC+aZkmeRYjYBAQME8yKa8ibvmpix/ADhpqX4t
jlYe7+/ncp4PkL+fnHKOETfFNVq+O2BPIXX7HlaSY3eSvcFvulaVZ1y4a4Ii
x26CBgWlK6Y8uAMpq7I8wZsLcYmc+0n22e1zA9wqsqN4IkJyA42pO7jw87Oi
iQTJC/Xn3IAmw0EHNhmST5X/cAUs1n+bohRJzq28ehUshl7YNFQh+cTjgSug
+12tHOsRkvN57J1AOmPE0/BjJE9LFjmAUOWFT/o6pH7VTL3swTUbszVGPZKF
bhpcAmolglahxqT8P9HSFwH/UMgjXVOSX76RtwXUzNO1dOak/MObD61Bq22J
eIgNyXxi0pagOJzXQvsSyRPFyRYgvjQgnPoyyQq1UubAnkV/PsiV5CBt/7NA
X/Wt8DEPkjMu6ZiCQ3ZcZym8SPYw5D8D1t8PfvD3I/nTPUoTMDSsNUMIIjl7
hdEYfGLN5t8KJjlmFZ0C0Zdu3POJIDlMaVIfeEX1lByJJlnU66IesPxAmPj3
lGSvHaIuEN/NYOidSHLRuL4OeDMf9Co0heTByA0toNi+sRP3kmSarhpNUPbu
pkV2FsmKPvHHAHxGLPqQS7KLQTACDV5XWL68JZnrHAUEBuYjDn3vSO7Zy0MA
5nzdPBsVJPv+SlEHg5vGHsw1JCubsKgB+8EvzXz1JMc9f6wCpqq1xWQbSQ6V
kTsM3NOq/DVaSGZLHlICa3fVegzaSK6MzVIE/vZFClYdJF9oD1IAYRKvRv0G
SG771iUH2BgFQdQQyWtKC7Igdir+efIoybZ3pGTA/hbOhfwJ8notflLgZV6k
fvUMyTVuMxJA+hF9xrd5shtviIMCt6CtX8skuxlxiIFKpZsFFFvk9U4+Egaa
3ERGdkoFUj2pq0KgcdXpkhAtyd7UFoLgVM9wpQIjycjvLT/o/HBhjyYryQXp
LfvBhcSu66fZSXYLpucDw77GTXbcJA+dst4H5qC2770DJKcOmO8BnkJVnU+F
SDYO+scF1qnUDmWIkczW+pYTBI4WhhZLkeu73uEA9A0yw/UHydeLmLODqKzM
o50KJMvX6rIBrocCz/4cJvd3IXoXEDTgPEEHSBb8OscEXh2MTNujSXJNxglG
ILubfkP8OMm2zyvpQdF8oKmqPrk+ix4dUG9fz9M9Ra4XPEMDat550pufJt9P
bCY1OP5sztbJjJy/6EEFTpsPcz60JpkiS4cC9KhfuBZvR74+8PE2wZqvqyHb
kby+5vtNwuimkWC5M8mBuevrhKuDTbe/uJLjRIt/hMVqrR99HuR6F3/8JXin
/Sc77UXOd3FYJQTbF/5iDiA78OsSgem4jPr+e+T8gdRFQrRE5hPZB+R6Nx4s
EPYwCsxohJPjYoHzhBdTcTqGj8iu4iQSRFs4Uqyekuvp6c4ScvIi1q49J5st
fppQ6haYG5VCzveLniCEVcwXW7wkx0P0xgk2dBerRLPI8aC9YwRlk++fiTlk
W/0bJTAkHftenk8299wIYWCssC+kiHx9+fIwoVBBeNS4lBx3ZRkmnP9M9Xfs
P3K8/uoQQY7jBkVRLTn+59IvArXVCKPfp//3wzJI6Mk6w3miiez9bQOEN4sf
93N+JTsjr58QSFAWH2z7//oZfYSzoRmHsjvI9inqJUj/4FL37CF7q7uHsH0g
RBMOkN3H2UNod1o5yTREto1DNyHrncPZzhGyic1dBN/tTuvUcbJ3jncRjPWO
O12d/n8/XZ0E0ZhSdxXi/+t5dxL+DYr7UC6RPSnXSWiVeh7csko2/VoHId2T
Pur5OtnUHR0Er+pbz+22yf5Q10E4yTSRepBKkVy/voMgeNY8Z42WbNmeDsJy
SuO7j4xkb213EBqn1P6LYiX7rVonIelwdoMFO9m3QzoJboH72kS5yU7900nQ
aX7YS+T5f9yii8C7Z324fD/ZV353EeZsnWdCBMle8Osm1OX2rRiLkh1/qIcQ
u6q/wydJNvXfHoLzsQqGcRmyf3f0EmCEDEfRIbI3m/oIXN2JfH5KZCt29xMm
hFjETqiSfX1rgFDp4ivHeZTsWsIg4fH7GdVBQLZu/C+CI5XVsWxNkgOTQocI
Rwy/6nseJ8dvnvlN2BVHMIX65PjwwWHCyHCeFdMpcjyHZ4QQ4R3llnqWHM8Q
/kOw/bh9+6oFOZ6nNUY4vOv6PRUrsiu9xwlMFr8iKC+SPV43QRh8aRTbYk++
3lxkilA0V53y3Ilsw8RpwgN1+Ww7F7L3yM4S5L+xVa7dIBktnJon0PAGffp4
i+SabbRA6LVfaI3yIccfay4S8t9e7LEIIK/32HSJcHf9+2/Re+T40q1lgpmO
5jTxPvn66rwVgkx00XJ5GDnO/HeV0CH2lN7kCTne1fiPoCfBo3Ytluz1mxuE
KskXTg8TyPkCaIugLC0cn5lMjktK7RCyZbKaatNJHoqMpwD8B2XXf74iOXV3
ASWIkSuUXs8h58NeKuCvUBGu+I7c72snWrCkiCpPvSfZNuY7HXBS/jTjXEHe
j4TTDGDwsP6BB9Xk641nGcEZ1W+GLz+S6195yQwa1Uz9qz+TLPjOixWAI735
/c3k+nxXdgNJwshurg6S3b73soMXwAnJ95AcLcbACTjQrJvBALneU30uEHrM
I81piOT56+ncYEvz7/fgUZLbxNj3Ag9tX6q0CZIL1OJ4wIQOpdJ/M+T6Ouq8
oP0Ec8zKMjn/ZNsBoKsfXc/+j7x/bF8EQOVJ7pWDWyRPvFsUBIqGCWL6lEq4
1Y5zCIOsUwJmjrQkp85pi4D9xhn37zKSLLgQLgqemEi9T2YlmSFrQgz4mirx
dHOTPEQ3KQkWzpadWNpH8omBR9LA8Rzh9m5+kqOrT8uCAfO6bBlhkucjlOSA
yXndPl1xkrkEeeVBg2ULk700yW4+MgpAw8rkaKAcybL/TikCcVvLpDIVkuvh
d2WQeHGopeMIyTRvFVUA2yWHrXlAsnJ0riq4bz91kFWLZAN3gjrYcLhuLaVL
7nd98ghwu7wcpXOS5OCFIg0w5nS7+qIRyR2qCQC0Xb0nmHCOZN55h2NA5xqD
SaklyeLmkZqg3DUyqN2GZDPzRi0g78ZRNHeJZFsCjw7IdH8+zORE3i9n/+OA
98Z+TgkXkhPMN3VBtGealpYbyd5JT/XAnVu5GT7eJKv84zIERG/5zue+JA9+
ojIC9ndKaIsDSc7MDjUGfT5HVNqCSf7qmGYCjPyqHWdCSZ6oazkN6v21nzNE
kiy1zmwKjgQ2fRZ9THKBle1ZIHrvh6RVPMm+NqfMgXkRtYLjC5IXTEcsQMRv
JfXraSQ7ZD6xBDVs9se8M8lxemsrsAJj9IKySUbGujZA+nq9SVgeyUfVXtsC
6+Rli6eFJIf/999F0LBp6pz5geQzooL2YF0mxCP/P9yBqjeuO4BDliV33teS
nBbT4Qjsw/7crflEypdcNnYCcR+4w5uaSKbnHrsCWiZ0nrZ/Jbnw6bOrgILH
K7H/O+n6axIXr4ErXl25s724a5i3s91AciZd8epPstOq3UF7h0rlzm9SfunZ
cQ9AR3O5nmEMN9qrJ+wJjig9b2GfIuW3VbjfBK52nzt450hxB+puL/Dy8d8B
kUVSPCr8jDdgmT83e3id5BvBcT4ACYSugG1SfW09ez/geapsS5dKGbf6umEA
eO03QWtChxvN1ucGgp9veHadZyLFo0NqgwDHwIk9l3bhTm22mLwLjjPf5nfh
wD3U5CoaDPKv9Mr58+KmoL3Rex8MxzGqPuAn1WsSMQsFexvVYbQwqd7BxOmH
wODvFd14cZI3biaGg0DxBKN0aVL93quXI0Hx2S/ncuVI9VhMTB6BieB1m2JF
3PMSEXnRwGTkvFvDEdwFytbTT8B9jnDvb4DkrzHiMaD8WEVgjyZuN34jr2dg
zm069PdxUr2F4f5YIJzK93hKn5RvWGkeB8y+nYxfOkWKz1nPxYPwbZ+0zdO4
bT9fTk4EyxcGCndZkurxvTZNAZIRLOV7bXCv+Z95mwouVGjUCV7CzXPR6FMa
iJ5y+SJ1GXdNsd1sOvi070W74lXS/f4pl8wA6ye+9h29jrtsM847E8h5bw1r
38DdOHF68BWI7bJaMvMh1c8XXsgGX2ijNmwCcE9EWKTlgh3lKuor90j9eRVe
ywPK9nPMHg9I63HsnHsLnJ7yc/mE4w6u5y0sAEl1p/YHPyLlA+XPhaBtwV80
8ilub+7LxCKgbvxLOSURd8fr4TsloHKCdtYuhbQ/+xkbSwEIks0Uf0na/5fW
UmWgdt8Zq6lXuD3196d+ANpFt7nzc3Brc0YdrAAN+qlf3fNx1/Nz/agEeiMN
IYeLcL8eFnlSBU5xca1WfsB9+maMQi1oe3MkP/A/3GxjUKMOnNG56Khdi3vA
iPPcR9D18wE/wyfc8scZ79UDc6/8ruZG3INhMrWfQN+uzqhHLbhd/j3l+Ays
sjaOn2nDPRp4zbsR2PWceN/XTbKGz/1mMOp2/XpyP+n7NLFX+AouM8ZK2P3C
XZ4hvdoKptIqf4mNkO4/79DVNuByZOT55BjuD0udV76DuXZG47wp3EU1k7fa
gftVeQb3Odz9ludjfwCvJD/vtRXS/d80Z+gCa8oZ8pX/cDM8YrPuBj5fv0wE
bJHyY30be8C2w0KqFuVhzEIZP0/0gcDtvRb0tLjDjoUO9QPq54C9mQH30cQ/
0T/B/UMOTVEsuP+r8rT8BcJti9T3cGEO9KT5mv4b7PrXs9C7F3cztWnxMIh+
vJP9gg/PN9C71jUCOKXF7S4K4HHN7n1Mf0BsnQGvmAgebz/mbDwGeCxvtE+I
43Hn1ICccZC4FB/2Rhp3R2TEvkmQKjq+rqSI58/5lxydAcL/sb77exiPX5SM
W5gFmWeVr1ao404QoqojAsm58yIBBMw1tC663fMg535Qv+Yx3DWnbw8sAFmB
10/pdHAbSPkvLIK371tPfjmBGRmZn9y7DIon+CpNjPG48Aub+FWgEqTpyW2K
xx8G/vr7F3zYd0W29xzej45R4tV/QKPo0WiSJb6+0LmBlXVQpV+aZGuD+0zP
zvNNgEYGTEUv4dd/OOJ9Zht89KFmnXDE649Lj3NRwMY3xn7XXfF8puruPVRQ
X+fWYSUPPJ5y3/4QNfz688Xs6k3c0XDenAYae9Vnlt/G68XfvhtDC9t3TVv5
+2EWnCtXHKGDZ7PY92gGYbZ9fUvqOAPsgWqttCF4XJInrYoR/nQLAZERmFMr
KK1WWCC2LwfSo/H8rK57P3dB0d2bm6UxuHM8xz3YoK616kBzHGZj0b8HQ9mh
c55HxVAS5ugcwdK3HDBqMy9hJRWvR5HybooTFp6cvM2Uie9PoY3rEW64Nmmj
ppyHmU2j8PUBHsinnrhXrxCvv9UkVbwPgtCuVasSzG4fTF0d+KBdN3uXxwc8
P/CUutIBGCJuWPLgPzw/0vaqgAB8fTM0JqkWs1PrFapYQdhS//FG4Sd8/Z3v
T/OEIMelI4r9XzEPBaSIcItClaKb7PPfMfe8eZ5+WQxaUBbO03RhZjiwdaVN
HPoaz3zb14d57YvCgrEkTE2ReCs3iOd/PN44JQU/ztlFaQ1j5mFMjE+RgWOE
5GvmY/h6cc9k3A/CgwNcsnfnMJ/YVhb6IA+NZYyZny/i+yVUtNauAD3vhE/l
rmJm6f9yYUcRPm9qaKpZx7/vPV0hUBmW81Bld27j+xXytibmMBy8TAidolJB
FPVfd7tRqELK996Xd+gwi8pusAarwRNniWJSuzHbWgOf3qPwaoY0LeDEnFF6
pjafAKOWHEZP78U8M0g5ng5hkWbax8t8mD1HB//1I9j5eCDdVwBzq/wDhrVj
cG1o793HIpjLuS81iGvB/fJnLr6SwON9BdeuaEO71iaBtkN4ff6ppkO68P4B
2p1RJcw1FlU2pSdgtgsa/KeKWV+q6aWZPmyp8PlvlwbmuzGPdTgM4DzT+yQR
hHlxoIdt2hBynl/0UdPG3Pb5OnHYCKpkH7Q0PIHZcSVmZcsY+ulm7LtljHkl
cpPO8AxMjf21Fm6K2fgZ6/ZjU1j/h7cn1Rxz7EEpw5mzcFzZ7H3JBcx/JBXP
W52DTMGPY7/Y4tcnW6SPmUO5Hy03f9lj3lWTXPHwPDQRZji77IRZr8TR7MQF
GFfjz8nvjvmkqXTBbltYsbt8UfGmCgqszKEePnARDlqvfNe9jcXNaUWaCXaQ
Kl++8IIfZrnYkKdul6DY1tVo9yAs/wS1vtd7e3jCIOv6/RDMpjfG6jgdoUvi
8KnEh1g+0dx98P5lWKRuwfrpMWbuMdbw985QdDEsKeYZZmrHzBILF/gsp1LG
Ph5zia6YBbcrpLs0V670ArOgc8XO9HXozSeoT52mgpB/+71Mohuc+mHS256B
OUO1/M6aO7SMuOeU/hrLb/jVdoX9BgRbY/ePFWB+wzcRfOsmLCjh2cNejOU/
fLj6tcELCrnqZw69V0E1Y0WFLtLe8Im4r3JBBZY/cm8q7uVtSPMr72NANZbf
sJyWpOQDvZ7/Om30Ecun6Gbo7PeFE0bsw/yfsThzfvi7F/6wucaToqpVBaWy
fj6kfyQIatx+9SiyXQXZZj139Dx+F+Yr9PBbdWH1daUoPtndg0/SjxI2f2Lx
i/fE3n8LgTSW11qaf6ugoW9/yp2FH8CbnCmWiX+weASjkvPDUGgeTHXnyCzm
gh0Zvvhw+EVDmZFpAVvfZPaOtXYkPLriENe7jPm+1DgH4yPI79hU6r2pgtoe
c/y18XgMo/k3dE5QqKKh/d/W3AOeQMpu2c69NKrIeOHpD6ekp3BUN3qplFkV
pU6zghzGWGhGUXf3/m5VZMsWaf7H8jn8XLbEbsapiijGinTHa+NgjtQ5+RVe
LH+mTCH/ayLcPxxaXc+P1T8t2dpy8wWMTCg/FSOsiuT9X592VEmBbsz815Sk
sevHG+7K3UuDwx+NNqnksPz3wT+1I9LhGd+g8HYFVTQfOHHHKeMlVJkdzXZX
x64PvX1ri+YVfJ25R/0YActvnOznNsqCvNYnGtmOqaK1Nb6nD3Nfw63W3LG3
J1SRoJfIL8mUXOj64OfNAAPs/pRceo+o5cEhuJvWyFgVsQkPh3iO58P6Ag+R
uXOqyNdfeZ1wvBCqXMko+s9SFaE1Hg1lzSKYJdR1LNJGFfF8l4u4cPIdDHui
bit7WRVpuzSZBjwogZv6V4kbzqootEThclJFKbxG/cK/2RXbr+v9JYd23kNj
T4oXzl6qSNJlJ5fufTmsk1WUPXJHFbF4z7+8LlsJlf5cqmD0V0XeEU39z9/9
B/eYfe59HaKKjmvI9uf61sDjGhnI4aEqKlMEupTmtfCWcFCWUKQq4lBbs/ml
UQd75o7cTIjBnOGYzCFaDxk79w6YxamiCFmpimbxT/BIxbImZ5IqelVneqhD
qQEmPshni3ipigab79dbX2uELdfCb53IUkX3WTuSuBOa4OYZp0GaXFVEUzM1
eO/7F2gtKPzGrwi7n2MnD8bafoWCH57pXq9VRXQrtcXT/t+hcYpHvswnVVRT
RgfsYTsMCjHinmhURU/ChNVqaH7AYRPGEds2VUSbYEzwftEBM6d8/U//UkUP
CjzejFP0QPmsoT9cm6oIvt64Z0j7C/4PfYIEuQ==
       "]], LineBox[CompressedData["
1:eJwt13k8lM8fAHBSrogiV+UKIaGU1q6dmV1yRnKWJCEpKkQ5S8hdSfIlEp0q
SVIUoXIm95mQhNwr5Kjwm2f399e+3q/PzGc+M888s/PIOJ4xP7aCjY3NZiUb
G/HbdEBKYpSDhGRUVoCDQb1wLK/dbAsfCY0YrvlbEvodPjcxHhPbQEIgFNQ7
Wf+AvRqKFq2SJFQ4fDiHo+oHFJRY9fa6LAlF1L2UW0/qh16DxRG8yiSUufNk
zuS6Abjz4o7N/0gkFPM44Uff80F47JhAdIE2CT0qvOllvfYnTDQem/RGJLQ7
N1l4n8dPOCf6sHhcn4RU2zdx3lAYgopLIfJPjEnIbJX1ucqgIXig/0isyz4S
stxQyGPRNATf5ojbfrMmIRpPgazD2WE4kjhbmmJLQh6PP0j1lgzDDUHNWw7Y
k9AzyudvL3lGYKDhld8Nx0jI5MsqH7ebIxD2sV3/4E1CNqW9uvxXR6HgxSnJ
Bl8SaloUSc39NAr7NvRndQeSkDrH7U0JK8dgmFVl1XwYCYm7XZu29RiD1lMF
1pxRJGT1SanvxN0xuOXak36hKyT0JJrUxNU0Bj9VXWFTu0lCl5L2PjNQHoep
xy5e1U4moeeXfwyIWozDUys8NxrdJqGgJa+AOr9xKKhtSTr2gIRea7iRDd+P
w76OPRVej0koLUvBhdQ3Dl/67LYMfkZCEpxTtc7sE9D6uYRHyisSUp69d6+C
PAEV9/ItZb4hITT+6vhmqwm4MLQY8/odfp76J1bwnZ6AqbLfHzWWk1B0zI+R
qpQJeKqkade3ahLqu6hbXJIzAYFd2cexWhJy9RQ5E1E2Ab/ffPSNq42E2NvO
n6gcmoC5O5JPre8kobsG8hsOL0zAsProv7I9JHQnRv3CEjcDWrkHRqn3kVBe
H19BgSgDKvCcFgWDeD2yqJZJ8gw4/+DIA+MRHJ+WMni8gwGr6fs1Dk6QENta
vrlZwIDugTv3ec+SUKzwkMVZKwYE4grdl/6QkNhtDtHXRxhQ4LWo27UlErLe
Ll59+AQD9przLKSu0EK/n2STznoxYC7jT/gTTi2k8iy7eMmfAUNjx4QLeLXQ
+ra9OtyhDGip1HO3fI0Wauvppv8XzYBzju+Le0W0UEyw/YOjSQxYtZy7d0JC
C4V93Cj4JI0Bb6Xe7/wrqYW4v3mvib/PgG5aia48m7WQWeOcntQTBtRui5gV
2aKFZibtBGyeM+Cas35hclu1kJj+NQ+Qx4DfBNzW7VDTQlERN5U7CxgwxNBU
1WS3FvJ+oGiB3uN6BmGRLUULvRV0mF1XzoDyoduNXKEWyn172fFJFQPOSm3u
8NHRQgZjV6R5P+P6ioRdQvW1kDP9a9iuelzfQc6ZOGMtZKsknavWhOubnbuU
tk8LNehtSv3bgutR/3r7jY0W2ti37pZQJ16vz5+3Vh7SQs9+Zr937mLAFyeK
37Qc0UITJn2N13twfZw5+n1OWkj6P9v51F5c372MVsZxLfSJ+wEtsg/Xh244
LbppIbhJJMWqH9fXFfaL10ML2fcntnAOMmCyiCu/gq8WIhf5pG0YZsCCjWbG
EwFaSGHbZi63EQbskCVFvb6I55dUZPholAHF1LhX6Ufg5+XF82hknAFJuybp
AjFa6EDXf6XTEwxoQ+kIbr+qhf6an385zmDARP3Mf8cTtZBi37+Y/F8M+Nok
jqx+Swv11cRyRk0xYJuFr+/8bZz/aMpl02kGXO9gMBP5QAtZnODUKZhhwJ0u
6jv2P9ZCp0UFPhz+jefnLuYh/kwLFaRwVC1gJ/gOjT7O00KF9kXRonMMmHeh
QcmrAK/PuNGeW9jNYQXHyUVaiC9NM3T9PAOuux7549NHLUTqldOaw97xn4fM
jUotVCU75Ge/wIDmtw8cOVSDn0+wVkMJ9vXHil9Hm7TQUr6ckNcfBsx5Liie
16aF0pz80z5iN7yatw7s1EKyJkeDBP8yoOCHqia+Pi30SG1S5za2elWOYOuA
FppXFnzcjb2vLsn09rAW8lgvfVjiHwNe7XT9tO0Xfl7qARFR2Nm9ZtyzM1pI
5vmYQxF27SBJr3heC+09PbVvDJtvmvuDKRsZ7dA6JKq7yIAqC5PLIivJqGyL
MHDH3rvcQf3GRUZB8eai8dgxqx+/OSNARm+NE13asZ+svT63W4iM7CWDJOaw
P4n67WITJaPTp378E15iQF45wxdxkmSkpHn8tTG2svJ2xgFZMjIVOlbsjG2o
Lr5NRoGMfLLrrAOxI7WHM19sIyMYuhzzCDuT3jjot52MUu857CvErjR4I0ff
RUZTz0Mna7E5raLSm7TJKNg3h38SW+GQZ88tREaKKzUzl7H1jh7c6KRLRrf1
4g6vWWbAy6eUkqaNcXulxL1K2PfPrm0r3EdG0rKWabuwy/wWhMIsyOjJH2kK
DXtlePU14UNkpHWp+YI1tlzsi9ouezJiEyskOWDrxCevfuBIRiPWFU4nsEPS
TkTsOklGlTX/bfPHph9yGTM9TUb08lH/EGwOMaf9rl5k9OfZcd1oYryWI68v
nSOjflGt+OvYYdftNqT4k1FnyWr3JGxd04PBeRfI6F/y2i9p2KtWWw/UhpCR
qz1v733s8LB9z9liyEjV9UPLc2w92l5hiWtkJBLGUZeHzbVk4Kdxg4wUjPV9
32BXvd3Ts/c/MqrY7N3xDjvyPF3HJYWM9j6UnX6PbbATZl68Q0ZiHnc/l2Nz
/6LwJ98jI5UnS67V2FEnd7XXPCWjkBXaC/XYRlt2aA88x+OtXzHThM3br5qx
9JKMXr/zKWnF/pS+lVOsgIwyw8PtO7CjDyu6bS8io9hDv5s7if4S8g1GpWSU
fspGtht7dbvMLucyMuIaEdv7DTvWbMNy4mcy2t2dRf6BvZdfzDmngYy+5adz
DGDzfxKurm4hI9ENlJxB7Lrwtao/Osjoxh5AH8K+qrPmxr8uMkqKMCscxjZl
Wz2//juuf2lx4yi2wDuuw2oDZNSx863rGHacJvsWx3EyyiEVfpzANptejAn4
hdsH+bUysNfm/JlM+E1GRTzabZPYTe5zVtkL+PkkCVb+wo5XmnlbuUhGnFtn
MqewzQcnpb6zU9Bl/pbAaex198bD/qyiINPWqzoz2Dc2/jTdtoaCdpJqsn5j
W3758VJvHQW57q8ym8UWTuwVcxChoMLOpBHCLebdQX4SFDR3ssd/DjtBoLMv
XpKCwuPVV8wT/T+36WfJUlCm/6ZLhNdHNWeVK1BQmb/yPOHEFbXn5lUpSFD/
esMCtnVJ9de1GhSUdrJuxx9s0cAKtHU3BT3Xmb5KuIP08YEuhYKy7jgMEE76
XcJrD/F4Rp6af7EP5BadOa9DQZKn/UMIi5950xKnT0EFozXVhG8N5aZ93EdB
ZuxnjP9h2z54ztFtQUG2nwzCCW9wzHKdtaGg+J6Ad4S7JB/XCthR0DUK/Rfh
1K8Pdig5UFDnniaZRWy7pLv/0Z0paNOKI/sIb7S68++QKwXlGIn5E75dl1Rx
1QOvJ+19JTP+BnHc9KagU32OI4RT7w3BFF8KQjuHeJeI+NW4wIxACvKW81Ii
nOJLevMoGK/PHSk9whJOvb+fhVHQk2f8RwnfMonckRdJQU0JNv6Ek2U7npbG
UdDXaqdMwmL8wUMVCbjefMt3hJPmtsjXJlFQz/hSAzPeV3+0OZWCDKzO/SD8
3+fzaV/SKag5vXaGsEi+1Ndv9yko+IjIqmXieWVUig5mUtCRNUeFCd88J3p9
KgevH1lLnbDw0ZLa+TwKEhvu0yacYHycd7mAglq4Kg2YcU0B/VXvKOhH+i8L
wjek80NXv6eg4hWn7QmvW32kdG05nn+Nnivh+N+ci6LV2NOXPQlf/2R9Tq6R
gl7S7UIIC75aylVuxeOfWxlNOO7OQ4b6Fwqy19h1nRmPNlXZ3U1Bie9//0f4
mvesK/U7BdHn9qYRXnMk7YHOAAXNQ9p9wlcN9foMhylI5l7HY8JXJBMPWf+i
oP5VXHmE+XhAkt1vnM8ys4Bw7PRAi+MCXg8X9nfMeM+VtScWKcjorsh7wjFV
u0zPsGujHOWxMsK8L7ujfVZpI/fvl6sIR9++XBnAo40q3H7WEI7yakWRa7VR
5HmBJsLch4OCrq7XRmU7u1oIR+rLv00Q10aJOkHtzPiO2tlbm7TRRZPfXwhH
bPTRyJDRRn5Nel2Ew3+VZT1T0kbdsRd7CV+uEFZ4u10b0eJI/YTDUpzvVGhp
I/uZ4J+EQz3yxJpp2siC22WEcMielfHfDLVRWuT0GOFLEparx/Zro+w6DQbh
i2XTiysdtZG1+OQU4aDTNyY3eWmj0jftvwmP8IVbycdpo4TQBwuEDzz1fauS
rY20b3P+I1xh6Ca187M24kwOXSS8c+hwGGVEGzn88FxiPj95HVMjBSpyFXVe
Jjx6VFHsoCMVmaV/YLrwedTVlH4qOp05w3TM4sjKHheAstYNMC3rI+5/rheg
jZXmTL8d02essYUoe9r/L+Gk+bHqr+chGmz+PE/43Mr4+5k3IQINETOEj0X3
r712HyLeDeG/CFsK7r7o8xKiprS344T3WvS+GnoLkYGa3yhh3cSosUMfIDpz
bnKIsPaXHZvrqyE68Eh0kLDGxq6D9EaIZnr6+wgrH7kc96oDorfsJt+Y9d5V
rVTshUjips5Xwmk6oY59PyBSnhdgPl+JgfbFlJ8QSSe8bWO+L4qXdgowIKoA
dxuZ+7e6tb5qCqL57511zP3mpuwWMgsR/ccQc3+xZzdn/F6EKCndv5xw8ZaE
tHY2hCKr5pn7NdAXuOetQChMhlZMeF78BtdpToTmTDe/Jvz6JLXViBuhWbHX
Lwh7F/68u4UXocn5lc8IT9ppg+/8CMV7V9wlnP1scHWxAEJgm/ptwu5LcV9u
rUVIU1WX+T7+vDPgbbkeoZZt1sz39/7kNfp2UYTEfhuEEnakkQXXiOPjMbY+
gHBP39WnlRsR4m4PciOcqqHld18SoSeO/zkStg37oXdJGqGso4oHCbfJk/rI
cgjZB1/TJdzf6K6DFBDK1LQhEZ4Kyri/RxEhyb/mWwmzKbetMlZGaOmSzybC
Am28x81UELqfkbOGsGQIrLJSxePr/l4izkcVVW+lQ+oIOdhoTBA2CO8ePbYT
IR2KdTVh6x3rTNw0EVJ2Xv+KsHOPXrYH/hzWiwy5Q9grOkAAX7fQ7rSISMKX
NHM8ArQRalDh9yAc19ffGAwQ2qLxx4pw2lVxjXCE0EqBnWTCbwdDfsfpIjQz
JbFI/J9UxedbJ+ohZBAf9ZVwGxjLTzFA6PvvynzC/SPS4hlGCBX99+I64elE
K/+He3HCOKkThFfoRH99aopQzOkhKmFBRrH2CzO8Pmt6BQir6CsuF1oi5OGW
+oT4PyRP2zm8t0bo8JsFL8KGd66/rziAELz4ejfhA8YVsp9tEXLcmThP/P+6
zP0JbbRDqOrwgVeEve+pDbTZI3Rwb8EpwiH7nPW6HPDza3OXIXznUS33T2eE
9k4m+hH/99kWK06OuSAkJXh0E+GiZc2aX64IZVAVC4n7w6enbipzJ/H85CLN
CXfYpF/5547Q1OD6H8R9Y5CjdYL9DN5/2UfcCf9+zmPG5YnQI9LYOHF/Wcd9
dt06H7x+l0vbifuNdN6js6LnEeKTHwOEVR26Wjb6ITQtLZNK3I+0+dZqygbg
etXfTBD3J+OCPf9tCcL7eSeHJmFbZ/95lYu4fwjdk7hvuQo+P7jjEp6PdPYd
4j4W5iq2kXoZoWCh+03E/S1e2CSIHoHQnyAb5v0uvfRSj34UQv+FRlQS979s
99fQJAYhxSvSmePY78RG082vIGTKt+hD3Bc/l0mtOHAN17OvX424T3Z6WDod
vo7QLZ2oFuK+OVv1Tt71Jt5f0yc6iPvpSp+p8FP/IZSwO3kncX9dJ7NlyCsZ
oY5NJ32I+6107SFD3xSErv0USv6OreYX9yToNkJpAjm3ifswkC9fHXoHoTW2
pEvEfXlv44J7ZAZCIx/CaF+J+So5qd14gPf7baF9bcT7w3tjyOcRQpwlepXN
2M0jHzIOPEboy2VFsUbi/61mypbyFCFeQWtYR+TPkhWWfIbX54Q+uYbYr7Hm
tWzP8XljbMJZhZ15KiT8Rw5CG4uuppdhC6n1zWfmIfTXL1iD+J6oEliXG/Ma
v++FifLE98aFSZrb6QKE7G5mdxDfIxqNnnL73yK09cBvgxzsoRcZ3RpFCPlN
2Xk9Jd63+MZEkWKEyqySzB5iW5xlN1soQejKfdFv6cT5ufPoh+KPCPnOUBYS
iP28/npARjke39fE/yq20mzpzrBKhDbHeCVGEOdX2+S4SzU+r6xi9IOxE/Kl
HxnWIKQ6IBbhS7w/SWYOKrU47rTb1AN7yTdYXKAe5//z383j2CfIvTEtTQgN
vn9w2ZJYzw2Ce/JbEPr8/egmI+yWv3ApuQ3Pj3FaCGJHdZ3JD+xAKDVi8bAG
sZ7v7ngc6USINPtgSgF75na9Er0LoZN/7CvEsR9fWO6T68Hn+7+ztauxhdER
q5HvCNFWGeiM4+/XT9LX1tT+wOdZXH9iF/ZF9pLK5wP4+Fgf/PMT9s6+ieD4
nwjJeTnLF2CPfJAk+wzj9y/rJ7yPfeee6bTNKEJCOw/LX8O2DLuQRR7H+XZx
fvTFLtnTI8n2C/9/BO9u08f2VljT0TeFn9+pvdLbiO91LnC9fAafZw8jagSx
v/08ZZQ5i1Cp/PviKfy9n1B1myNmHiGOj0bfmrCNHtcWnfqDEFtGh+AL7OWo
RR+zfzifsuuuK9gnjQ8PrWejoZncfW0AW1rlSsY8Ow11mUrwC2O38r2z/cqB
455Xnw7+w/e18TGh4lU0lPbPNeo1NqrbWJvORUMcW+YCQrFns/eGh/LQ0ET/
pJUJ9tNrgdBlNQ1x8+z/KYQtsr/rxVYBGrorf+Fo4l/8vm7nc1uzloY2bOT8
uh/70jptuV/raOjZW+5tPNia027dzcI0tPxUWrToDwOONackvhahoXa2VVYn
sTPyavYli9HQGkeTNCFs65t/uQMlaGjrqx0P8xcY8L31oQCaJA057dV/NDGP
71vx66v2StOQb8ipE+exP9fVCx+QpaE3O2r3z8/h70fe6KNOcjS0Yv3BLg/s
Dj3d7NMKNBS8ziGwdxbv35ClP36KNKTdupiih91fXKB/WZmG6jRDUu7+xv//
mtu+p6jSkP+Rp+FaM3g9vH5ue6ROQw6hfP+8phnwX3aGf+4OGlp529zpzhT+
vxk9VPluJw1F5vh9f/eLAbm2iAhXa9LQmDv1Su0kvk87NTi0kGgow0TtdC0D
n093op99I9NQslZxQNEE3v+iy3qzgIY+HAy95zTGgHIWb26w02hIcdrcXHwU
75drZ3v5dGhIU/mq5ZthBlSv2bZNbA8NoX51RB9iwF1cQ36b9WmomLP3Ru4g
/j/TuVuhakhDc389X3EP4Od70U6IbExDYdMOk/Qf+Hyba8gy20dDNjz+5nbf
8Pe0RszCof009OBPcNDubvx/d2aP3nELGrK901I+0cmA9k+X472saEhP/3zH
xQ4GdPr55luQDQ1JHXykPdSKz8fN3ipRB2mo0iNhv3wzA54+ouqXcAiPFz5j
vLOBAf3b7657eoSGQoskegurGTBY6PCR10dpSF3FYm5bBb7f7xPNeu9EQ3bZ
EsPOH/D3SEzj/OdjNPRnsHHMrhh/L1XG7Ok4TkObphcX177F328cevE/TtDQ
f/49HRdf4fsTZPs24UZDBr++zmbk4PM039t3lQcNLd4XDWI8wP8306rlgl40
NK+RflwwnQHz1IbXbvSmIV7ptOsNyfj+4XbPfss5GvokhUaVbuD399Hhpzt8
8fsiqcYjEsuAZT9E56n++HkYjktdDcPnh1STrmEgDUl7Cy9HB+L7yX96PUeC
cf0cSnDmJP7ebmbb6hZCQy/rPCXMjjJgn0Dh+XNhNMRnnpcpYIPPZ2Ofskvh
NMRuZnJOaS8Djkeorb0SSUOS/D6xNxC+z30cPpwUTUOBwyruOjvx/XX53pN7
sXh/9ujyqG7B/3e+Yrpv42ho6ZCwexgvvh/nNcWVx9MQP2nttvY/E1BwMra7
IQHvf5705B0jE1BERV+5K5GGLBSs0yM7JuBGV/bzP5NoCCxpRn8qn4Cy9ws/
Tt3C+6fZan7oxQRU7PURXEqlIRdL7b7m1AmocWDksXAGDbkGv8yrOT0Be6vu
mC7epSEuJxGBkzYTMFbLanrgPg3tPDfwogRMwEGJUu38TBoS+xGUv59nAt6I
8fl+5wkNefLauJ0aG4fon3J4ZBYNkfT0RZZrx+Gt7pv1B3NoSH91wlUQOw71
TY296bk0NHy5MavKdRzOFLOJb82jIXJMf9AlnXFomu7m+C+fhmIqvgTvmh6D
fwVluAbe4PPD7L/M1VVjMPNS29PaQhpqiYy8VXFrDK5wov1OK6GhhJ1nJjO0
xuDz5tnkiPc0xKnj8Cxt1Ri0080CHh9p6PzddAWt+lH4Wl40klaJ9/vhV0c5
D41Cp8TPKsrVNBThzPldYtMoFOQKaVxXg/dv3NHRuK4ReGJoTKK/Dj//J9Mn
vSxGoMjBuyWfG2hIZEhj1yfeEfih2sb5VRMN5S1cT7ArGYYbn354Ft6Gzy81
Yxkp6WHYcCoJKfXQUGaD2yaF0p8wqMdkYG0vXk81vbJ9R39C5X0c0X++0xBb
fJR5y/IgDFM/3VwzQEPZSm4Xdu8ahLundVxOj9MQ7UJ02eawfpjmy4h5+Y+G
rN8W7hpv6oXGw/fVU5doSMUmkD55oBfOH7RtDWOjIzue7bk3332D5pRySeuV
dPTwu9+T6tZuuGrp1ov51XQkuUKFrr++E+aeNrP+zk9H/Yf9TLOUv0D7b6v+
VgvQkeLmTkMenQ5YUOqhmyJER58CfDJ5LrRB91C9duoGOvpsuPGrp3wznI9u
/LlxEx1pZ1k+m7Jvgpfj7eb/StKRoE4axep2I0zL8BJ/K0tHIyrZVwyVGqDy
40WlZDk6anhTYyY7UQfzcyLJvgp0dECznsMkoRY2lKQd0lSmo5wHZd/r2Gqg
XaWS+3oVOto7lL1Bq7IaDtflBc5sw/kPr9zsklQFV/R8up27nY48hOa+V9tW
QI1/s99UtejIYbg8wtHuAyzlCJnkp9AR35u0l/U+7+He1fzs49p01LF559q2
pFLoLLFZ9imio2DF3Hv+v9/BSZnsHdF0Oko3Me6lehXBICUtnRO6dJREpoaQ
2AphImmf8xYDnP/JnP4LkwIoizq9OY1w/yk6hwRfPnyuf+zygDEdxQVltsR9
eQWrrAMe3ttHR70fNC4G3HkJLe0580P209Hkbz7y18Rc+P3Y9cqjFng9PAsq
ZFJewD/ej4akbOgIPXb6dCfuOQwP3LGwdADXU7P9hmvvMygU9o6nxxaPV2Jp
N70nC6rcaFZOtcf1bB9xCDd9DAtu2VMCHHB73+SEQsYjuOfusLGtIx2pG8Yq
8d97CO1fLLuLueD2rzXsn2vfhyMF0UFzx+mo9OaGm8dl7sHzpeuvtp3A40f9
dFi9/i6Mq9/6POEUno/u5GtNhXS4sf11ydkzePw91ewfwtJgZg+twdwT51vx
n4Fvayp8P27zS9CHjtguyUqoFyZD09997JPnsM/GugyaJMHOf6fW1fvi8Z7o
bz8+kwinVodpXAnE8XihhXe+CfCCkICu+wXsB1eysyxvwNUbblkaB+Px7h4K
SUTxUE45x4cnDMctdEK59sTBnO2U8KHL2L+6f/zLvwqpWhWJlRHYbOFOacux
0NqgK/9yDHatUUxsWxTs23e8yvkKzmfY832vUyQ8YzPVoXMNx5+55z1cGQEj
Xbj/sN/Azu/OfhccBo9Vb0rjuYnb22SxqdBCIV1Fg772P+xgrt4+4RAoec1g
UCwZu7zz6bs/wfDvr8PR0im4v5fugtmPi7DD8qyq4m0cf2B1GfwKgnn5kU1q
d7Dt278e3BQITwe9lID3sFXIlYtVvtC4t6pY7wF2Rfy41p7zUFGnx9H0Ec5n
ZSPL/cUHrno4zWn9GMdF9PwWQ7xhHzfP08NPifX56lxGOwtL3CT3HXuGLawU
skHYC6bWaUy7P8f9uW28W+Y9oFWCPSXwJbbjShmRkVNwx9zZb6GvsN0FTDjW
u8M1tlGhMfnYzbE8CXYn4WhR2pYbb7D746JWl7jCKqm8mluF2GsePKwkH4cP
QqrP3H2H7QPMYd0xGDLQI/SkBNuQvond1xlqP+Wxe/MROwVtX83jCMXXSLG9
L8f2PZPaOe4AZz123q+qxBZz4marOgKbmg0NGqqxXR3CvrQchs81j4y112Dr
HZLbw2YHY5O9477VEuO/UztmYAtd/0Xt/FmPPek36Pv0AJT9kBc424zNm9y3
VGgFl+U+SS+1Yq/44uLpYgm7Ir6VrerATuQSa5W3gG9GZlz5O7EPTC5+n98P
E014+dd3YWd1iDv3mMGzOVIvNvZg51x38n6yD5oJ7bKS68WeN7J7XGACeb4c
ua3Rj90wd7NF1QgOUnxolEHsndHayjcM4Ie06AH6EBH/V/tRUB/eYU+PMhrB
LuPrFX64BwY6v9pmPoYdl6fzeL8uPFj5qfHgBHbkbMzmdTpQU7nX5+gk9pDt
U8ogDU4yeIs9Zoj1EnwjGAVhrbm0o+8sdi9fkVgyFT55tYszeB47aXv+zUoK
DBczfhLxB7s0g/Z4HRk6BTiYXvuHnUmmxfuSIOrxmUpcwjZwkn46pwk30mIS
09h0EFvBUynXq7tgG+frnmcrsXNaTEUXd8CXJ2pCXnFiC454HmvaDuM+9yq8
48ZGG4b43qrDU2qzn8p4saVlrnYeU4NG8avPfObD9uB8yji/DW75LS3Usgab
rW/ULnMrXHlAM/+rINHeR3fPbyX4btPR5RFhbIfU2/e6FSB65fm3XgQ7LvDE
zivysGxvyFyeGHbpz1gJMzn4OeAe48JG7N7uzsurZfHzyRt1kiTqqTu2YoUM
bHlS9tNAmhjPZ/d7LmnY9WXg2zo5wi73ZQI2QgfP2a9z8kT7S/v5OyRgPzdX
R9cWIr9u3xoTcTi2W7Hh4Vai/ZHmHj8R6FFP+hyzDTu4JUBObT2ccTGs8lDD
TteycJ8Tgv9uniwlaxDx4DV5RWth8LaAIqldRP8hxst8QbiyPKZg5W4iLn7U
NVQA8s1k5dSRCXtY3VlaDeNi3mW91Cbmk5z4zJEXCm+uy0wCRP519id6uOFG
c0a6I51YL3HOWFFOmD68nKqvS8RVBHyaVkK5S4LJKnrE+r17yZ/OAVVytl+f
NSR8t3PtGXaYo0+/8tWY6L/jz+XTbHDnN/OoUhNi/rcOeC0sAcoa70vR+wk3
POYN+wuKH4QFnbEgbLxGlrEA6NSbfpZWhDWLL3rOAyP3156SB4n1kvhU+fo3
qOOoPMVxiIinScLzM8A8pf3EkB1h5SBho2lg+2n+aK4DMV/Fmueyv0DPUR77
/xwJkwfCFSaB44K4baAzsV4We954ToCTihRzPVfCtjrnVo+CiRJj060nCZd9
9A8aBl42dkaC7oSfVh3hHAL+4UH0zjNEPkvlVJsBsLTpKijxJHxYLWZTPwh5
lUa+f5bw0d6I330gur9kx+nzhGsG4tt7wZrABlULPyIfLcun5BuIF/quTApg
jjeqM9YNbtFXbF5xkfBDz8GETiDZuU7qZzBh39WF/F/AXc/NGz6HEJb/s/p2
O3iSriuUGE54mwnvnxagSrISCIgkvPj9YHkzyK0/ttohmvAgn+vdJvBmKZxD
+SrhL0/fXmkAV3/J3NgdR/j1v2q+euDYXyS7J56wSEeHZC3QbLfJNU8g3GCU
vK8G8H6aojkkEi4Q2Hy7GvQUXWk8lUS4h5S1qgq8fK54NOAW4d69EREVwO6m
fXBiGmFJUfbGj0A9ckHgfjrhpA8fb34AKwMS7ry4y8wPN51+DzpOqamV3Ccc
zWg9UAqeOXwq/vyQcKTUjcfFIMTimGlnJmFdgc/vi4C1HlvPzyeEFa9Yzr8F
S1s1F1c8J8ztMVyQD5okG2MFXxDuvxAFX4NHa903Sr4kPNOc2p0HAldyZW19
RfiAU/b1l8BsLoOilc98HvscbHOB3Ih2jd4bwpZ+JzVfgPmudlvLQsL/NifL
5YCMD/z+Z0oI50wNHssC515l8gS9JyytKX/3CTDK1EmO/kjYg/Pcn0wgmdKj
mFTOfF/rJU49AlNX/AoeVBI2KPGYfwAqgoUNXlYTLuVi3LoPUs4+by+tYc5v
j7zFPaB7cGD2az1hMbETy+lAbG9w+HAjc7yQVX13wBjYIDLXTNiht3nwNijd
/vrByjbCcS8UVqeCm3L7d63rYD6fBG6TW+Ck6FiZVCez//57T5IA4I2w3NZF
OH2AKvsfGGQUnTXoZdY/uP5gAnjbZ8Nh3cesL8Np/Q1wrXUq3qmf2b6wbuA6
cK66Ius5yFyP3aLVcYBUqJh7YYiZf14m8Brgy/5Iix1hWnlPxBXQm27fmDxG
OFg08kUMiApPmMybZMbP1B+KBPZ+asEfppj1Lu3rCAc73D8JNMww43397pcB
55Fjd7pnmXFeAbEw0LmfTW10nundxztCQLZuSvH8H6YDUrMugdDdmqaci8zx
vnjdCAYqm9xPybDrEn73UzEIsAlyLapyMN3GdTAAtKy4G6u9inCp7t8HfiDz
t/ZGIy6m/eb4fUHQUPtTGx7CyNn02jlg/tWLcmw1s3+Ou6IPUKjjr/HiZ7Zf
39F+FtS91Bm5spZpJRlvTxBCzRu4LsTsv/WokwfQrJT7fnM9YbaZqxWnwYjZ
za5kUWa+ujsD7iCtc1XHbXFm3IBP1g2YO59rztjAjKfy+J8AnBODdQ82MeMc
w6PHwSn2qvJnMkw3CoseA9IxpPcvNjPdElzrBFqEHxe9kmf211yd5Agi08QL
3mxhOs7P5yjQVox++U6J6Rf3nR3A5Is/2e+3MvvXT1TZg/sUtyfl25ju6/xp
B/j27c2o3c50HXvgQVDaUZTaqMF004dxG+DtuC2pdRfT+5vPWwPFsds3vuxm
+li+mBXo8llzrVuLaWveegsQt3wh+juFac2gZHOgG8W4PEBlOrz13H7wNLUh
cJzGdI51jSmwV6D5/tJh+oLkyF6wLufF2d97WNZTMAYVWrJnFvSZTuO4YAj8
P8afXDRkuuchQx+omnC4sO9l5U/x0wN9bWePrjJlOv6YxB5gNGJ5gN+cafN/
t+hg6Wy5xVpLpj2gLw3kLu7at96aaQX6cQRcIh4aiR9gWr2nFgCJtaJ6m2yZ
Lg0d0wZ1tyJoMnZMT8YoUkCI3Ly2vD3TcVuDtcDw7i8a2xz/vx8CNEHqe0O1
7c6s/rSNu4CZ8VvlXS5M/3Np0gArW5UVtFyZTn2eugMU2KfIUE8yPdTrtx24
D63eRHNn1dvsqg6kvQLF9pxmOvNHgyqIvHxYwMSLVa/D1q1AW6COd7830+mj
IUpgMglwWp1jWtpxZgu4L/uc/aAv0x2qFxSATZbUop0/q32rpDzg1Yybdwhk
2vdXy2ZQXMI243yBlV/jjixQaP4+4h7CNPd+N2nQaWc+6BHGNOptlQRXBz98
9w5n1es1sxHQPTS6fSNZ/c+obwCzC/c6AqNZ8dWR4uBJqHBLcCzTbEkLosCe
/3J92FWmBYNDRUC5tEtFbDxr/aI6hYD0t0bx0wms+Wx5sw7436ae2pfIWv/9
mWuBusR64XW3WPnUTgiAmI7g49MprPqm7vCDwcSxty23WfHBydUgVajs6H8Z
TPde/MoN5hrVXvneY7V39+IC5nEp3LYPWBaS5ATc/Gefb3zMtMN4NgdwqulZ
sfSE1X/h+gpQHGVk/S2LVZ/nZXbgzSm7mJHDdPCExjK1vuyKWWgua/xMr0Wq
cujCPec8VvxEzV/qZdqxuT2vWeO90/5D7V1uMNpSwLJO+TyVUqydxv2W1T7b
aY6aGJj5a7iQla9SZJa6d+FiUlYJq73v62nqo/zR0SvvWe3n0qeoK87ZwDMf
WfGJlF/Uwzs/xpuVs+I+DyepBVOqg9srWfncLjKoQi9uaQlVs/yxdpx6+gzn
lZlPLHtrjlHlxro18utYtt4/TL34xDAiqeH/47ENUTtdX3X6NbHcVD5I3bVF
RvVQC8t1aQPUuIHYS9ptLP+M7qeO3ptv2dTByqcc9YOq5+isuPyF5RdJfdR/
PZT6990sGw31Um1uP5K9943V/5tCLzX3kNC5sO//r+9nD5Vf4mL1sR8sB6d2
U107RjbqD7D82q2L+jHR2kPxJ8t8ll+pklYfPvIMsxxr2Un1E1IVHR1h2cL9
C7WlMfnk5zGW4291UNXiVhU/m2D5ek87NdrUc+21SZaf7m6nDvB1O3tMsWz8
oI2KagwK9s+w/EuhjZoSlbdaY/b/8y1qpc7qSx8Rnmc51bmVup8zNvf3Astz
Uq3UrLK5Ve1/WV4cb6FyhTodLFhk+XJdC9WRVp+VvMyy1/sW6rtlMlsA+x7W
fCtaqGLFDy3sOFi27Wmhng1c94i6imUv7lZqHfnCH0kulmX2tFKVFoZN2HhY
vp3QSg3Lt8r4zsuyylwrVb3ROHKUj+Xl823UryO0M7/XsLxNsJ0avpJkvSzI
slVpO3WHpCqVR4jlrVEd1O7dcnJC61kOdftCjdwvsXqTKMt6rp3UnW6CUwri
LAcEf6V+C+P8or6BZaNXXdTotH8l5E0sj3D1UDULph7qSrFc7veN+r1x6Iqp
DNPBW8N7qbGjPd4HNrOc7vCdSlrVeshRnmUFkz7qD8kauvsWlnP2/qCSzfMF
g7eyLBQ1QB10ezYXtY2VH1QNUq9fvtdzQ40VF5UaomrfSS6/vZ3lFdeGqUMF
17IeabDaXxAfpd5ounzjxS5WXL50jArGAvwLd7Piz8MmqDelXA3qKUyXeuz+
RUVa9mpfqKz2pnunqGPmliI/ICu+3Xua+p+70eIYjRXfmzNDpYej/lkdlofY
Z6kTdzRr2PRY+Y+dnKMmv1HJ5TVgGu0enadOjokFS+5ltado/6OmcgocVzRl
te8VWKLqS68y3WHGih9lZwNTWn93apszne6zmh2kWfzaoGfJitO2rACGp36u
MLNmedSKA8yEdw8fPMCqNztpJTB+W51/yo5p6ZYjXGC2uSTtvD0rn/hPbnB3
/NXlSw5MO9AieYEJV5Z7jCPTvf90+cC89F2Lm86sfBJSa8B9chL5jgvTOTp8
gmCf5VWZx65Mm2WKrwUPI/wZRe6sfBMnhYB5hkdbxWlWfaQXwmDxrcu7Bg9W
/5X8IiCzxe5+pxerf9FFUWA5YR7T782qr5dXHCxzGXpNnGP158uRAE9k4MF5
X1Y9vz02AnarrVv4gljxPAVpkHVaZo3IRdZ6B2jKgAORor+lLjGtqHBAFnDc
5e9SCmXF+2I3g+xCjo8al5n2mGyVA7atC4+pEaz8D3cqgFUMRpx+FNMFnk+2
ADvZLvtDV5g28PyuDLI9am/TrzHtyhOhAthLiruUrrPm46enCiz5czasvcG0
7lNBdfDwUIbtfALTcY/4toP5x/HJ3xKZ7lovtgMYz4d2VCSx1m9IQwNMJrhY
30xl2rkufReg/7C5GZjGtKXwjCa4ud2wxSn9//vbjgSGLpKFjO+y9pNBpxYg
120133Gf9fzbzlBA7MZN18UfMq0CJang28k1DWyZTAvy/AQgjOuXSf1TpvkU
j9NAm1Vf7OtnTJO3+tKB0v3mmtvPmc4dTtYBgVNlvJdfMD11olYX1KHXhu4v
mQ77IKQHpK89irR4xbTwhtP64Gx3UiU5nzW/Z90GQMw/YA9PIdORlex7wckq
97DJIqY7trwxAe9E7D+2FzNt7ROzDwge27eipJRp6tZ3ZsDxJaI9/MB0efnH
/SCPfUfwlTKmt/p2mgMus80l3hVMj4AVliBrbBVV5xPTGYZR1mCJPBeg/Jnp
9+0jNmB/1NDbtXVM3xF0PAjut39ZmK9nWt5g0hbMyteQehtZ6/Uz0Q4YeBed
r2xm1eNuYw9SPjx7nd1KOHj5tbgDQEfidgZ9YT3/I7KOIP7ZpbPOX5m26AFO
YOCvV65xN7P9s8/uzoBk5Pxrxzem2ynPjoHoJCt1ie9MbzBlPw66BvXOsP9g
Onr3SVegtouUPdTPtAQcPgFaGiVU8oeYblZSOwUUpPnc0kaYFli5cBr4nV58
fHmMcGnGuTMe4HPRxJD7BGFUb+rpCSRX926xnGRafibEC3gcbHShTDEdY//g
LPj46MMD2Rlmf5GbX7yBq+6Dzb/mmPGbLQHnwdv4RMeOBWbcBo35Av7vERkl
f5njc6Kz/sBBza/34SJrfrvWBYLcoJNSV5eZ7fOSPwWBlZ8P2fuw6xH54v/c
vgisJUxu23EQdhhdrggGf1+rbdjKRTidHjsQAlRTZ8u5eZjx6+zcYcDh0juP
QV5m3Pcn5TKIdwnbUMZHuJTbKCQclBkbV2SsYbZ329MVAWbV13leFCTc28Fp
HAUURb5sOLyOGU+vrY8Gsb0unmIihIMDqqWvguLybRtnRZn5X31nXAOTT2Yq
msUJs/E7j8cB2bhCzxcbmO05E35dB5Y+IRuvbSKsbuq06gYItzWsdJdixld+
UEoABVDQy0iGcNyr7CM3wUbetMpV8sx8sX4rk4Apw9nrhwJhj/H7PskguGXr
pveKzPE//Pl3C+S+mapMU2a6tD4lFfSnvfEKVGHmW3vFIg2IhAVvslUlHFnZ
sS4dGJzQr9qtTjgpYpgnA2RptG6a1iBs0HNG/h7oEUutathFOFO10Pg+EFxy
PJu9m9mfLzf0AT5/lCRjtQjnrHOuewi8qyarTlCYVv6lkgkePss/q08l7BsR
nf4YdMRfkJSHzPk/P6v8FGgf5vPupRMu+PAgPBucpjdLFusy660Z35YD0rfc
qk7RI1xWnabwAjTxHfX2MyDs7gBUc8HKqS1SNkaEG4Ry97wEmu0T1Tv3ElZR
Hz+VB1yLXnmvM2W2v/3r0SvwOVznU+1+wpPOWVYFYMmN1+epBeG9H/Jr3gD1
/Y1SUVaEAy+QDhQCR82kTy42hPNqI/4VgYQNR3x0DxLemSb0thhUsClIyx4i
7D2qZlgK5gfGPi3bMfu3hOq8B3Y5/tKFDoTtB5RcPoKrN2k1SY6EXRZs4spA
qT/3uXPOhDvNTn0uB1NH6qUtXQgXbQjaUAnk9iTWbHcl3CPw9EIVsFY+fE7g
JOEqF5W5ahApICcz7kZ4ZsQgvAaMfXlxLvMMYU5K23gdkCzxlQn3JFzxM825
AZjdh5+dzhK+fijJoRGERHGep/kQnm7PdWsCeadrZaTOs9q3hTeDQYuEz/98
Ccvy/c1tAWJah853+hNejJf71QoCOYY/37xA+Inj2KMOsKRDXp0aTPh3lrRu
J7gUFmN4N4Q5HkJ/v4KV5V0RmWGED8nz13eD8FWqFdnhhK9WuLz/Brj1Lq58
Fcnc7wz5kV4QHd5AL4zGDi6FEyv7wDWusyWVVwknWkic7QfrDMoWa+MIH8z7
WzUAEiLXa7fEE/5yV33XTyBS7eLfmUDY/7DqmyGQxFNQ0JtIeH1IiPUIkDDi
mRtMImz3oGXNGLgdbbtr/BYxfvvKoR/j4O7qxRcLadjohM2f35NAbq/p5HI6
4a21EWunwKPYO6qc94j2jXeS4TRQrp1053uAXXrD7tilGZDFT3+67hFzvMqd
Hb+BqumNYbHHRPvtW4/vmQMvrvZvkXpKxNvKvD7Ng9cCEfe3PifyrzA9KfsP
kMw6+ra/IOKP7D/OL4LCOCUZ0kvCgSeax5cBaPQ/Al4R4wFGLTs7LF37+bZu
PtH/8RcpyRWQbr6py+gNdnpB9QoTDlgWf1pifyHR/7jEs2srYbXQ2v8Ol2A7
WI/+Z8UF91o6tjq9J+pb0fj8KzesS3gpdPIjka/vEwrghWatK809ygnfSp/Z
xQeb1lvHnask8ikPxPGvgZbWj+oCq7HNUpz+sQvC9sR5vtAawlUX/+NfC7tE
U6Ku1WPHqXw4bCsE7Q+MVd5sJPqLC/ffFobfk6icqc3EfN7tj55dD52/XNW9
24qtbhj54pgoHBTvDclsx57UrW8cE4OuttvfZ38h6tGqDrgiAUdvhSznfWW+
b1Rbw41wcoN84Ptv2B5Xj8zySUMvu3NvK79jz38J1BWXgb9TK+drfxDjWXOI
7paFvt1iu1sGsA1oD+KPb4Z/Np306fxJtE9RYTyVg4H2hS97h4n1TH/ju0oB
LqXxTQ2OYvv+WH/dZwvkkH5+eppBtH8OT95RhuEObM8WfmEneYu52qlA7oz9
o8vTRP05cl6aqjD6+10lzlnsMcvq16LqkE925jjfPPM8Snoutx1eddzzcN0f
7LL77zR1dsC19xL7xf5hd5057umtAUXktI7Ks+kjthmH97NCmhAlX57jXoGd
87sgwm03PLGm6coYBxGPEVxoJ8H4UEm5hlXY/Rx612zJsGj+5NuXXNhi9SF3
Zyhw8FS+2X882Cu3fr7ziAoFfnD89F9N9E/Zw+sDoWNtqhBdANu5bEVrLg3G
0ocfy6/F/rTFWL2CDl/l70I8QtjFZux7RnRgj0pI25gwtgu9S0R6D+S+W+fe
IILtlWv4xlUP7hDdwJEnhj2y0cGsXB8eij2e/J8Eth38tna3Icw+x1ZhL4lt
a9dseGQv7Bjda0eXJuqR/n1FzBSyH02ekpfF/rDS5NbYPqjcNhDJI4f9tGpd
xIQZtDTeITUujx3BP9rwez+8UHrhVcMW7EAJGWF+C/hoV41xnhL2/ubdBrss
4R8pZ9+Abdg2my5kFVlDuZs5a46oEfWgNnHJA9CEd/E+fTt2RtS+mYSD8NxF
Q4qCBvY9lSMRsodg+szNRp5d2AvBR3ZU2cFPJ/qOj2tiF7q+OxFhD6d7VJca
SPoo2ObShi51B6hXXamcpI3jVIsQyd2O0AMIvw8A2IfkzVeYO8Hklw42RxBu
b255YeUFZ/hB8dk4nY7jwW7tKkXH4NjthVAFXRxPTfwRz38cigjpSfDq4fjc
rSr7s64QRsbnjOtjhxTRP02cgPFeW7vzjIn557OVbz0Fi36eP5tkgvuXKW1S
mjwNB+zKeAL3YbfvOjF23AOuaRJMP7JfH6HYLxIUF09I0j+sqWOB43odc91n
vaBj0ePPClY4zlA1K7l+FsZsn3XktcH5jRKU20u9Yc+Ga9cabbEPPs5vtj4P
ua9/lX9lh4065WZKfOF2TsWiJHuc7yZtTxnwh2GTpUNHHHE+Zcr2JyFBMPsY
/0UdZ+wQl9sxRhdhe+fB9VtciPmu4v2aGAyVy6doEyf0Ue/BqfidD0OgJRl2
NLrh/KqhB/PLQ2HQ85jTr07h9t2azXazYbAhWS4l0JOoz1N107UI+GeN53aH
s/pI+r3VlONCJJQLe1ep46OPSu9Up8j6RcPzp61neP1w3O/SBeHiK3CjpnOV
QgD2Mw/bnKJrsHTRM5UepI/UxRViAibi4LHyix72F/WRoKeQZbhgPOS9ckXX
/xKu/xMp4taeG/C5ZYpYYiiuZ7ByYORqArTc+HjsxWV9FFegm1s4fhOmPS1L
GI4i9kfIXeNfSVDnbJPrqlg8nvHhiF9Jt+AQuVdb5iqe7/2PdYOHUuGVFROC
1Dg8vgbVqImSBnd8+tt/IF4fOTy2MCRtSoft13neeCfg/EVpZp9UMmDgQdEr
cYm4vo9klQSTu7BiaMeuqlu4//6R4u6K+9AtB/H0p+qjydjo0yEyD6Ggr2n3
cpo+8q1XXff4+iP4Ctq92JCBxw8O2h0i9hjacp28vPuePmoQvGdtlP8ELted
P2jxAK/v1rQUwzNZ8H7i5W1nHuH5KwReb6Zlw3H5jNaHT/WR3YvMllWSL2D8
ePbjD8/0UWyh5nEjjVyo+aooqOc5ztemdj77wEsYrNshL5Knj6oOnojoansF
5fkGF7a/1kfplcFL6tvz4afm6VqTAn2UsMgmX5BWAIWdBM5dLtJHKrkvuwNf
F8I3ypuMMorxfLo5mvc4voP2U8qS70r10dBFY1cruRKYeUmvYqZMH5keXpIS
Pf8emhha3hKs1EdGbJVqTwM+wClBx9Mq1fqI78+oe0nsR0hJDxJxrtVHY4dF
h8Nay2Hv8ZiRi/X6yOVcXsRz/koYppZcnNKoj4qi9z00sqiCdcV5Ls2t+shV
2XrYlKsGOnaPvqb36CN6ViK3d1QD5HqwEG3fq48k3/ukpB5qhFnuXEf8+/RR
WYxKmsbOJjj7V5Yrd1AfWSt6PumZa4bRErY2Mgx9RCHdkbJ83w7V+o5vpf7S
R/8e15c5lXTAlsc+ywem9ZGNVfTrPe+/QEmt64/i5vTRbvNS0ai6r/Aj252A
rAV99ObSBpueji7oWpW1r+qvPlKaFYth9HdDvri3m/sX9dFboY9dylM98IVN
1dzyMt6PHVv7/y5/g/8DZvbQ6A==
       "]]},
     Annotation[#, "Charting`Private`Tag$8891#1"]& ], {}}, {}},
  AspectRatio->NCache[GoldenRatio^(-1), 0.6180339887498948],
  Axes->{True, True},
  AxesLabel->{None, None},
  AxesOrigin->{0, 0},
  DisplayFunction->Identity,
  Frame->{{True, True}, {True, True}},
  FrameLabel->{{
     FormBox["\"Light intensity\"", TraditionalForm], None}, {
     FormBox["\"hours\"", TraditionalForm], 
     FormBox["\"Winter\"", TraditionalForm]}},
  FrameTicks->{{Automatic, Automatic}, {Automatic, Automatic}},
  GridLines->{None, None},
  GridLinesStyle->Directive[
    GrayLevel[0.5, 0.4]],
  ImagePadding->All,
  LabelStyle->Directive[
   FontFamily -> "Arial", FontWeight -> Bold, FontSize -> 14, 
    GrayLevel[0]],
  Method->{
   "DefaultBoundaryStyle" -> Automatic, 
    "DefaultGraphicsInteraction" -> {
     "Version" -> 1.2, "TrackMousePosition" -> {True, False}, 
      "Effects" -> {
       "Highlight" -> {"ratio" -> 2}, "HighlightPoint" -> {"ratio" -> 2}, 
        "Droplines" -> {
         "freeformCursorMode" -> True, 
          "placement" -> {"x" -> "All", "y" -> "None"}}}}, "DefaultMeshStyle" -> 
    AbsolutePointSize[6], "ScalingFunctions" -> None, 
    "CoordinatesToolOptions" -> {"DisplayFunction" -> ({
        (Identity[#]& )[
         Part[#, 1]], 
        (Identity[#]& )[
         Part[#, 2]]}& ), "CopiedValueFunction" -> ({
        (Identity[#]& )[
         Part[#, 1]], 
        (Identity[#]& )[
         Part[#, 2]]}& )}},
  PlotRange->{All, All},
  PlotRangeClipping->True,
  PlotRangePadding->{{
     Scaled[0.02], 
     Scaled[0.02]}, {
     Scaled[0.05], 
     Scaled[0.05]}},
  Ticks->{Automatic, Automatic}]], "Output",
 CellChangeTimes->{
  3.9088599647891655`*^9, 3.9088600024054227`*^9, {3.908860035422773*^9, 
   3.9088600912483625`*^9}, {3.90886015021953*^9, 3.908860178025281*^9}, {
   3.9088602414432573`*^9, 3.9088602661259565`*^9}, 3.9088603163320937`*^9, 
   3.9088603465456066`*^9, 3.908860423223852*^9, 3.908860909567684*^9, 
   3.9088635701639433`*^9, {3.9088636464244795`*^9, 3.9088636556147785`*^9}, 
   3.9088640335694394`*^9, 3.9090420875737796`*^9, 3.9090528154015255`*^9, 
   3.909053901351509*^9, 3.9173453903272877`*^9, 3.9289879316662564`*^9},
 CellLabel->"Out[8]=",ExpressionUUID->"2d9974d8-d0bf-48b6-9038-7abc57229015"]
}, Open  ]],

Cell[CellGroupData[{

Cell[BoxData[
 RowBox[{"Plot", "[", 
  RowBox[{
   RowBox[{"Lsubstrate", "[", 
    RowBox[{"t", ",", "3", ",", "14"}], "]"}], ",", 
   RowBox[{"{", 
    RowBox[{"t", ",", "0", ",", "48"}], "}"}], ",", 
   RowBox[{"PlotRange", "->", "All"}], ",", 
   RowBox[{"PlotStyle", "->", 
    RowBox[{"{", 
     RowBox[{
      RowBox[{"Thickness", "->", "0.015"}], ",", "Black"}], "}"}]}], ",", 
   RowBox[{"Frame", "->", "True"}], ",", 
   RowBox[{"LabelStyle", "->", 
    RowBox[{"Directive", "[", 
     RowBox[{
      RowBox[{"FontFamily", "->", "\"\<Arial\>\""}], ",", 
      RowBox[{"FontWeight", "->", " ", "Bold"}], ",", 
      RowBox[{"FontSize", "->", "14"}], ",", "Black"}], "]"}]}], ",", 
   RowBox[{"FrameLabel", "->", 
    RowBox[{"{", 
     RowBox[{
     "\"\<hours\>\"", ",", "\"\<Light intensity\>\"", ",", "\"\<Winter\>\""}],
      "}"}]}]}], "]"}]], "Input",
 CellChangeTimes->{{3.908864361617112*^9, 3.9088643976893296`*^9}},
 CellLabel->"In[9]:=",ExpressionUUID->"5e2f5692-0042-48e8-a17f-4e935b08ce2c"],

Cell[BoxData[
 GraphicsBox[{{{}, {}, 
    TagBox[
     {GrayLevel[0], Thickness[0.015], Opacity[1.], LineBox[CompressedData["
1:eJwVlnk81F8Xx0Wyln2dse/JNmNLOEfZUiQJ2VLWopI2SqWkzfojEUKRkpQZ
+5JCsqQsUVJJkt2MrQjp+T5/zev9uvd87p17zvl8j9zBYw6+rCwsLJVrWFj+
/7u44+hd+2NFpvsMynfGrX6Dqz4qqu3KcbB6kqPDU2gA3jKGDscqZ0KRQZ7e
aZUBmC7eFhOk/BQoN7/r5+wagMuic2R35VrgvrxPnpk1AG+abH7uUX4HJSO5
PmL4HY5ln27ZpdwPQe7n7y2ED0JdTEy1rTIDjtZGzjl9GYLa8U9tPPkMcHFz
CxCYHoIaa5X+FnUmMJTmjavZfoIb6wGWHPFpMJSq0f+y8SfsrV2Wl5GegTHO
5Hnb0J9go68TIKY2BzoyfPea+IaBqpwxywELQC8fP/xHawQoPVuX/SIWYDpk
cHCH2QhoXxlje123AInGTaPXHUZAc1Bf5Ir5IiSStprWnxwB1cxOAxabP9C/
9DVTq2IEyKIc5xcdl2GxOvLwkNEosK8L4Rg7/A+m1SQH92mNwej2i3xzD/9B
fqaB65jxGLTGxoj9HfoH0qa8H3xsxqDp5vuk61os2JPF3yfjOwbRgoycjHwW
fLDd1SDvzhgIyyu8enV3Dbr0/2L+Xh0DZbPYtSJX2dCZbru9u2ocxH4kcabl
sqH+kuXOqcZx4IxK45VpYMNbtu+05jrGYbz5obAay1q8wUZvaxweh2f29Yom
Z9diSMaOz9cEJsDQa8Hc9yg7vrvuRo7xnoDtFw9ElTpx4LrfQ2KcSxNAia+z
vHeSAzflKog8Y50EcpYcZ2wiBxqEJtEseCZhuvb7TZ93HOizvElwK3kSbq8e
SBCy5MRYht/FMJNJGDp/MP24Hhd+OD5WPxc+Ce9i69099nDhwIWfKXevTELF
XXnp7ce5UNTlOBjGTEL088Fs2UIu7D93ay+mTwLl78G8dkVu9M1Wb7tbMQkR
4d40DWEevBrDEpI1PQmHYxpCJCg8+NvSvHP/wiQ4ZijostsTnH3RXHB1ElRq
fpR9ieZBr7fvy215puDdsndNNBsvyovEc8opTQH5nE/T2Cwvcpc6rto4TUF5
mO/XB50bsGzJdLvhsynIMw38KDm7AU/OP7jeWTIFt9mOd8YL8qFyYqajR9UU
nI4Nbwzbw4duz9rmdjZOgf69pELbHj60Hcqfj+ubArehgdqzQfzIYqbUR2dl
QNfrH1tKw/kxO8RYKoKDATb5wxXMGH7c0HXe34yXAUZHJ+k+hfzo4r8vKFuE
AZKLC3l2DH70vNvypEuFAX08fPHywQIYfDR5J8mGAQ4MAV6PCAF8ZJztT7Vj
QGuH8I2UBAFcbVkzgg4MqEqWjOSlCaBd5B1fY1cGpMkon/k9I4AvXB0zyw8x
wJVqsr/1hCB+/MtztOMqAz65BmqFnBFCaUOFZr4qBtwctApKuSqEh/I7g5pr
iPsdVsyvSRZC1om+T2EvGJAR9lWeo0QInaJGzZpeMcArdZdoxrQQzke7l61v
Z8BID/Vv4yFhHOL3MHIcZECqB7/RRKgwJram788aYoD1z8nT/NeF0WJjhPDQ
MAMezz+Yds0TxvZtTm6uE4QPCIkPMQeFcXiQnLY8x4Bf9iutEu4iaJQTGSi5
lgl5vb0cECiCH0ns1WzrmODkVWruc1YEI9ZGWY5wMKHi2NHap6kiqCWxZHiX
hwnhcQO0bT0iKFvtmdYoyAS2tlepR+xEcYB8+xi/LBNK9tzrSfQQRfbfjWP3
5Jjg8/m8YEWQKOY6alM0FZjwelw/hjVaFHtvtdoZKDPhJlf+xZQmUWRoGN3h
3cQEAatYvzoUw6IYQWqrPhPM82tAfbcY7vgv9a+yIRNCeSbFkw+IYVWHo8mF
zUwYaLd5E3BZDDf1FZmSjZlQ5MKpzf9KDL84xeiImTFhqMqA62y3GKalm8Vb
b2WCuJT/4I8hMZxXcss5uY0JEd8bb5Wzi6Pfs1He5xZMsD8c+cfTShylCx/S
+GyYcKWN3tXsLI5fe9LjxXYQ76E5WEAJEEfbTj4PyZ1MkJ1Dz3U3xFHwe/4A
vx0Tps+t1he2iuO7x+pb6nczQbFfI0PsszjWSF6yvO/ABBf0OHVpQhy3OMeF
nN/DhJdra1T28kqgl4T0NqW9TEiIDYtZsZVAT51zbltcmPCK+cjXz1MCk2Q7
WH8RvLi717TjqAReYbjN5+9jgpeowUxOvATGaSY3s7sx4VaoX+v6bAlcl6tX
8oTg5r7knDNFhJ7s3LKdOxO0s+b37uiUwFcHvYqiPIj8rFHUKv0uga5DgkqS
nkxI9d7DKTMrgRTWUfbHBLOo0qtmBSVx2qNcsmY/EzqKjsmkOUpihfCdmfwD
TFgrlLXI5iuJsv3fVCUPMsHw1LvOI6ck0S2sbjiK4OzNGlfMbkui9yuvNfbe
TOhOd/coyJPE7HFX76cEc65G64uUS6LoUIATpw8TguvHR0c/SqKO28LiU4Jz
FSXrHUYl8bFv65Nlgnuvbk+vWZRE8lGnpW2+TOAdCz2pzEVC6ui5H9cIxh2P
bBMkSBigu3qoieCThR+Vl9RIuJAXGc/qx4RHfBwsPkYkvBCXvHczwV+O6396
a0NCslH280CC+bt96QZuJFT+N9t8h2CcMht3DCShvQXpZT3Bweuk5UPOkbCP
XzRqhOBsmaV98dEk1LVtF+f0Z0Kn4Yf/nqST8DCPeLgiwawO9JaWAhJaReU9
MyaYEhi3ZqSahNKyoiX2BB+8cnjz2jYSah8bueFFcOJdy+NyX0h4Sy9CJ4jg
+jL5fNNJEr71Vy84QfBc++qA2woJVzZJLJwmWHGsTzyMl4xx3zxF/s+OrOX2
t8lkfLB+gf04wVdISdeLN5GRJayu2Z/gEt1jLzuMyXhNNNLDleAh2x2LUzvJ
eGT9cIM1wSL+Kto8HmScKQ1bphBsGcEWoHqEjLkpdDYJgk/f+ZZlcZ6M+/3H
Py8R/z+PXv3xYCwZW9d6RfYS/OFNCl/EXTIGnjH4QyN43c8TVncLyRgyEWZ8
jWCD1V0Xq56TcbZQZKcLwananMz5r2S83B/9ZorIV/P2IWVBBhmzfGoM6QQv
HnzpqbVKRtX9s0EhBO9LDn13SFoKq3xnFYaJerj51HHdNU0pPPfGKOcOwVVN
2qa5plJYvyNq0JpgyaXRwn5PKTSpnEtNI+rNRqjx5/JRKbwV9JzHhOCzm+5J
SVyUQuuybr3PRL1+9twXuydLCgVzefO4CeYN1WsMfiaFRSf+DKcT9W78n8Df
2BdSaCjV1q1KcEZDS1DzNylseh5XoOfFhLYvD3J/MqXw/frguFKiX1Z+XfrC
yiKNDu8lBHUI9lA12mkiK42mv84y/t9v0rGP1ele0thMckqtJPrVLu+qd3uw
NJ6akJIRJfjCi4PpkxHSePqDpdpRVyZ8m5HkUbknjZS0hTJ+ov+znaLH079L
4+EIB2MZJ6I/j/nLV85I4/ySt7cz4Sdrbmxz/bBGBiMhZOymI1Fv1cst/PIy
eEtl8+oPwo8UZIPyow7KoHUeqcxjFxNi+uXuxR6XQcGwcI8Iws9+Z3xMTY4g
4rstezNtifxIbLv+IFMGtc/U6rYTfhgkJOnf2CeD9ZtmVlasmNDT2e75dkwG
BwOYxX8tmWCaEOXUsyiDPut9RJYIf71+dfF+CI8sBjvF1/0k/NeNzSfxspos
inKLyVwHwv8GTePW6cjirFbcTV9Twv/qJG7eNJTFuICp46YmTNCMaL+UaCWL
8xuD0geNCH/6a3T8vq8sehbdeTCnx4QHvwXs6+/Joob7WAGFmHP7eiZ3WObL
4pmjnRWv1JiwobTJqrVIFs956r3frUp8T06ch64XsviwNU3AQ4moj+lRzcGv
smij+vyjvgwxJ4+9WM8qKYdnQyrtpwWYIN+SxnVVTg5DT5D9tPiZ4PzoFDu3
mhxKK95lPbSB8HM/9b8ChnL4IZzlyRtuJiT9uD0p5ySHdnl8FbZshD9+PfLG
LFEOUx87yRoT3+OnaiEiAWlyOPMmlTozzQDF06f3x92XQ4fwzaQsBgP4+S7O
9dHl0NPXTPvnGAPGMIF08r0cWj7dMiw+QMwjufTAPGF51O7ppgm8IfbPlJW2
keVxh5GzuW0zA66aVP+bVZRHx02Xn0c0MiDkQ0MS6Mnjq8uHFNqJ+WMHZ091
7155vLcva5ajhAErgQs8PCnyGKRo2d6XRuyvWN6rkyWPq24q8zEpDBhdy5Lt
/FAeL9QET+ndYkD3XU7d3HJ5DM/IFwqKZUBhu4S7Sa88HjpZo+B/kQGeVOMn
xyQUUF96PvLaAQbULUXs7E5XwCnloes/pIh4iZDfx3IUUPx1ZXyqBAOGDb2z
eQoU8PBFKc9txPzGe8ZifmuVAj6+VslxlpjvnOa4Mmi9CtgvuefKoaUpGJ9I
nIgTUcRQpcob2D0FK9xXkjdKKWLQthPU7e1TwLfxFLxWVMR1z21OWLZOgW6A
c9JfqiLOVcn4Sb+cgotDpC1BDoqYfeLPmFnBFAh/zb25PV4R+0iltRYXp0B5
JVn3521FHDfW9owLm4LNpGv9EZmK2JnovKv1xBR47jtEqSgk9qf+954UMAX5
PRp9ym2KaH8jgaRgPwWm78rU1nIpoWTY7+1FUlMQ8KK5ufayEnLLVrLrPJ2E
P5v55XVvKmFv06PWgbxJuFnifC7/PyW88Pbox0tZk1CQP6xxK1sJLbNuh6Uk
TAIjaW3SoVolXKscX7UhZBJOBqCH8JIS3uHM0iZTiPleoGLm0HFl/CRD0dDK
mwCBmH8230KVMXpPA9uPjAm4v84q1zFCGTNpfzqjkiagYbnHCeKV8dbfNKHU
iAlYNzxXLVyojJCVdGhq3wTEVGldfTGqjJErXbO2XBNwx/uhpIiXCgpZkKev
uo5D0A7x+k0BKkiZHfi3xm4cTKk3DpkHq6ConJ64v9k4DLIGVpyIUMGqwAxD
pso4bLqv6dSVrYI2smKav+fGoHag9L/47yr4aOiEde+1Mfjh8YqT21sVN56G
1z2Zo1BmoVckF6iKcW+431yLH4XrGnnOm0+oougkJV0hYhQ2/b2WFxCpiuZe
5nXiB0bhdMYO86YcVWywRKsluVHg/Nx18cqQKq4LZ33zIGsENFy+/171VUNZ
abmritHDkCEIq9FH1NCWbWTV++wwcL/NYJc4pYYVB5x8Ew8Nw6iZizD1ihpe
NT0VWGM1DLnq7Tr+99XQ7vflRGu2YZD8VxPU3q+GG+/GCXuc+Qnr8lIHs5w3
orWLiOtpxyHon9v1DrerI/WkFDhOfofZbxLaons1sGjHr5xSuU8g672gK+Oh
gbYOSsY7//TCruHuzaq+GngioUhkpaMXnkzGbzM6pYEGwlWR+RG94PeH3dkz
WQN/m6q/sv7+EfoEZ8/n9Whg4r8sQ5ZHH6DOovWNvpMmkrmiZrbadcN088MO
8NTEYMFqyme1bpDeGdVj7aeJ6U9IlXfYu+GsA35zPa2J+eWy7Tefvwfd/WWz
F25rovxSkauF1nt4FHpfoumDJup1d1xwkeyChIKz/s7OWthawv37Gn8HuK2x
aOvx1EKvzo0Wv4bbQdmZT8fRTwv9HKqWVQvboYY1d8n+lBaKm241CTdqh9F9
b2NtkrSwYj1v7QeXdwCcsiUm7Vp4esZ669ncNjhDP8iSqKCN4a98n3GGtoD7
1ybKbhVtzMudf8iwaoGtnBq+/OraGCCjLqsk3gK8ngstcRRtvM7psT+yshnu
c8UkRZtpY/Cb8FNsLM3wzqtUOWq/Nm7lrXRmyXgNynyctqHp2pjRxX5emu8V
PJm+lHc9Sxv1mXafCn42AKVr+V9qjjYW/TXbnVTTAJDMpFcWaOOG7TlZxwIb
wIX0UXy5mtAv0Wt3elsPN1Xyhs5/0cY+FS6nB/fqgJ9L1jRugNDPtf1eer4O
bo/fSckc0kanRKvdZNc6yCmMtXkxqY1ldQsVY0J1UEM9VcTyVxsZAmcuXIh+
CQwwD4+U0sHRn/6X0oRfwEm52p4kOR1sjms8qPOxFpZYDbVylXRwaG7/hcNp
tcDxWn3wlYYOrk1NZryUrwXZnULW60x1cD416PiU0XNwcBkUuuGpg9aFAv1V
16uhd7P7kTsHdZDsrX1GfW81eJI+vM7300HZbfdP6MpXQ2B/S1jrUR0MiqxR
XV9bBVd8aN94LurgNEdgVvNKJZQFRxTEZelgQppW1mByBdysni7Zl6ODhh8a
Nuw/WgH71x2oVXxI6AnZCbpYVQBnhlln1VPivs62a2qXysG1iXVh+LkOiltD
/07/cliVitoKX3RQN9LHSti5DLoCfu3gHtDBGObWdkWDMnhY7Lu354cOZi+X
rjwWKwP77ZYBgRM6eFItrFC0rxTun+SIS1ki9Gbe+3j5lILFmxufmOIUzNAs
pgXElYCk6NJgFZmC13cHP3pwqgQYXocno2QpqCp828XBowRu/7b5R1Kl4K2n
Q4l/NEpgVI5XydqAgs07u06d7i6GmqBwTaEtFFxck6Kn+qIY/iufNOg3JfTO
c6pbPS4GI9u3NictKVgSEhr75lIxxITGBWfvpaBLxFaXYb1i8GpYDQvcR8GT
z/mG/igUg96GY5H6HoReg96pUMFi6M/ZdbvNh4LaiWL5pdN00G7nr1k8Qeh/
ufxMjU6HtZKXGhvOUJBX/nNJXA4dPvnMvIs7R8HRyc5h92Q6XF7q/K4YSUH7
O6z/qGfp0K2UxLE7kYLWjdeSm6zpsF1F3PDIbWJ9NDXrsjEdalXvBtxIo2Dv
RbeD5dp0yFd/2FJ3n4Ir3LbbYiXpIK2xaelrHgUrrA3/afDT4ZYmbePSYwrq
ptg/s1pHhws61dGUYgo6Zo2a/JyjwRwFa+zKKegzc7o1YIIGAbqNk4erKSi7
xuGhzw8a9OvZSF17QcTzPyjq/UyDPQbttjkNFAxuKHj1qpsGzYaOF140UXCT
cnGD6jsamBp9evr5DfF+GZIJa5tpULzF89tCO3GfV44bXOppoGryg0+4m4LT
20cVFZ7T4K5pAGr3UtA9N7jGt4IGgjgVvPMLBTtaM1/IlNDgulnIvYABCsa8
30zaXUSDv1sXOq8MUTAgSqb2zxMahJiHs94bJfR7ze9IPKbBqMUa6vNJYj2g
LKvoIQ08rK56f5om8vE+9XXtAxp0WfPc+jVPQa8NauzmuTSwskl4JfCHgo9y
axwxhwY1O0R+afyl4M6JuqLi+zSg2KYp2ayh4rz8S9FMgh/ayTj5sVOx5qbz
1X8Ek+1zr17moiK/t9maXiI+cbdaeeZ6Klp/3xWtQpzHsefpSJUAFXmFjm5k
5NEg3JEq/lGEiov0rGH1fBrM7K2wnpMg1idZWgcKaODnbBLGJ01FXb7XA7zP
aPDFpT5fXZ6KQQZbNhfRabDb1arPSpmKwt8afrSW0eC1Wxu3z0Yqivv2zbpX
08DYY/eWCE1C7zLfOb+XNKB5fgjMoFDRp5AraaSRBspebhkV+lScDLmyZ+AN
DdIPDLR1G1HRpXzXR/suGvB7+/6dNqVi8JTdls2faLDse8xTzYqK5jfey4WM
0iDYfz7OYgcV2+LDRuunaTAcEPbiwC4qdrxIFIv5Q4OOwEjZNGdC35bT7jov
HSyOcO4uc6Pi9Oc/+dWidKg6Gnupaz8VOQ9eFQuQo8OD4ymD3AFUPBnFO7LJ
kA6SJ8hCKkFUdGwaLrQwp0PCyXvbtgVTMXyTpH2vPR3OninIPRdKxeze8HVB
gXRghmr3pIQT8U558UfC6OBztpS9JIKKCaUS/WPX6LDr/Au/yetUHEqht+7J
o4Ni5HtVjztU1P5YsGt+lA4udDYdv7vEe1XVLFxYokPMd+rmY/eo2Js2InSZ
txh+wa3tl/KJ/P4x65nVKYbXK46HH1RS8WVbsNi1y8WwpB4V8vQ5sd9Ej/k1
pRi03ErPltcR550erHtWWAyplSLRLS1UzGAuVzf2FcOh0x8Kpj4R9cRdQW40
KoHMB+tKfn+lYlGbx6e/e0qgq1u/5t93Qv/zbGTJkRIwoqa0CYxTcYW8ccvd
+yXAO+08pbdExVvHWuj+gqXw9NAnzQuSuhjuE/vSjLsMBlO5DK5J6yL/pssu
MeplINa8GRLkddG9tH3SzbYMIpTTdt3fqIvmfnz/ohPLYPcP1+DXRrqYsYla
Z6JQDvPuX2gb3HQx+85pTzfPClCN4a0S26+LFUn8I5TrFeBebVwv662Liwqf
X6fQK6BR4m4XJVAXA46ZNPFwVcLtDx5zTud0EXm+33lSUwmb7b/pZqXrIvmx
xVkHqIaaUfapg1m6+NI23bL7aDWYXtr0QDlHF59YF5I+ZVaDOT1M5OljXSyx
Xu04wlIDdsLCv2sqifNk+3g7W2rgYK91ed9HXRz9Wxc8eaoWhoKPHcv8rIsJ
0+XenwprwZ/rtsrBb7qoqKxA3T1cC0FGP1LGhnVxrf0ltx8uL4j58nzo4i9d
dOATqNwl/xKiveibRYX18HJjrvVxUh1s+NM780lMD8MFvmd+3lIHCf/9y79L
0sM2QSX9eHdiHqjfKamkoIe4M13wfWYdZCuOLFEpeig8JtX7XrkeSkZJNbvt
9dAlferJuHkDfA2OMo2N0cOYCxG+H6oageXlS6n7CXo45Fnf4z7aCIp8Kytl
t/SwI3OiAEVfw+HCkOqBDD187FxrInfiNSyO7TfULdTDIK5bN210mkDQ24jy
+a0epgnJ/nB/0QzWe5lKanz62GE9myGi0AaBuRvZTYX0Ubf/MesF9zaIm/Md
chDTx9QHXzotbrdBz39f7ofL6GP3y9+Oc9xv4eC7FpkOLX30SimYqV98C+et
ciXO2OtjTE7+RSFiHqRv3re+8T99rM91ggnWLlCcvZlxK1kfjXwEuyQVuiD5
cY26zx195H2r6ha8rQtCSbI2bPf0McTlVGzMlS4w/Tt81axIHzfGL/VEcr6H
Ny9PstS+I+5nGfXeWKwbhqwS5sp4DNC4sngPj90HEHVq+vQoygA1J/QuJm/4
DFoPB34KrxhgvszyBZOJb/A/n/LG7Q==
       "]], LineBox[CompressedData["
1:eJwVl3k8lG0Xx5WypRBJQpIklBbJOucwW0m2kCJFQpIkqUghRISyPJ4W2Z6s
YezJlmwVRVEqWyLbmEGKFnmv96+Z72euuc85v7Nc517veMbixGIeHp62RTw8
//9st1knPc6rhT78JlUqEv0genVaru2iFl422Sa06soADKwdzO25rIU3zi5v
VIwdgGCrpua5YC2Maes/qlw1AC+ab/Kox2uhwaKfXuWiX8A6X9rzbokWVshf
Tqst+QLulzVMvX9oYchE18PS74NAWaPUE/hLC2VO0U7vFBwCkdLVp6L/aqGd
HjPhgcwQFHJ/hWbzaeMuqrcRnToEs45Pq/sltdFIK2nR0+ghCNprsnX/bm2c
3uZ422LjV/hX0nW50kVt/BHmmNhuMAzlMmb7OH7ayLNXjdtoPgxdClrhpVe1
UcXzWHuWwzBIqQssZV7XxjOL9Tm7A4chgZn5xyVBG4WjZjPO1QxD3MWR8axi
bQy4ILrCTmsEoj66vtgypY0U68vrMtaOQl6/mcCPGW10PGx2btfmUWj9qsWo
ntPGOdaMQoHmKAh/E6gz4dHBtHtL4tzMRyFiWdbjMyI6qFR6reVbyCiE6Y1m
srbooNdtm/hD46MQlHTy+i43HWzOXdyVmDEGhrbObBMPHbSfGFLLLBoDXqnj
5q5eOvjr3VurlJoxCL5lt/aurw6KfldwNH8/BqHBpvk8ETr4ZoCqnr10HMLd
dr1/maODTkHeKib242C0aYfeUL4OTgZMvlt8chyEBrem/C3SwV1Kp/xSz43D
jSPKp7ZXEvsh6TxpYeMQabZ2IaFFBz1kJQ7lsMYhRnPRJscJHfTd3D7DXhgH
s2/zEX5TOlhvRAuxFWSDWMGvybjvJJ4n7r6lK9lwe/NMRdO8Dgr3/pnZvpEN
sTLDJltW6KIr3WnAYC8bEha3+sxt1UXOtfqGTzfZcP9VYmOUpy46fwprfiQ4
ATKPkTfeWxcbt3pteSw6AffSRuDuRV30jC5vLV49Qb5rPc4I0EUFuuJG/40T
8K9CV05tjC6y9v/mWuIExPusvjVdoIs7gmBA89wESDjUtM4V66LQy7/V5pcm
IG6fi9BCuS6e0ax3tr86AbHyZdeWPdVFm6tZl/ZHTMCtF9Y+iu266DSicCgk
dQJuyiXYWk/pYpHclMLZVxMgLEhJtPuui7ftnFcUv52AyG9DHY4/ddF4nTF9
rGsCIpp3mZxZpIdSCn7T275MQLhXJ4aJEf5g0rZ5dgJCGiWUKrbr4eRB/rM9
Mhzw94idlPXSw5e3hkWHjnLAqG57T+95PUw3jE/0Pc4BKcm25w8u6aGEdNZJ
fhcOFFcJp60P1EOLRdab+D04MCYcarUxhjw/16Mx2Y8DNjkXK9Ty9LBcVJG9
N54DSguSGRMsPcwZu4G2iRyYsSiJzSvRw9aesddOdzkQ/WvKfVuVHqpJunQd
S+FA495T6zRa9FDIBaX+5nJAY+RIsO6YHvpordH7UMeBxXp/PP9M6OH0+5cs
7wYOtEXfOVI1pYdJPVXags0cOLX7vSb81MP5tbGFsq0cSA01GzUU0McV35JT
vr/jgOhGqomRkj4G/zcwfmqUA70XP+ssU9HHzVEL25LGOZDbcnVTyxZ9PPZO
n/5iggNM70oek136aCPdwCc6zYErz3YVmdP0UUb165oDvzgw7qAsdchRHykD
FyNqBblw2P2T6ilnfXxYFDj9ZBkXmn2iwN9NH6fv731TsJwL/0XMOKd46ePT
nBjV62JcOFpSWzIapI8Je5rCh6W48Fbg0AHfNH2ME5HNCVDigqG4sEtkhj6e
vRs0LKXMhQLZGt+kHH2M+m/tvpzNXLi5Y2NqXZE+Hl3KyatW4wLTbmpSqJ7Y
7xD8lryDC0/yw6PuDupjuuUnc1t9LqhU6KU+GtHHEI0QszsULiTWc0tq2Po4
oFrJ2wFcOP/BqufLDInnUNPD3YZcUOdVUFNbSkH3NdtYtQwuJC3vBIogBfck
ziu9Y3JBWCrsgNlyCkq6rI78uocLo2ocX+9VFDSlGsKcERfSrCueV26k4KFc
5Ok34cJKh9M9rzZTsK5EIrPVlAsBp+Sn+rdQMJsJXqVmXDgSECq1VJOCn991
B1+y4MLqbAuX/QwKKrlFQKMVF0KLl/odNaIgbZX2PzetuTBTXR511oSCIhpV
emYHudD+Vq403pqCXts6gptsuBAxP7ak15mCI9r3I67YcmHP2bjmbDcKRiSJ
bpW048KSIf3ICx4UtHys3pVF+EpLjLiYDwVvlLqaNRzhgg7qvO+5RMGhU02K
++25MFv05U62PwUf3rJd3k7Y866mAi2EgjL5lUqtR7mwRaR/SDScgnxG647Q
j3FhLCg8qyeSgtJ5A4WPCR936952IY6C6VFNjQkOXLDWDoLsNAq+Mpp4o3Cc
C+KPVHkvZFAwFd8wLxNuk+9spOYQf/3sOO2E9woom/QUUrBAZPT9WScu8F1u
F8supWBH9yW5SsJ1XN9OnwoKsgda7i8+wQW99612onUU1C8bMw4m/NPognxP
AwUHEhOv1hAurZYfzHpO9B18NfmDsNeOFxk+rRTcWfU8RcWZ5P/huVPUdgpS
ZvJjDxNmr5FVF+2kYKhgbFMo4cybjdPdXRT8se0MJZ/wiUWepVndFIy0Uv35
lrDC+TW+Pv0U9JH5d26GcN9InT51kIJfhr31V7pw4Z6d+yLRERLfhxPNqoRt
2lY1dI9T8FfH/L8GhFfRasKyuBQMCHxceIDwmzJXY59vFPy6j0fckXCU6kpR
6iwFO10Un7gT3vfgyVuR3xScbXPMOUdYQPzEP91/ib77vnzxIdwQusI2azGg
gXO50/856FeZnA8f4LsLfVu8CFM8HAYMhQCbUhDcCP/+LPRQZAVg4qu8RHvC
5VbFJ7vFAG+zhrVNCXs/P7IlaxVgf0Osgh7h7fr8U+fXADrtZ1hsJMwpKCg2
lAU0MfVvFiKco3j4osh6QJuElGA20cM1kVevW5HYy+MLfUFYUfjRQqYykHyM
vUwn/Pmq9bPzaoAFlAtWfoSTvi2EGm4D9AioWW9C+LBLlpGIBqCcQp26LOEO
kz/tmbqAA4MhwgUkn7fq/os/D4C5rh+6zhE20TQ9ZEgF/EdQeGAn4SbZ1P5P
RoBvQvb8l0nqJ/jWvvRME0DfLm27I4Rx6XeX8xaAF9U+7F1BuILN5K44DOjM
t7TOidSjZtS9G81HAE+a2EkLEy5Un9oY5AD4UPtPU74jF7K87th9dyX+qaxf
yyb1rijBnc1zJ8/7dqkymHByCTXW1ZPo97Euew3hxDn2808XAN0rJp20SL9I
3DE4Ee8HyDonqFZH+itGN4HH9CogX/UlzT2Er1+B3XWhgFIe40J7ST/6LLmd
nhkP2Pv4rJMs6efp/76C47+AGct3/Awj/e/B1P209j7Rd9ysYvIwqdcbg2LR
6YDpmTnFxYe4YCm6++r5IkDLzU4qK8g8aWNFSKuXARrTNJ8dJvPG+EB/yUgF
4At+S/c0Mo9oCeFs2zqi13R/n7IlF3bKdB8ybAfUWVf2kdecC3lV277/7iD1
soITvI3MN5WjITElXYAND7fKHSLzTyF1a5NyP+Dco3vLkvaT+agcqCFCZI9c
vtvkx15S3887XzdPAyalHppYRFjolMqpoB+Aa9z/WAqSebso723K93lA77Gv
rsvIfJ5bE8vvwYc47XVLuNuA9LebfqeRAOK3/puHGpDU65Ph1E1CiIdj5ajZ
ZN5P2ulRPi9H3Gfi0uFM7ofhB0PelqsQFcOz6NlaXHi3UWtARxExqP3wC8ut
XBhsd6eiEmLTEm79O3LfTPunpNOVEfOk+dYcUOWCyDshFzM1RIXMg5k65L7a
E9ozfkIDUdSh1rp+Pamfr0HfY2jk/AV9hcfi5H68XWadwEC8uH2faDe5D99R
2GV39yAmRycUzREhviVY+T40Rkz9YsmWE+aCGlN54YklYrGHfL/sEi48yGgV
GHZC5DhdU/9E7ue8A4vd2M6IbbkhHbGTHKhc0Hw55YrIoCifpHM40HUw+eYf
d8S6Ak3VWHL/rxQ4t3LlecSlrN0x7/s4EOwqJaMfgkijzdrMvuDAbYn9/obX
EdXuj9hokf0iuTawlxmOaCgGx86S/aNKajzZ4iai3hYdxssaDvxortroGo/o
cdI/X6aYA66bj6vH/oe4yRKvbSL7jpxQ7Mj5DMSJJd3Va8g+9HasLsUmC7Eh
c7PCErIvUXIVJOQeIbrNJG98GsUBcfWBucxiRG2B20EfAzlQreFQV/0MUUbl
k7m/Mwe8V93yS2lAbBQo/zvmyIHNP2o1gpsQi2QP95qSfS6uTD5j70tE5QC5
738PcuCkTn9ExxsSf/Xxksk9HJDAo1ZjnxGV8ld2iG/mwAv56BWtXxBl65L6
2YocuLqopil/CPHhKkuxSnmy79XJ6ZwfRfzOY5CoJ8WBGnqvHM8U4ogLjVHP
xwG3fUdGVvEYoN98iErv5wl4am3rZyBngM7z8iLl0RPQeHtVs7G8Afbxrtaq
CJ+AllevJWwUDFDOMXTh0bUJ6GLQ8jyUDLDxkg2v24UJmNTc8vnuVgO03NG2
fLv9BMitXmD8oBigbNnuC4PKE6B44HHsIgMDlFnW4DyzfgJUos/1C1MNMHvf
I8sZ6QnYxT9yaQPTAI376HXPhCfAeLYt18zUALfu4uVN4rLB933qypyjBjiw
KEx0cyEbAsSPHC11MEDheKVotWw2hJquzn163ACvuOa7yKWy4VZTBL3LxQBd
N5yvbrnFhswy74tLPQ0wN3bDVnNPNrz7h9F7NIDE/7u6ZGAzG3bajGVJpBjg
HfdTmX5R49Df/MBkPtUAxS34414Ek/cdbatvQ+nkvLSPL7/fOHyVrtUryzTA
Qgr1m5HLONzpiX99qMAANX6n1P6gjMPi4wbfk2oM0CTgytjbsTFoO52Im3sN
8MSqGkeqxhj49+4fEus3wIsSPzfsUh4DFVPeG78+E//UYvTEZcj72zaPty+H
DFBexcMqjncMdn+jOntMGKDovUqXrPZRSLrIjSj6Y4Dhi78ESruNgvs1xnv9
tYZoWKbtKRw5AnM32odlZA3RLNyB/dJ/BEJu2839ljPEoFqHsxfPjEBSitea
CgVDXLIqrzjRYgTaapJsNVUMcdpzi+Ts6hHY+edH31ZtQ+RTwQaNB8Pwyztj
ZN1BQ/SwCd0kl/wVwpwFfi2KNcQV2Q9tZz0HoUrWYWFMgorLBILkZGx6AUvO
/n4tSUWRCyFOYtt6od44aLZYiopsmVu4XKAXWvzSuFdkqMihXKuULu+B7g9D
fSsVqXhd+UzVHake+BPvVquzk4pqQsds7n/6BLorvANvmFMxtsS/kff0B6j+
L9j/zAEqesro3n7C+ACG+vGXLK2oWBOV9ytM/gMYuZeelTtERY3VKabOHV1w
+MWcQ+ExKp520YvT1O8C31B/w49nqFiyQ+5qqPh7ePw3lFcliorrJ4Irz3Z2
QNTU+tjdMVT8dOWYV0F+BzgOVirQb1NxTVri0KobHSD0YtrgWAIVjXK+nLKG
DrCLtw9ISKKinV2Re1nOW/irqjm/OJ+KLfQ/myDyDdAODf349JqK3UVJOtoe
bSBlHBA62k7FLquH093724BNWSs5+5aK6nHXDuZvaYN4RfNdK7uoOGJx9+TT
T6/hK7fy3J5+KhqrhgRO97+C8NC4yeJJoo+2/ZHt8y3wqog6dlOMhmNdyRa/
/Z9DkH7x0C1xGhoVOFTsNHoOmk2Kn+NX0fAeT57pc8nnkPRxadf9NTR8kf62
cRmrGU4vam54tJ6GBWKrO8dHm0DY1DildTsN+2fPvFp0uhFquyrvte+kYXbw
XYXF0AjejlsSO3fR0C3vb98RsUboPr8iukebcNLTcaWyBsi513Z5woCGTmKn
9//iawCjMUub5RY0LHYJXu9b9gz+nms4IGZJw+Z1G5jS0c+gcH6X6SprGrJj
ZRJWujwDabHVDNnDNDRm42MhqWcwuvvDzi2OxL/5DQorr9RBWMgRkf1eNPR5
GWBKPfwUGuSdGyNv0zBdvOGyb2o1yPe1r/GII/7rPs997FYNvvf1T5sm0LD8
cX170M5q2Ca9SmLlHRpqLSvgYzVWwT3xeod/UmiYGP/K/cy3SvDmU5hPKaBh
22/bej7nJ/C6/qbZtUIaeqYo5mdrPgGVaz/TnIppKGq1s76N/wn0L7QZbSon
/689EJiSUwHGP68m5tbQ0CZjwxjz52NQZPfsLHtFw0r+dAHILYer2XuvJ7aR
+IY+dLcEl8NH15KPl94Qfw5dcuw8Ug4xQ5GBeu/IBdxxuNxSrBz+9Oq+ftpD
wy6mgwbPlTLoaP/XrYVNQ+E++s7s06WgHrO0+hGH+KO0e03+/lK4YXJWLHqS
6LuEb3jT1lLAl3vKzWdomMyzMuPcZAnk1s8uff+bhgJPs8dcfUsguMwq5bMQ
HTX8tH0vpBXDtvZ9YePCdJzr4dt4KawYPo0ZnPm+go6elds1/pwuhh1yW/UF
xemoeFvnfbBOMfQF833YtpaO6Vl/puI+FMGNpD81OrJ0TE6x9EmoKwLN8umH
tHV01Ptaoi2ZWwSR473eNhvo2CLssiw6oAh0LMpEA1TpaJm4Vs5OvQi+nno0
G76F2G/SfUOXKYJbIWm9serk+S17RHIEi2CkPDo3Yyf5P8tv/OtQIcS+CYll
7aJj2OrR6cqOQqCw/Xyf7Kajsv37A8vrCyF+neue17p0lJHYzy+TXgioba/+
QZ+OmSKS7R/iCoFtYSn5BegYfHJ4QDS0EAxDcfAHlcR3V3Rg9GQhTLKlAuSM
6Tjzce0b3F0I9/hEXJRNiB6SlyzqVAuBKb/UZIcZnSwcIweeyBdC0oGptQxL
OnZ8CF4rLlwIe08PLzazpqOW4vHrZxcXwkxoz+ghG6JHZ1kN4ycL9lU8Lztt
R8c/ZRM/LEdY8ONtTdIFezpOTtjl3OxnQepESUjgMTqONB/7R+8DC/bz57pH
OBK9QqvvOLxhwZx86oF4JzrGnNP7589LFqTrJOo8cCZ6tKd6Lm9kgall1Pos
VzpKZFYKx9Wy4NfpYIEiNzoK3LA5EPOEBQ+v+3Ir3Ym+e/duXVzGAosUz3eN
HnQsuO8cPlrIgvkK56o2TzralN20YOSzILPDLv2jFx0jm1MuSeWywJJjETHo
Tez5RU4ezWLBAv9eL44PHUVtKTkyGSzIXg+H5i7S0U41/4HJfyyw1t2Fi/3o
6K7R2/A9jQWLrFQ3CfuT+vN/s3ol4VyP9Sskr5L6mb1zKy2VBTZhq7+vC6Rj
132T7dmEeVOXd2++RseLAcKzG8n5vCe8z3aG0FG48fegZDoLDnf+zNK/TvJx
d9/CZWJvKZcbwwynY67ETmMb4k+BwNcL5hGkHhZNvc0k/topdNvb3iT2H71M
9iDx5Hm23jeMJv6vtVI/Q+JdVFPdvfkWqYdfKULviB6WywvWisWS+FXfQ1op
0c825fBcHIlHOq3nXQXJR9btf/sSSH0d0Z/xrCH5nbvW1ZhI8mviHH+2ngWT
cc7W8feIP6UrGh++ZoHhl4Pxl5PoKHWuNOBTJwvit+/tOJ5M6tdcT+ZCNwt0
Xqla7EinY5zXL7svYyyIlJG9teYhyX9hhHbxNAv63Fa08WTS0TU55wT7FwuC
+af2v84h+W2bVo0l9ffOaiCy9BHJJ89NwcWShbA5/e3L+/kkn3/+repaVwiv
sHSvexGxL+iD1RqFIB+dEXaghI7bekrsW6EQzvUkNumU0bFymDlN21cIUr5+
dMEnJN9Td5Q9jheCW7N78GQlHXn6MpXkPQuhStL+2ftqOgacTDbT9S8ExyI0
eFhHR3kpAe6jxELIZS/Vp74g+rM0JG+Qfv2rM+un0kLH8sDazRGDhWAePlIh
9or0vytdZnamEH5sfKnV30707Bq/LbqavPgdjdHw/0Dy3yrYaHasCG4/Cjzn
9Ino/7O+Mf9cEQz99irc10Pq59XqYr/rZB4lWm2T/kzO95w8b1tQROantFrZ
CDk/8OuZIX8xKMkLn0oaI/parzMXkyuGSx7zWSFsOtZ6bVE33VUMcsv6N1lO
kv6w5ypLnygGV9p/G6Zm6Wh2Y/7Ej+fF8LtUfa0qPwPVntqnSmaVwNZ7PxoE
BBk4qS/x/lRjCRwLrPL8KsRAbx7BkO2DJVC/b19jygoGygh6vRRZXwqR/c5n
pSQZWNm3qUAhuRRkhJKalm5koOsJtuWvojIw4Tp5fVFiYH/46bGQrjII6FCV
farMQCnVVvuw+TIYTHrsdVmNgVr3X935tqcccnd2yn7bycDam0WhZ4bKQe+I
sHe/IQOdagdvHttVAR6Gb+WqaQxMFLXuiXKogORNd57fZRD7vsu360ZVwJLp
TesOGjGw3OjYU5HRCmgJpb5oNWdg13TIg5L0J2BX4Cv/5BgD91grrrfXqILL
vKMt8VeIv9W2Anp2tfCXqrPsXgADj5XJPDLwr4XA4Ii9qUEM/DoT5n4nqRZC
l25tzAtlYFvdvpOMgVqI5j9X0xTFwIuWl0NiTj+F1GXzrJ9JDNQTtePfElcH
isYmkwvJ5Pdr72tDK+ogI/LBVr40Biqyp8S0PtdB7nLDnJUZDExwVr6Wqv4M
SkWup6vmM3DGdlP2/bZn8Fxc7J8jNQys3nFNwXFDAxhbOnYef8pAiVE/awvT
BngVVyTu9oyBYanL2u77NcCbVdYxPk0MDNhdac3sbIDu1XfDo18zMGbT0vLR
yEaYXLvx8tM+BgpMhApGL28GSUVth408THQtHyxea/US8N+QWYHFTAyVO1z1
M+wlnFzx5iabl4l6bN7SzVUvoXLOraKIn4lSmlbmV5VawLH1nrihCBMZ2abl
C39aIM+Hp9FejokjkamK1MevgPG8SSVRj4lLmhQ2jWu2wwUP6xmhS0z8y3s3
ts+2E2Q0nZqV/Ji4dKEu3uZaJ9TOn71n6E+ed71u31x2JwjdvEnzDWRiUID8
muxfnZCUUx83Gs5ESnjK4xd330HjyI5dzXcI532XSBh8DxLHRXxCKpmoVru8
OzvyIzxWkTVKqWaicIvG88XlH8F+WkWuqpaJ9t7XLD2/fITMQEbjTD0TC5y/
1YTrkH092V/SqZWJYVeNedNHP4Fjz3ipYS8TfT2LH30x6gH+/37esO9noraU
eTbzQg/kuvMf9R1g4lTrjielaT3w47cCf+FX8nvaJduiPz1wQ/rwwfVcJoYn
XaGJ5/eC+oCLqv4UE68W6iRUfuqFjqzzCzbfmKh6UO3cKYE+kNO+lREzy8Rp
cxXe9w598IzngV/uTyb2Jgyb3o7qA9fmXNPm30ws/mtua/akD4RjKjYMzjPx
fvvXs6IjfcA62Dy7sEDipQhOugr1w/8AxESbiw==
       "]]},
     Annotation[#, "Charting`Private`Tag$9023#1"]& ], {}}, {}},
  AspectRatio->NCache[GoldenRatio^(-1), 0.6180339887498948],
  Axes->{True, True},
  AxesLabel->{None, None},
  AxesOrigin->{0, 0.06888759665902083},
  DisplayFunction->Identity,
  Frame->{{True, True}, {True, True}},
  FrameLabel->{{
     FormBox["\"Light intensity\"", TraditionalForm], None}, {
     FormBox["\"hours\"", TraditionalForm], 
     FormBox["\"Winter\"", TraditionalForm]}},
  FrameTicks->{{Automatic, Automatic}, {Automatic, Automatic}},
  GridLines->{None, None},
  GridLinesStyle->Directive[
    GrayLevel[0.5, 0.4]],
  ImagePadding->All,
  LabelStyle->Directive[
   FontFamily -> "Arial", FontWeight -> Bold, FontSize -> 14, 
    GrayLevel[0]],
  Method->{
   "DefaultBoundaryStyle" -> Automatic, 
    "DefaultGraphicsInteraction" -> {
     "Version" -> 1.2, "TrackMousePosition" -> {True, False}, 
      "Effects" -> {
       "Highlight" -> {"ratio" -> 2}, "HighlightPoint" -> {"ratio" -> 2}, 
        "Droplines" -> {
         "freeformCursorMode" -> True, 
          "placement" -> {"x" -> "All", "y" -> "None"}}}}, "DefaultMeshStyle" -> 
    AbsolutePointSize[6], "ScalingFunctions" -> None, 
    "CoordinatesToolOptions" -> {"DisplayFunction" -> ({
        (Identity[#]& )[
         Part[#, 1]], 
        (Identity[#]& )[
         Part[#, 2]]}& ), "CopiedValueFunction" -> ({
        (Identity[#]& )[
         Part[#, 1]], 
        (Identity[#]& )[
         Part[#, 2]]}& )}},
  PlotRange->{All, All},
  PlotRangeClipping->True,
  PlotRangePadding->{{
     Scaled[0.02], 
     Scaled[0.02]}, {
     Scaled[0.05], 
     Scaled[0.05]}},
  Ticks->{Automatic, Automatic}]], "Output",
 CellChangeTimes->{{3.9088643638981066`*^9, 3.908864398229194*^9}, 
   3.909042088610568*^9, 3.909052816694805*^9, 3.9173453915841837`*^9, 
   3.9289879331670756`*^9},
 CellLabel->"Out[9]=",ExpressionUUID->"6f82acd0-6e6b-4f9e-90e8-14f3c57bf1c5"]
}, Open  ]],

Cell[CellGroupData[{

Cell["Model B input", "Subsection",
 CellChangeTimes->{{3.7730319460457597`*^9, 3.7730319617764373`*^9}, {
   3.907910440516469*^9, 3.9079104409981637`*^9}, {3.907911161515436*^9, 
   3.9079111620341406`*^9}, {3.9079112937794437`*^9, 3.907911296105609*^9}, 
   3.9079113330097084`*^9, {3.907911416489684*^9, 3.9079114393377433`*^9}, {
   3.9090421119568624`*^9, 3.9090421150297565`*^9}, {3.9092054548644104`*^9, 
   3.9092054569909325`*^9}},ExpressionUUID->"9554a5c8-9d22-43ff-8da9-\
e3f0ab172d66"],

Cell[CellGroupData[{

Cell["\<\
IndVarValsModel={m`A->0.35*Lsubstrate[t,Tsubs,dusksubs],m`H->0.006*Lsubstrate[\
t,Tsubs,dusksubs],m`Z->1.6}\
\>", "Input",
 CellChangeTimes->{
  3.89390900633559*^9, {3.893909461703747*^9, 3.8939094702389936`*^9}, {
   3.8939095010555735`*^9, 3.8939095128631687`*^9}, {3.8939109552493644`*^9, 
   3.8939109697533493`*^9}, {3.8939110346426535`*^9, 
   3.8939110364974737`*^9}, {3.893911113058611*^9, 3.893911142722451*^9}, {
   3.894097804628315*^9, 3.8940978165725613`*^9}, {3.9079101318577604`*^9, 
   3.907910138281144*^9}, {3.907910265731657*^9, 3.9079102675696974`*^9}, 
   3.907911217178544*^9, {3.9079114427297783`*^9, 3.907911443745736*^9}, {
   3.907912763691805*^9, 3.9079127713217926`*^9}, {3.907913226297733*^9, 
   3.9079132359713025`*^9}, 3.909205479289828*^9, 3.919108087607153*^9},
 CellLabel->"In[10]:=",ExpressionUUID->"7ad2479f-56e3-465a-be78-d8a1fe69a958"],

Cell[BoxData[
 RowBox[{"{", 
  RowBox[{
   RowBox[{"m`A", "\[Rule]", 
    RowBox[{"0.175`", " ", 
     RowBox[{"(", 
      RowBox[{"1", "+", 
       RowBox[{"Tanh", "[", 
        FractionBox[
         RowBox[{
          RowBox[{"-", "24"}], "+", "t", "-", 
          RowBox[{"24", " ", 
           RowBox[{"Floor", "[", 
            FractionBox["t", "24"], "]"}]}]}], "Tsubs"], "]"}], "+", 
       RowBox[{"Tanh", "[", 
        FractionBox[
         RowBox[{"t", "-", 
          RowBox[{"24", " ", 
           RowBox[{"Floor", "[", 
            FractionBox["t", "24"], "]"}]}]}], "Tsubs"], "]"}], "-", 
       RowBox[{"Tanh", "[", 
        FractionBox[
         RowBox[{
          RowBox[{"-", "dusksubs"}], "+", "t", "-", 
          RowBox[{"24", " ", 
           RowBox[{"Floor", "[", 
            FractionBox["t", "24"], "]"}]}]}], "Tsubs"], "]"}]}], ")"}]}]}], 
   ",", 
   RowBox[{"m`H", "\[Rule]", 
    RowBox[{"0.003`", " ", 
     RowBox[{"(", 
      RowBox[{"1", "+", 
       RowBox[{"Tanh", "[", 
        FractionBox[
         RowBox[{
          RowBox[{"-", "24"}], "+", "t", "-", 
          RowBox[{"24", " ", 
           RowBox[{"Floor", "[", 
            FractionBox["t", "24"], "]"}]}]}], "Tsubs"], "]"}], "+", 
       RowBox[{"Tanh", "[", 
        FractionBox[
         RowBox[{"t", "-", 
          RowBox[{"24", " ", 
           RowBox[{"Floor", "[", 
            FractionBox["t", "24"], "]"}]}]}], "Tsubs"], "]"}], "-", 
       RowBox[{"Tanh", "[", 
        FractionBox[
         RowBox[{
          RowBox[{"-", "dusksubs"}], "+", "t", "-", 
          RowBox[{"24", " ", 
           RowBox[{"Floor", "[", 
            FractionBox["t", "24"], "]"}]}]}], "Tsubs"], "]"}]}], ")"}]}]}], 
   ",", 
   RowBox[{"m`Z", "\[Rule]", "1.6`"}]}], "}"}]], "Output",
 CellChangeTimes->{
  3.7730322629804335`*^9, 3.7735597417980313`*^9, 3.782555024287386*^9, 
   3.7827116509852147`*^9, 3.7827319016577015`*^9, 3.78323742290462*^9, 
   3.7852425219733024`*^9, 3.7852596245866394`*^9, 3.787640833198065*^9, 
   3.7909310642868457`*^9, 3.8303269798107243`*^9, 3.830327232844719*^9, 
   3.8303275780721264`*^9, 3.830486413250848*^9, 3.8305016963627567`*^9, 
   3.830501805487263*^9, 3.830501966034065*^9, 3.830583420971358*^9, 
   3.8310109222999363`*^9, 3.831015966211578*^9, 3.831023403939785*^9, 
   3.858330021414768*^9, 3.859349693655596*^9, 3.8593569603764353`*^9, 
   3.859359907266611*^9, 3.8594360965713468`*^9, 3.859451900080927*^9, 
   3.8594534563219447`*^9, 3.859454316107582*^9, 3.859522412802451*^9, 
   3.8596061248236694`*^9, 3.8598695785959644`*^9, 3.8600394802908754`*^9, 
   3.8601388061210318`*^9, 3.860208199175728*^9, 3.860483425371222*^9, 
   3.860558830653452*^9, 3.861779788023511*^9, 3.8635829569445395`*^9, 
   3.86368159512578*^9, 3.8637571584383326`*^9, 3.8642768637691436`*^9, 
   3.8775890874155254`*^9, 3.877756958949421*^9, 3.8939096786428275`*^9, 
   3.893911048101481*^9, 3.8939111536456447`*^9, 3.8939235427820845`*^9, 
   3.8939235884143515`*^9, 3.8939261431633515`*^9, 3.894097691364167*^9, 
   3.8940978240983067`*^9, 3.894516291941447*^9, 3.8945300795202885`*^9, 
   3.894615329985607*^9, 3.897122925566841*^9, 3.8991785384059067`*^9, 
   3.9028230254308443`*^9, 3.9079101435523705`*^9, 3.907910269847315*^9, 
   3.9079112212395515`*^9, 3.9079113393063087`*^9, 3.9079114449758205`*^9, 
   3.907913236707734*^9, 3.907925668826906*^9, 3.9079260981952744`*^9, 
   3.9079284978879366`*^9, 3.90801430153815*^9, 3.908622636076294*^9, 
   3.908704343789068*^9, 3.9088604849072104`*^9, 3.9088648570387096`*^9, 
   3.90904211922677*^9, 3.90905282524576*^9, 3.909053907801011*^9, 
   3.9092022878666673`*^9, 3.9092058699864564`*^9, 3.909206032355345*^9, 
   3.909217587775234*^9, 3.9094649628167315`*^9, 3.909482593992638*^9, 
   3.9095494291070633`*^9, {3.9191076018528633`*^9, 3.919107609865966*^9}, 
   3.919107681964999*^9, 3.9191082935293384`*^9, 3.9289879368465695`*^9},
 CellLabel->"Out[10]=",ExpressionUUID->"950d2ecb-d60a-46f6-a10f-694452fd7839"]
}, Open  ]],

Cell[BoxData[
 RowBox[{
  RowBox[{"IndepVarCyrcRhythmSubs", "=", 
   RowBox[{"{", 
    RowBox[{
     RowBox[{"Tsubs", "->", "2"}], ",", 
     RowBox[{"dusksubs", "->", "12"}]}], "}"}]}], ";"}]], "Input",
 CellChangeTimes->{{3.9079129164445705`*^9, 3.9079129811875944`*^9}, 
   3.908623474840883*^9, {3.909205911688786*^9, 3.9092059150866756`*^9}},
 CellLabel->"In[11]:=",ExpressionUUID->"cd328980-8689-43df-9f4f-3bc159cb8980"],

Cell[BoxData[
 RowBox[{
  RowBox[{"SubsDepVarsWithT", "=", 
   RowBox[{"{", 
    RowBox[{
     RowBox[{"m`B", "\[Rule]", 
      RowBox[{"m`B", "[", "t", "]"}]}], ",", 
     RowBox[{"m`C", "\[Rule]", 
      RowBox[{"m`C", "[", "t", "]"}]}], ",", 
     RowBox[{"m`D", "\[Rule]", 
      RowBox[{"m`D", "[", "t", "]"}]}], ",", 
     RowBox[{"m`E", "\[Rule]", 
      RowBox[{"m`E", "[", "t", "]"}]}], ",", 
     RowBox[{"m`F", "\[Rule]", 
      RowBox[{"m`F", "[", "t", "]"}]}], ",", 
     RowBox[{"m`F2", "\[Rule]", 
      RowBox[{"m`F2", "[", "t", "]"}]}], ",", 
     RowBox[{"m`G", "\[Rule]", 
      RowBox[{"m`G", "[", "t", "]"}]}], ",", 
     RowBox[{"m`G2", "\[Rule]", 
      RowBox[{"m`G2", "[", "t", "]"}]}], ",", 
     RowBox[{"m`J", "\[Rule]", 
      RowBox[{"m`J", "[", "t", "]"}]}], ",", 
     RowBox[{"m`K", "\[Rule]", 
      RowBox[{"m`K", "[", "t", "]"}]}], ",", 
     RowBox[{"m`L", "\[Rule]", 
      RowBox[{"m`L", "[", "t", "]"}]}], ",", 
     RowBox[{"m`M", "\[Rule]", 
      RowBox[{"m`M", "[", "t", "]"}]}], ",", 
     RowBox[{"m`N", "\[Rule]", 
      RowBox[{"m`N", "[", "t", "]"}]}], ",", 
     RowBox[{"m`O", "\[Rule]", 
      RowBox[{"m`O", "[", "t", "]"}]}]}], "}"}]}], ";"}]], "Input",
 CellChangeTimes->{{3.908704009462485*^9, 3.908704015293333*^9}, {
  3.9087040944106226`*^9, 3.908704096428613*^9}},
 CellLabel->"In[12]:=",ExpressionUUID->"55d95514-bac9-4b25-841b-08aaf2a80fa0"],

Cell[BoxData[
 RowBox[{
  RowBox[{"RateEqsModel", "=", 
   RowBox[{"{", 
    RowBox[{
     RowBox[{
      FractionBox[
       RowBox[{"m`A", " ", "r1`Vmax"}], 
       RowBox[{"m`A", "+", 
        RowBox[{
         RowBox[{"(", 
          RowBox[{"1", "+", 
           FractionBox["m`B", "r1`Ki"]}], ")"}], " ", "r1`Km"}]}]], "-", 
      FractionBox[
       RowBox[{"m`B", " ", "r2`Vmax"}], 
       RowBox[{"m`B", "+", 
        RowBox[{
         RowBox[{"(", 
          RowBox[{"1", "+", 
           FractionBox["m`C", "r2`Ki"]}], ")"}], " ", "r2`Km"}]}]]}], ",", 
     RowBox[{
      FractionBox[
       RowBox[{"m`B", " ", "r2`Vmax"}], 
       RowBox[{"m`B", "+", 
        RowBox[{
         RowBox[{"(", 
          RowBox[{"1", "+", 
           FractionBox["m`C", "r2`Ki"]}], ")"}], " ", "r2`Km"}]}]], "-", 
      FractionBox[
       RowBox[{"m`C", " ", "r3`Vmax"}], 
       RowBox[{"m`C", "+", 
        RowBox[{"r3`Km", " ", 
         RowBox[{"(", 
          RowBox[{"1", "+", 
           FractionBox["m`D", "r3`Ki"], "+", 
           FractionBox["m`FPP", "r3`Ki2"], "+", 
           FractionBox["m`GPP", "r3`Ki3"], "+", 
           FractionBox["m`GGPP", "r3`Ki4"], "+", 
           FractionBox["m`PhyPP", "r3`Ki5"]}], ")"}]}]}]]}], ",", 
     RowBox[{
      FractionBox[
       RowBox[{"m`C", " ", "r3`Vmax"}], 
       RowBox[{"m`C", "+", 
        RowBox[{"r3`Km", " ", 
         RowBox[{"(", 
          RowBox[{"1", "+", 
           FractionBox["m`D", "r3`Ki"], "+", 
           FractionBox["m`FPP", "r3`Ki2"], "+", 
           FractionBox["m`GPP", "r3`Ki3"], "+", 
           FractionBox["m`GGPP", "r3`Ki4"], "+", 
           FractionBox["m`PhyPP", "r3`Ki5"]}], ")"}]}]}]], "-", 
      FractionBox[
       RowBox[{"m`D", " ", "r4`Vmax"}], 
       RowBox[{"m`D", "+", 
        RowBox[{
         RowBox[{"(", 
          RowBox[{"1", "+", 
           FractionBox["m`E", "r4`Ki"]}], ")"}], " ", "r4`Km"}]}]]}], ",", 
     RowBox[{
      FractionBox[
       RowBox[{"m`D", " ", "r4`Vmax"}], 
       RowBox[{"m`D", "+", 
        RowBox[{
         RowBox[{"(", 
          RowBox[{"1", "+", 
           FractionBox["m`E", "r4`Ki"]}], ")"}], " ", "r4`Km"}]}]], "-", 
      FractionBox[
       RowBox[{"m`E", " ", "r5`Vmax"}], 
       RowBox[{"m`E", "+", "r5`Km"}]]}], ",", 
     RowBox[{
      RowBox[{
       RowBox[{"-", "r8`a"}], " ", "m`F"}], "+", 
      RowBox[{"r9`a", " ", "m`F2"}], "-", 
      RowBox[{"4", " ", "r20`a", "  ", "m`F", " ", "m`G"}], "+", 
      FractionBox[
       RowBox[{"m`E", " ", "r5`Vmax"}], 
       RowBox[{"m`E", "+", "r5`Km"}]], "-", 
      FractionBox[
       RowBox[{"m`F", " ", "r6`Vmax"}], 
       RowBox[{"m`F", "+", 
        RowBox[{
         RowBox[{"(", 
          RowBox[{"1", "+", 
           FractionBox["m`G", "r6`Ki"]}], ")"}], " ", "r6`Km"}]}]], "+", 
      FractionBox[
       RowBox[{"m`G", " ", "r7`Vmax"}], 
       RowBox[{"m`G", "+", "r7`Km"}]]}], ",", 
     RowBox[{
      RowBox[{"r8`a", " ", "m`F"}], "-", 
      RowBox[{"r9`a", " ", "m`F2"}], "-", 
      RowBox[{"3", " ", "r21`a", " ", "m`F2", " ", "m`G2"}], "+", 
      FractionBox[
       RowBox[{"m`O", " ", "r16`Vmax"}], 
       RowBox[{"r16`Km", "+", "m`O"}]], "-", 
      FractionBox[
       RowBox[{"m`F2", " ", "r18`Vmax"}], 
       RowBox[{"m`F2", "+", 
        RowBox[{
         RowBox[{"(", 
          RowBox[{"1", "+", 
           FractionBox["m`G2", "r18`Ki"]}], ")"}], " ", "r18`Km"}]}]], "+", 
      FractionBox[
       RowBox[{"m`G2", " ", "r19`Vmax"}], 
       RowBox[{"m`G2", "+", "r19`Km"}]]}], ",", 
     RowBox[{
      RowBox[{
       RowBox[{"-", "r22`a"}], " ", "m`G"}], "-", 
      RowBox[{"2", " ", "r20`a", "  ", "m`F", " ", "m`G"}], "+", 
      RowBox[{"r23`a", " ", "m`G2"}], "+", 
      FractionBox[
       RowBox[{"m`F", " ", "r6`Vmax"}], 
       RowBox[{"m`F", "+", 
        RowBox[{
         RowBox[{"(", 
          RowBox[{"1", "+", 
           FractionBox["m`G", "r6`Ki"]}], ")"}], " ", "r6`Km"}]}]], "-", 
      FractionBox[
       RowBox[{"m`G", " ", "r7`Vmax"}], 
       RowBox[{"m`G", "+", "r7`Km"}]]}], ",", 
     RowBox[{
      RowBox[{"r22`a", " ", "m`G"}], "-", 
      RowBox[{"r23`a", " ", "m`G2"}], "-", 
      RowBox[{"r21`a", " ", "m`F2", " ", "m`G2"}], "+", 
      FractionBox[
       RowBox[{"m`O", " ", "r17`Vmax"}], 
       RowBox[{"r17`Km", "+", "m`O"}]], "+", 
      FractionBox[
       RowBox[{"m`F2", " ", "r18`Vmax"}], 
       RowBox[{"m`F2", "+", 
        RowBox[{
         RowBox[{"(", 
          RowBox[{"1", "+", 
           FractionBox["m`G2", "r18`Ki"]}], ")"}], " ", "r18`Km"}]}]], "-", 
      FractionBox[
       RowBox[{"m`G2", " ", "r19`Vmax"}], 
       RowBox[{"m`G2", "+", "r19`Km"}]]}], ",", 
     RowBox[{
      FractionBox[
       RowBox[{"m`H", " ", "r10`Vmax"}], 
       RowBox[{"m`H", "+", 
        RowBox[{
         RowBox[{"(", 
          RowBox[{"1", "+", 
           FractionBox["m`F2", "r10`Ki"], "+", 
           FractionBox["m`G2", "r10`Ki2"]}], ")"}], " ", "r10`Km"}]}]], "-", 
      FractionBox[
       RowBox[{"m`J", " ", "r11`Vmax"}], 
       RowBox[{"m`J", "+", "r11`Km"}]]}], ",", 
     RowBox[{
      FractionBox[
       RowBox[{"m`J", " ", "r11`Vmax"}], 
       RowBox[{"m`J", "+", "r11`Km"}]], "-", 
      FractionBox[
       RowBox[{"m`K", " ", "r12`Vmax"}], 
       RowBox[{"m`K", "+", "r12`Km"}]]}], ",", 
     RowBox[{
      FractionBox[
       RowBox[{"m`K", " ", "r12`Vmax"}], 
       RowBox[{"m`K", "+", "r12`Km"}]], "-", 
      FractionBox[
       RowBox[{"m`L", " ", "r13`Vmax"}], 
       RowBox[{"r13`Km", "+", "m`L"}]]}], ",", 
     RowBox[{
      FractionBox[
       RowBox[{"m`L", " ", "r13`Vmax"}], 
       RowBox[{"r13`Km", "+", "m`L"}]], "-", 
      FractionBox[
       RowBox[{"m`M", " ", "r14`Vmax"}], 
       RowBox[{"r14`Km", "+", "m`M"}]]}], ",", 
     RowBox[{
      FractionBox[
       RowBox[{"m`M", " ", "r14`Vmax"}], 
       RowBox[{"r14`Km", "+", "m`M"}]], "-", 
      FractionBox[
       RowBox[{"m`N", " ", "r15`Vmax"}], 
       RowBox[{"r15`Km", "+", "m`N"}]]}], ",", 
     RowBox[{
      FractionBox[
       RowBox[{"m`N", " ", "r15`Vmax"}], 
       RowBox[{"r15`Km", "+", "m`N"}]], "-", 
      FractionBox[
       RowBox[{"m`O", " ", "r16`Vmax"}], 
       RowBox[{"r16`Km", "+", "m`O"}]], "-", 
      FractionBox[
       RowBox[{"m`O", " ", "r17`Vmax"}], 
       RowBox[{"r17`Km", "+", "m`O"}]]}]}], "}"}]}], ";"}]], "Input",
 CellChangeTimes->{{3.898163869162632*^9, 3.898163872934964*^9}, {
   3.898163915699892*^9, 3.898164005482935*^9}, {3.898164090130829*^9, 
   3.898164233147687*^9}, {3.898664088456553*^9, 3.8986641022787895`*^9}, {
   3.9079107897549915`*^9, 3.907910808379232*^9}, 3.9079113449886894`*^9, 
   3.907911450085471*^9, {3.9079115391245174`*^9, 3.9079115753325176`*^9}, 
   3.909205604373598*^9, {3.909205924159895*^9, 3.9092060248487253`*^9}, 
   3.919108089925294*^9},
 CellLabel->"In[13]:=",ExpressionUUID->"b2592854-fbd5-4d0b-a9c0-0dae9e822d8a"],

Cell[CellGroupData[{

Cell["RateEqsWithTModel = RateEqsModel/.SubsDepVarsWithT", "Input",
 CellChangeTimes->{{3.90791032453166*^9, 3.9079103316096635`*^9}, {
   3.9079113556056967`*^9, 3.9079113581697197`*^9}, {3.9079115851387033`*^9, 
   3.9079115878816986`*^9}, {3.909205604382472*^9, 3.9092056269790907`*^9}, 
   3.9191080926329107`*^9, 3.919108155269676*^9},
 CellLabel->"In[14]:=",ExpressionUUID->"9076b84f-3f28-4e73-b118-f631424291ba"],

Cell[BoxData[
 RowBox[{"{", 
  RowBox[{
   RowBox[{
    FractionBox[
     RowBox[{"m`A", " ", "r1`Vmax"}], 
     RowBox[{"m`A", "+", 
      RowBox[{"r1`Km", " ", 
       RowBox[{"(", 
        RowBox[{"1", "+", 
         FractionBox[
          RowBox[{"m`B", "[", "t", "]"}], "r1`Ki"]}], ")"}]}]}]], "-", 
    FractionBox[
     RowBox[{"r2`Vmax", " ", 
      RowBox[{"m`B", "[", "t", "]"}]}], 
     RowBox[{
      RowBox[{"m`B", "[", "t", "]"}], "+", 
      RowBox[{"r2`Km", " ", 
       RowBox[{"(", 
        RowBox[{"1", "+", 
         FractionBox[
          RowBox[{"m`C", "[", "t", "]"}], "r2`Ki"]}], ")"}]}]}]]}], ",", 
   RowBox[{
    FractionBox[
     RowBox[{"r2`Vmax", " ", 
      RowBox[{"m`B", "[", "t", "]"}]}], 
     RowBox[{
      RowBox[{"m`B", "[", "t", "]"}], "+", 
      RowBox[{"r2`Km", " ", 
       RowBox[{"(", 
        RowBox[{"1", "+", 
         FractionBox[
          RowBox[{"m`C", "[", "t", "]"}], "r2`Ki"]}], ")"}]}]}]], "-", 
    FractionBox[
     RowBox[{"r3`Vmax", " ", 
      RowBox[{"m`C", "[", "t", "]"}]}], 
     RowBox[{
      RowBox[{"m`C", "[", "t", "]"}], "+", 
      RowBox[{"r3`Km", " ", 
       RowBox[{"(", 
        RowBox[{"1", "+", 
         FractionBox["m`FPP", "r3`Ki2"], "+", 
         FractionBox["m`GPP", "r3`Ki3"], "+", 
         FractionBox["m`GGPP", "r3`Ki4"], "+", 
         FractionBox["m`PhyPP", "r3`Ki5"], "+", 
         FractionBox[
          RowBox[{"m`D", "[", "t", "]"}], "r3`Ki"]}], ")"}]}]}]]}], ",", 
   RowBox[{
    FractionBox[
     RowBox[{"r3`Vmax", " ", 
      RowBox[{"m`C", "[", "t", "]"}]}], 
     RowBox[{
      RowBox[{"m`C", "[", "t", "]"}], "+", 
      RowBox[{"r3`Km", " ", 
       RowBox[{"(", 
        RowBox[{"1", "+", 
         FractionBox["m`FPP", "r3`Ki2"], "+", 
         FractionBox["m`GPP", "r3`Ki3"], "+", 
         FractionBox["m`GGPP", "r3`Ki4"], "+", 
         FractionBox["m`PhyPP", "r3`Ki5"], "+", 
         FractionBox[
          RowBox[{"m`D", "[", "t", "]"}], "r3`Ki"]}], ")"}]}]}]], "-", 
    FractionBox[
     RowBox[{"r4`Vmax", " ", 
      RowBox[{"m`D", "[", "t", "]"}]}], 
     RowBox[{
      RowBox[{"m`D", "[", "t", "]"}], "+", 
      RowBox[{"r4`Km", " ", 
       RowBox[{"(", 
        RowBox[{"1", "+", 
         FractionBox[
          RowBox[{"m`E", "[", "t", "]"}], "r4`Ki"]}], ")"}]}]}]]}], ",", 
   RowBox[{
    RowBox[{"-", 
     FractionBox[
      RowBox[{"r5`Vmax", " ", 
       RowBox[{"m`E", "[", "t", "]"}]}], 
      RowBox[{"r5`Km", "+", 
       RowBox[{"m`E", "[", "t", "]"}]}]]}], "+", 
    FractionBox[
     RowBox[{"r4`Vmax", " ", 
      RowBox[{"m`D", "[", "t", "]"}]}], 
     RowBox[{
      RowBox[{"m`D", "[", "t", "]"}], "+", 
      RowBox[{"r4`Km", " ", 
       RowBox[{"(", 
        RowBox[{"1", "+", 
         FractionBox[
          RowBox[{"m`E", "[", "t", "]"}], "r4`Ki"]}], ")"}]}]}]]}], ",", 
   RowBox[{
    FractionBox[
     RowBox[{"r5`Vmax", " ", 
      RowBox[{"m`E", "[", "t", "]"}]}], 
     RowBox[{"r5`Km", "+", 
      RowBox[{"m`E", "[", "t", "]"}]}]], "-", 
    RowBox[{"r8`a", " ", 
     RowBox[{"m`F", "[", "t", "]"}]}], "+", 
    RowBox[{"r9`a", " ", 
     RowBox[{"m`F2", "[", "t", "]"}]}], "-", 
    RowBox[{"4", " ", "r20`a", " ", 
     RowBox[{"m`F", "[", "t", "]"}], " ", 
     RowBox[{"m`G", "[", "t", "]"}]}], "+", 
    FractionBox[
     RowBox[{"r7`Vmax", " ", 
      RowBox[{"m`G", "[", "t", "]"}]}], 
     RowBox[{"r7`Km", "+", 
      RowBox[{"m`G", "[", "t", "]"}]}]], "-", 
    FractionBox[
     RowBox[{"r6`Vmax", " ", 
      RowBox[{"m`F", "[", "t", "]"}]}], 
     RowBox[{
      RowBox[{"m`F", "[", "t", "]"}], "+", 
      RowBox[{"r6`Km", " ", 
       RowBox[{"(", 
        RowBox[{"1", "+", 
         FractionBox[
          RowBox[{"m`G", "[", "t", "]"}], "r6`Ki"]}], ")"}]}]}]]}], ",", 
   RowBox[{
    RowBox[{"r8`a", " ", 
     RowBox[{"m`F", "[", "t", "]"}]}], "-", 
    RowBox[{"r9`a", " ", 
     RowBox[{"m`F2", "[", "t", "]"}]}], "-", 
    RowBox[{"3", " ", "r21`a", " ", 
     RowBox[{"m`F2", "[", "t", "]"}], " ", 
     RowBox[{"m`G2", "[", "t", "]"}]}], "+", 
    FractionBox[
     RowBox[{"r19`Vmax", " ", 
      RowBox[{"m`G2", "[", "t", "]"}]}], 
     RowBox[{"r19`Km", "+", 
      RowBox[{"m`G2", "[", "t", "]"}]}]], "-", 
    FractionBox[
     RowBox[{"r18`Vmax", " ", 
      RowBox[{"m`F2", "[", "t", "]"}]}], 
     RowBox[{
      RowBox[{"m`F2", "[", "t", "]"}], "+", 
      RowBox[{"r18`Km", " ", 
       RowBox[{"(", 
        RowBox[{"1", "+", 
         FractionBox[
          RowBox[{"m`G2", "[", "t", "]"}], "r18`Ki"]}], ")"}]}]}]], "+", 
    FractionBox[
     RowBox[{"r16`Vmax", " ", 
      RowBox[{"m`O", "[", "t", "]"}]}], 
     RowBox[{"r16`Km", "+", 
      RowBox[{"m`O", "[", "t", "]"}]}]]}], ",", 
   RowBox[{
    RowBox[{
     RowBox[{"-", "r22`a"}], " ", 
     RowBox[{"m`G", "[", "t", "]"}]}], "-", 
    RowBox[{"2", " ", "r20`a", " ", 
     RowBox[{"m`F", "[", "t", "]"}], " ", 
     RowBox[{"m`G", "[", "t", "]"}]}], "-", 
    FractionBox[
     RowBox[{"r7`Vmax", " ", 
      RowBox[{"m`G", "[", "t", "]"}]}], 
     RowBox[{"r7`Km", "+", 
      RowBox[{"m`G", "[", "t", "]"}]}]], "+", 
    FractionBox[
     RowBox[{"r6`Vmax", " ", 
      RowBox[{"m`F", "[", "t", "]"}]}], 
     RowBox[{
      RowBox[{"m`F", "[", "t", "]"}], "+", 
      RowBox[{"r6`Km", " ", 
       RowBox[{"(", 
        RowBox[{"1", "+", 
         FractionBox[
          RowBox[{"m`G", "[", "t", "]"}], "r6`Ki"]}], ")"}]}]}]], "+", 
    RowBox[{"r23`a", " ", 
     RowBox[{"m`G2", "[", "t", "]"}]}]}], ",", 
   RowBox[{
    RowBox[{"r22`a", " ", 
     RowBox[{"m`G", "[", "t", "]"}]}], "-", 
    RowBox[{"r23`a", " ", 
     RowBox[{"m`G2", "[", "t", "]"}]}], "-", 
    RowBox[{"r21`a", " ", 
     RowBox[{"m`F2", "[", "t", "]"}], " ", 
     RowBox[{"m`G2", "[", "t", "]"}]}], "-", 
    FractionBox[
     RowBox[{"r19`Vmax", " ", 
      RowBox[{"m`G2", "[", "t", "]"}]}], 
     RowBox[{"r19`Km", "+", 
      RowBox[{"m`G2", "[", "t", "]"}]}]], "+", 
    FractionBox[
     RowBox[{"r18`Vmax", " ", 
      RowBox[{"m`F2", "[", "t", "]"}]}], 
     RowBox[{
      RowBox[{"m`F2", "[", "t", "]"}], "+", 
      RowBox[{"r18`Km", " ", 
       RowBox[{"(", 
        RowBox[{"1", "+", 
         FractionBox[
          RowBox[{"m`G2", "[", "t", "]"}], "r18`Ki"]}], ")"}]}]}]], "+", 
    FractionBox[
     RowBox[{"r17`Vmax", " ", 
      RowBox[{"m`O", "[", "t", "]"}]}], 
     RowBox[{"r17`Km", "+", 
      RowBox[{"m`O", "[", "t", "]"}]}]]}], ",", 
   RowBox[{
    FractionBox[
     RowBox[{"m`H", " ", "r10`Vmax"}], 
     RowBox[{"m`H", "+", 
      RowBox[{"r10`Km", " ", 
       RowBox[{"(", 
        RowBox[{"1", "+", 
         FractionBox[
          RowBox[{"m`F2", "[", "t", "]"}], "r10`Ki"], "+", 
         FractionBox[
          RowBox[{"m`G2", "[", "t", "]"}], "r10`Ki2"]}], ")"}]}]}]], "-", 
    FractionBox[
     RowBox[{"r11`Vmax", " ", 
      RowBox[{"m`J", "[", "t", "]"}]}], 
     RowBox[{"r11`Km", "+", 
      RowBox[{"m`J", "[", "t", "]"}]}]]}], ",", 
   RowBox[{
    FractionBox[
     RowBox[{"r11`Vmax", " ", 
      RowBox[{"m`J", "[", "t", "]"}]}], 
     RowBox[{"r11`Km", "+", 
      RowBox[{"m`J", "[", "t", "]"}]}]], "-", 
    FractionBox[
     RowBox[{"r12`Vmax", " ", 
      RowBox[{"m`K", "[", "t", "]"}]}], 
     RowBox[{"r12`Km", "+", 
      RowBox[{"m`K", "[", "t", "]"}]}]]}], ",", 
   RowBox[{
    FractionBox[
     RowBox[{"r12`Vmax", " ", 
      RowBox[{"m`K", "[", "t", "]"}]}], 
     RowBox[{"r12`Km", "+", 
      RowBox[{"m`K", "[", "t", "]"}]}]], "-", 
    FractionBox[
     RowBox[{"r13`Vmax", " ", 
      RowBox[{"m`L", "[", "t", "]"}]}], 
     RowBox[{"r13`Km", "+", 
      RowBox[{"m`L", "[", "t", "]"}]}]]}], ",", 
   RowBox[{
    FractionBox[
     RowBox[{"r13`Vmax", " ", 
      RowBox[{"m`L", "[", "t", "]"}]}], 
     RowBox[{"r13`Km", "+", 
      RowBox[{"m`L", "[", "t", "]"}]}]], "-", 
    FractionBox[
     RowBox[{"r14`Vmax", " ", 
      RowBox[{"m`M", "[", "t", "]"}]}], 
     RowBox[{"r14`Km", "+", 
      RowBox[{"m`M", "[", "t", "]"}]}]]}], ",", 
   RowBox[{
    FractionBox[
     RowBox[{"r14`Vmax", " ", 
      RowBox[{"m`M", "[", "t", "]"}]}], 
     RowBox[{"r14`Km", "+", 
      RowBox[{"m`M", "[", "t", "]"}]}]], "-", 
    FractionBox[
     RowBox[{"r15`Vmax", " ", 
      RowBox[{"m`N", "[", "t", "]"}]}], 
     RowBox[{"r15`Km", "+", 
      RowBox[{"m`N", "[", "t", "]"}]}]]}], ",", 
   RowBox[{
    FractionBox[
     RowBox[{"r15`Vmax", " ", 
      RowBox[{"m`N", "[", "t", "]"}]}], 
     RowBox[{"r15`Km", "+", 
      RowBox[{"m`N", "[", "t", "]"}]}]], "-", 
    FractionBox[
     RowBox[{"r16`Vmax", " ", 
      RowBox[{"m`O", "[", "t", "]"}]}], 
     RowBox[{"r16`Km", "+", 
      RowBox[{"m`O", "[", "t", "]"}]}]], "-", 
    FractionBox[
     RowBox[{"r17`Vmax", " ", 
      RowBox[{"m`O", "[", "t", "]"}]}], 
     RowBox[{"r17`Km", "+", 
      RowBox[{"m`O", "[", "t", "]"}]}]]}]}], "}"}]], "Output",
 CellChangeTimes->{
  3.7730322630897827`*^9, 3.7735597420290318`*^9, 3.782555033715372*^9, 
   3.782711653331787*^9, 3.7827319024147005`*^9, 3.7832374235195837`*^9, 
   3.7852425240013037`*^9, 3.7852426512763186`*^9, 3.785242689643302*^9, 
   3.785242767222303*^9, 3.78525964033753*^9, 3.787640845572054*^9, 
   3.7909310839958696`*^9, 3.830326980294999*^9, 3.8303272432311225`*^9, 
   3.83032760956691*^9, 3.8304864187238283`*^9, 3.830501984976016*^9, 
   3.830583430749985*^9, 3.831010922517177*^9, 3.8310159663837132`*^9, 
   3.8310234041103573`*^9, 3.8583300215200157`*^9, 3.859349693744233*^9, 
   3.8593569604387283`*^9, 3.8593599073555794`*^9, 3.859436096641823*^9, 
   3.859451900150015*^9, 3.8594534564101915`*^9, 3.859454316171433*^9, 
   3.8595224129007473`*^9, 3.8596061249495077`*^9, 3.8598695786983385`*^9, 
   3.8600394804112744`*^9, 3.8601388062697*^9, 3.8602081992765827`*^9, 
   3.860483425457159*^9, 3.8605588307527075`*^9, 3.8617797881681533`*^9, 
   3.863582957067685*^9, 3.8636815952371254`*^9, 3.8637571585692425`*^9, 
   3.8642768639234266`*^9, 3.877589087525524*^9, 3.8777569591134195`*^9, 
   3.8939097486552353`*^9, 3.8939110482020917`*^9, 3.8939111537736454`*^9, 
   3.893923542927949*^9, 3.8939235885816655`*^9, 3.893926143262916*^9, 
   3.8940976914556894`*^9, 3.8940978242139416`*^9, 3.8945162920482397`*^9, 
   3.894530079653966*^9, 3.8946153300931506`*^9, 3.8971229257425284`*^9, 
   3.899178538521405*^9, 3.9028230255224524`*^9, 3.907910187103199*^9, 
   3.907910332396702*^9, 3.907910372097064*^9, 3.9079113602903376`*^9, 
   3.907911588761035*^9, 3.90791324428117*^9, 3.9079256689677067`*^9, 
   3.90792609833068*^9, 3.9079284980263305`*^9, 3.9080143018459544`*^9, 
   3.908622636218667*^9, 3.9087043587123384`*^9, 3.9088604879009323`*^9, 
   3.908860532801841*^9, 3.9088648791428285`*^9, 3.9090421193131585`*^9, 
   3.909052825321601*^9, 3.9090539078922606`*^9, 3.909202287948842*^9, 
   3.9092058700578923`*^9, 3.9092060324135075`*^9, 3.9092175878413506`*^9, 
   3.90946496290809*^9, 3.9094825940518236`*^9, 3.909549429173644*^9, {
   3.9191076019216113`*^9, 3.9191076099251027`*^9}, 3.919107682028762*^9, 
   3.9191082935875225`*^9, 3.9289879369125857`*^9},
 CellLabel->"Out[14]=",ExpressionUUID->"8ef99ae2-8102-4488-9640-ca47f922a182"]
}, Open  ]],

Cell[CellGroupData[{

Cell["RateEqsAllSubsModel = RateEqsWithTModel/.IndVarValsModel", "Input",
 CellChangeTimes->{
  3.8303276680692368`*^9, {3.907910376446637*^9, 3.9079104027708263`*^9}, {
   3.90791136488276*^9, 3.9079113719615493`*^9}, {3.9079115935708046`*^9, 
   3.9079116001148877`*^9}, 3.909205479303041*^9, 3.9092056269829783`*^9, 
   3.9092056665317907`*^9, 3.919108094573642*^9, {3.919108156518112*^9, 
   3.9191081572137055`*^9}},
 CellLabel->"In[15]:=",ExpressionUUID->"c02782e7-be40-4f05-8d90-d2cba66fec56"],

Cell[BoxData[
 RowBox[{"{", 
  RowBox[{
   RowBox[{
    RowBox[{"-", 
     FractionBox[
      RowBox[{"r2`Vmax", " ", 
       RowBox[{"m`B", "[", "t", "]"}]}], 
      RowBox[{
       RowBox[{"m`B", "[", "t", "]"}], "+", 
       RowBox[{"r2`Km", " ", 
        RowBox[{"(", 
         RowBox[{"1", "+", 
          FractionBox[
           RowBox[{"m`C", "[", "t", "]"}], "r2`Ki"]}], ")"}]}]}]]}], "+", 
    FractionBox[
     RowBox[{"0.175`", " ", "r1`Vmax", " ", 
      RowBox[{"(", 
       RowBox[{"1", "+", 
        RowBox[{"Tanh", "[", 
         FractionBox[
          RowBox[{
           RowBox[{"-", "24"}], "+", "t", "-", 
           RowBox[{"24", " ", 
            RowBox[{"Floor", "[", 
             FractionBox["t", "24"], "]"}]}]}], "Tsubs"], "]"}], "+", 
        RowBox[{"Tanh", "[", 
         FractionBox[
          RowBox[{"t", "-", 
           RowBox[{"24", " ", 
            RowBox[{"Floor", "[", 
             FractionBox["t", "24"], "]"}]}]}], "Tsubs"], "]"}], "-", 
        RowBox[{"Tanh", "[", 
         FractionBox[
          RowBox[{
           RowBox[{"-", "dusksubs"}], "+", "t", "-", 
           RowBox[{"24", " ", 
            RowBox[{"Floor", "[", 
             FractionBox["t", "24"], "]"}]}]}], "Tsubs"], "]"}]}], ")"}]}], 
     RowBox[{
      RowBox[{"r1`Km", " ", 
       RowBox[{"(", 
        RowBox[{"1", "+", 
         FractionBox[
          RowBox[{"m`B", "[", "t", "]"}], "r1`Ki"]}], ")"}]}], "+", 
      RowBox[{"0.175`", " ", 
       RowBox[{"(", 
        RowBox[{"1", "+", 
         RowBox[{"Tanh", "[", 
          FractionBox[
           RowBox[{
            RowBox[{"-", "24"}], "+", "t", "-", 
            RowBox[{"24", " ", 
             RowBox[{"Floor", "[", 
              FractionBox["t", "24"], "]"}]}]}], "Tsubs"], "]"}], "+", 
         RowBox[{"Tanh", "[", 
          FractionBox[
           RowBox[{"t", "-", 
            RowBox[{"24", " ", 
             RowBox[{"Floor", "[", 
              FractionBox["t", "24"], "]"}]}]}], "Tsubs"], "]"}], "-", 
         RowBox[{"Tanh", "[", 
          FractionBox[
           RowBox[{
            RowBox[{"-", "dusksubs"}], "+", "t", "-", 
            RowBox[{"24", " ", 
             RowBox[{"Floor", "[", 
              FractionBox["t", "24"], "]"}]}]}], "Tsubs"], "]"}]}], 
        ")"}]}]}]]}], ",", 
   RowBox[{
    FractionBox[
     RowBox[{"r2`Vmax", " ", 
      RowBox[{"m`B", "[", "t", "]"}]}], 
     RowBox[{
      RowBox[{"m`B", "[", "t", "]"}], "+", 
      RowBox[{"r2`Km", " ", 
       RowBox[{"(", 
        RowBox[{"1", "+", 
         FractionBox[
          RowBox[{"m`C", "[", "t", "]"}], "r2`Ki"]}], ")"}]}]}]], "-", 
    FractionBox[
     RowBox[{"r3`Vmax", " ", 
      RowBox[{"m`C", "[", "t", "]"}]}], 
     RowBox[{
      RowBox[{"m`C", "[", "t", "]"}], "+", 
      RowBox[{"r3`Km", " ", 
       RowBox[{"(", 
        RowBox[{"1", "+", 
         FractionBox["m`FPP", "r3`Ki2"], "+", 
         FractionBox["m`GPP", "r3`Ki3"], "+", 
         FractionBox["m`GGPP", "r3`Ki4"], "+", 
         FractionBox["m`PhyPP", "r3`Ki5"], "+", 
         FractionBox[
          RowBox[{"m`D", "[", "t", "]"}], "r3`Ki"]}], ")"}]}]}]]}], ",", 
   RowBox[{
    FractionBox[
     RowBox[{"r3`Vmax", " ", 
      RowBox[{"m`C", "[", "t", "]"}]}], 
     RowBox[{
      RowBox[{"m`C", "[", "t", "]"}], "+", 
      RowBox[{"r3`Km", " ", 
       RowBox[{"(", 
        RowBox[{"1", "+", 
         FractionBox["m`FPP", "r3`Ki2"], "+", 
         FractionBox["m`GPP", "r3`Ki3"], "+", 
         FractionBox["m`GGPP", "r3`Ki4"], "+", 
         FractionBox["m`PhyPP", "r3`Ki5"], "+", 
         FractionBox[
          RowBox[{"m`D", "[", "t", "]"}], "r3`Ki"]}], ")"}]}]}]], "-", 
    FractionBox[
     RowBox[{"r4`Vmax", " ", 
      RowBox[{"m`D", "[", "t", "]"}]}], 
     RowBox[{
      RowBox[{"m`D", "[", "t", "]"}], "+", 
      RowBox[{"r4`Km", " ", 
       RowBox[{"(", 
        RowBox[{"1", "+", 
         FractionBox[
          RowBox[{"m`E", "[", "t", "]"}], "r4`Ki"]}], ")"}]}]}]]}], ",", 
   RowBox[{
    RowBox[{"-", 
     FractionBox[
      RowBox[{"r5`Vmax", " ", 
       RowBox[{"m`E", "[", "t", "]"}]}], 
      RowBox[{"r5`Km", "+", 
       RowBox[{"m`E", "[", "t", "]"}]}]]}], "+", 
    FractionBox[
     RowBox[{"r4`Vmax", " ", 
      RowBox[{"m`D", "[", "t", "]"}]}], 
     RowBox[{
      RowBox[{"m`D", "[", "t", "]"}], "+", 
      RowBox[{"r4`Km", " ", 
       RowBox[{"(", 
        RowBox[{"1", "+", 
         FractionBox[
          RowBox[{"m`E", "[", "t", "]"}], "r4`Ki"]}], ")"}]}]}]]}], ",", 
   RowBox[{
    FractionBox[
     RowBox[{"r5`Vmax", " ", 
      RowBox[{"m`E", "[", "t", "]"}]}], 
     RowBox[{"r5`Km", "+", 
      RowBox[{"m`E", "[", "t", "]"}]}]], "-", 
    RowBox[{"r8`a", " ", 
     RowBox[{"m`F", "[", "t", "]"}]}], "+", 
    RowBox[{"r9`a", " ", 
     RowBox[{"m`F2", "[", "t", "]"}]}], "-", 
    RowBox[{"4", " ", "r20`a", " ", 
     RowBox[{"m`F", "[", "t", "]"}], " ", 
     RowBox[{"m`G", "[", "t", "]"}]}], "+", 
    FractionBox[
     RowBox[{"r7`Vmax", " ", 
      RowBox[{"m`G", "[", "t", "]"}]}], 
     RowBox[{"r7`Km", "+", 
      RowBox[{"m`G", "[", "t", "]"}]}]], "-", 
    FractionBox[
     RowBox[{"r6`Vmax", " ", 
      RowBox[{"m`F", "[", "t", "]"}]}], 
     RowBox[{
      RowBox[{"m`F", "[", "t", "]"}], "+", 
      RowBox[{"r6`Km", " ", 
       RowBox[{"(", 
        RowBox[{"1", "+", 
         FractionBox[
          RowBox[{"m`G", "[", "t", "]"}], "r6`Ki"]}], ")"}]}]}]]}], ",", 
   RowBox[{
    RowBox[{"r8`a", " ", 
     RowBox[{"m`F", "[", "t", "]"}]}], "-", 
    RowBox[{"r9`a", " ", 
     RowBox[{"m`F2", "[", "t", "]"}]}], "-", 
    RowBox[{"3", " ", "r21`a", " ", 
     RowBox[{"m`F2", "[", "t", "]"}], " ", 
     RowBox[{"m`G2", "[", "t", "]"}]}], "+", 
    FractionBox[
     RowBox[{"r19`Vmax", " ", 
      RowBox[{"m`G2", "[", "t", "]"}]}], 
     RowBox[{"r19`Km", "+", 
      RowBox[{"m`G2", "[", "t", "]"}]}]], "-", 
    FractionBox[
     RowBox[{"r18`Vmax", " ", 
      RowBox[{"m`F2", "[", "t", "]"}]}], 
     RowBox[{
      RowBox[{"m`F2", "[", "t", "]"}], "+", 
      RowBox[{"r18`Km", " ", 
       RowBox[{"(", 
        RowBox[{"1", "+", 
         FractionBox[
          RowBox[{"m`G2", "[", "t", "]"}], "r18`Ki"]}], ")"}]}]}]], "+", 
    FractionBox[
     RowBox[{"r16`Vmax", " ", 
      RowBox[{"m`O", "[", "t", "]"}]}], 
     RowBox[{"r16`Km", "+", 
      RowBox[{"m`O", "[", "t", "]"}]}]]}], ",", 
   RowBox[{
    RowBox[{
     RowBox[{"-", "r22`a"}], " ", 
     RowBox[{"m`G", "[", "t", "]"}]}], "-", 
    RowBox[{"2", " ", "r20`a", " ", 
     RowBox[{"m`F", "[", "t", "]"}], " ", 
     RowBox[{"m`G", "[", "t", "]"}]}], "-", 
    FractionBox[
     RowBox[{"r7`Vmax", " ", 
      RowBox[{"m`G", "[", "t", "]"}]}], 
     RowBox[{"r7`Km", "+", 
      RowBox[{"m`G", "[", "t", "]"}]}]], "+", 
    FractionBox[
     RowBox[{"r6`Vmax", " ", 
      RowBox[{"m`F", "[", "t", "]"}]}], 
     RowBox[{
      RowBox[{"m`F", "[", "t", "]"}], "+", 
      RowBox[{"r6`Km", " ", 
       RowBox[{"(", 
        RowBox[{"1", "+", 
         FractionBox[
          RowBox[{"m`G", "[", "t", "]"}], "r6`Ki"]}], ")"}]}]}]], "+", 
    RowBox[{"r23`a", " ", 
     RowBox[{"m`G2", "[", "t", "]"}]}]}], ",", 
   RowBox[{
    RowBox[{"r22`a", " ", 
     RowBox[{"m`G", "[", "t", "]"}]}], "-", 
    RowBox[{"r23`a", " ", 
     RowBox[{"m`G2", "[", "t", "]"}]}], "-", 
    RowBox[{"r21`a", " ", 
     RowBox[{"m`F2", "[", "t", "]"}], " ", 
     RowBox[{"m`G2", "[", "t", "]"}]}], "-", 
    FractionBox[
     RowBox[{"r19`Vmax", " ", 
      RowBox[{"m`G2", "[", "t", "]"}]}], 
     RowBox[{"r19`Km", "+", 
      RowBox[{"m`G2", "[", "t", "]"}]}]], "+", 
    FractionBox[
     RowBox[{"r18`Vmax", " ", 
      RowBox[{"m`F2", "[", "t", "]"}]}], 
     RowBox[{
      RowBox[{"m`F2", "[", "t", "]"}], "+", 
      RowBox[{"r18`Km", " ", 
       RowBox[{"(", 
        RowBox[{"1", "+", 
         FractionBox[
          RowBox[{"m`G2", "[", "t", "]"}], "r18`Ki"]}], ")"}]}]}]], "+", 
    FractionBox[
     RowBox[{"r17`Vmax", " ", 
      RowBox[{"m`O", "[", "t", "]"}]}], 
     RowBox[{"r17`Km", "+", 
      RowBox[{"m`O", "[", "t", "]"}]}]]}], ",", 
   RowBox[{
    RowBox[{"-", 
     FractionBox[
      RowBox[{"r11`Vmax", " ", 
       RowBox[{"m`J", "[", "t", "]"}]}], 
      RowBox[{"r11`Km", "+", 
       RowBox[{"m`J", "[", "t", "]"}]}]]}], "+", 
    FractionBox[
     RowBox[{"0.003`", " ", "r10`Vmax", " ", 
      RowBox[{"(", 
       RowBox[{"1", "+", 
        RowBox[{"Tanh", "[", 
         FractionBox[
          RowBox[{
           RowBox[{"-", "24"}], "+", "t", "-", 
           RowBox[{"24", " ", 
            RowBox[{"Floor", "[", 
             FractionBox["t", "24"], "]"}]}]}], "Tsubs"], "]"}], "+", 
        RowBox[{"Tanh", "[", 
         FractionBox[
          RowBox[{"t", "-", 
           RowBox[{"24", " ", 
            RowBox[{"Floor", "[", 
             FractionBox["t", "24"], "]"}]}]}], "Tsubs"], "]"}], "-", 
        RowBox[{"Tanh", "[", 
         FractionBox[
          RowBox[{
           RowBox[{"-", "dusksubs"}], "+", "t", "-", 
           RowBox[{"24", " ", 
            RowBox[{"Floor", "[", 
             FractionBox["t", "24"], "]"}]}]}], "Tsubs"], "]"}]}], ")"}]}], 
     RowBox[{
      RowBox[{"r10`Km", " ", 
       RowBox[{"(", 
        RowBox[{"1", "+", 
         FractionBox[
          RowBox[{"m`F2", "[", "t", "]"}], "r10`Ki"], "+", 
         FractionBox[
          RowBox[{"m`G2", "[", "t", "]"}], "r10`Ki2"]}], ")"}]}], "+", 
      RowBox[{"0.003`", " ", 
       RowBox[{"(", 
        RowBox[{"1", "+", 
         RowBox[{"Tanh", "[", 
          FractionBox[
           RowBox[{
            RowBox[{"-", "24"}], "+", "t", "-", 
            RowBox[{"24", " ", 
             RowBox[{"Floor", "[", 
              FractionBox["t", "24"], "]"}]}]}], "Tsubs"], "]"}], "+", 
         RowBox[{"Tanh", "[", 
          FractionBox[
           RowBox[{"t", "-", 
            RowBox[{"24", " ", 
             RowBox[{"Floor", "[", 
              FractionBox["t", "24"], "]"}]}]}], "Tsubs"], "]"}], "-", 
         RowBox[{"Tanh", "[", 
          FractionBox[
           RowBox[{
            RowBox[{"-", "dusksubs"}], "+", "t", "-", 
            RowBox[{"24", " ", 
             RowBox[{"Floor", "[", 
              FractionBox["t", "24"], "]"}]}]}], "Tsubs"], "]"}]}], 
        ")"}]}]}]]}], ",", 
   RowBox[{
    FractionBox[
     RowBox[{"r11`Vmax", " ", 
      RowBox[{"m`J", "[", "t", "]"}]}], 
     RowBox[{"r11`Km", "+", 
      RowBox[{"m`J", "[", "t", "]"}]}]], "-", 
    FractionBox[
     RowBox[{"r12`Vmax", " ", 
      RowBox[{"m`K", "[", "t", "]"}]}], 
     RowBox[{"r12`Km", "+", 
      RowBox[{"m`K", "[", "t", "]"}]}]]}], ",", 
   RowBox[{
    FractionBox[
     RowBox[{"r12`Vmax", " ", 
      RowBox[{"m`K", "[", "t", "]"}]}], 
     RowBox[{"r12`Km", "+", 
      RowBox[{"m`K", "[", "t", "]"}]}]], "-", 
    FractionBox[
     RowBox[{"r13`Vmax", " ", 
      RowBox[{"m`L", "[", "t", "]"}]}], 
     RowBox[{"r13`Km", "+", 
      RowBox[{"m`L", "[", "t", "]"}]}]]}], ",", 
   RowBox[{
    FractionBox[
     RowBox[{"r13`Vmax", " ", 
      RowBox[{"m`L", "[", "t", "]"}]}], 
     RowBox[{"r13`Km", "+", 
      RowBox[{"m`L", "[", "t", "]"}]}]], "-", 
    FractionBox[
     RowBox[{"r14`Vmax", " ", 
      RowBox[{"m`M", "[", "t", "]"}]}], 
     RowBox[{"r14`Km", "+", 
      RowBox[{"m`M", "[", "t", "]"}]}]]}], ",", 
   RowBox[{
    FractionBox[
     RowBox[{"r14`Vmax", " ", 
      RowBox[{"m`M", "[", "t", "]"}]}], 
     RowBox[{"r14`Km", "+", 
      RowBox[{"m`M", "[", "t", "]"}]}]], "-", 
    FractionBox[
     RowBox[{"r15`Vmax", " ", 
      RowBox[{"m`N", "[", "t", "]"}]}], 
     RowBox[{"r15`Km", "+", 
      RowBox[{"m`N", "[", "t", "]"}]}]]}], ",", 
   RowBox[{
    FractionBox[
     RowBox[{"r15`Vmax", " ", 
      RowBox[{"m`N", "[", "t", "]"}]}], 
     RowBox[{"r15`Km", "+", 
      RowBox[{"m`N", "[", "t", "]"}]}]], "-", 
    FractionBox[
     RowBox[{"r16`Vmax", " ", 
      RowBox[{"m`O", "[", "t", "]"}]}], 
     RowBox[{"r16`Km", "+", 
      RowBox[{"m`O", "[", "t", "]"}]}]], "-", 
    FractionBox[
     RowBox[{"r17`Vmax", " ", 
      RowBox[{"m`O", "[", "t", "]"}]}], 
     RowBox[{"r17`Km", "+", 
      RowBox[{"m`O", "[", "t", "]"}]}]]}]}], "}"}]], "Output",
 CellChangeTimes->{
  3.773032263121026*^9, 3.7735597420980315`*^9, 3.7825550353623734`*^9, 
   3.782711654133868*^9, 3.7827319027067013`*^9, 3.783237423790583*^9, 
   3.785242524712302*^9, 3.7852426520013027`*^9, 3.7852427678383026`*^9, 
   3.785259641998185*^9, 3.7876408464796305`*^9, 3.7909310923407216`*^9, 
   3.830326980419972*^9, 3.830327245929212*^9, 3.8303276692919197`*^9, 
   3.830486420340721*^9, 3.8305019870415773`*^9, 3.8305834329380836`*^9, 
   3.8310109225759535`*^9, 3.8310159664359293`*^9, 3.8310234041632967`*^9, 
   3.8583300215525846`*^9, 3.8593496937570467`*^9, 3.859356960462347*^9, 
   3.859359907364953*^9, 3.859436096669979*^9, 3.8594519001776357`*^9, 
   3.859453456419642*^9, 3.859454316193886*^9, 3.8595224129277377`*^9, 
   3.8596061249826016`*^9, 3.8598695787253256`*^9, 3.860039480422166*^9, 
   3.8601388063019695`*^9, 3.860208199302514*^9, 3.8604834254665337`*^9, 
   3.8605588307765636`*^9, 3.8617797882000384`*^9, 3.8635829570991306`*^9, 
   3.8636815952627697`*^9, 3.8637571585960283`*^9, 3.864276863956401*^9, 
   3.877589087551527*^9, 3.877756959156459*^9, 3.893909765176751*^9, 
   3.893911048224118*^9, 3.893911153811652*^9, 3.893923542964411*^9, 
   3.893923588613953*^9, 3.893926143276363*^9, 3.894097691465722*^9, 
   3.8940978242415514`*^9, 3.8945162920611525`*^9, 3.894530079683891*^9, 
   3.8946153301251974`*^9, 3.897122925784886*^9, 3.899178538550043*^9, 
   3.9028230255454054`*^9, 3.907910203058854*^9, 3.9079104052474785`*^9, 
   3.9079113824764624`*^9, 3.9079116008801827`*^9, 3.9079132515061316`*^9, 
   3.9079256691270046`*^9, 3.907926098461439*^9, 3.907928498162195*^9, 
   3.9080143020002747`*^9, 3.908622636344057*^9, 3.9087043607368355`*^9, 
   3.908860489042267*^9, 3.9088605348351245`*^9, 3.9088648816803927`*^9, 
   3.9090421193655896`*^9, 3.90905282537389*^9, 3.9090539079433603`*^9, 
   3.9092022880022755`*^9, 3.9092058701000233`*^9, 3.9092060324450483`*^9, 
   3.9092175878815517`*^9, 3.9094649629551353`*^9, 3.909482594085258*^9, 
   3.909549429216035*^9, {3.9191076019579277`*^9, 3.919107609958194*^9}, 
   3.919107682063141*^9, 3.919108293622286*^9, 3.928987936936589*^9},
 CellLabel->"Out[15]=",ExpressionUUID->"639a50d6-3c82-4e61-9449-9588a736c931"]
}, Open  ]],

Cell[CellGroupData[{

Cell["\<\
DepVars=DepVarWT={m`B,m`C,m`D,m`E,m`F,m`F2,m`G,m`G2,m`J,m`K,m`L,m`M,m`N,m`O}\
\>", "Input",
 CellChangeTimes->{{3.859453443625137*^9, 3.859453447513479*^9}},
 CellLabel->"In[16]:=",ExpressionUUID->"1e845fd7-ebae-4b26-a5fb-c6152124e193"],

Cell[BoxData[
 RowBox[{"{", 
  RowBox[{
  "m`B", ",", "m`C", ",", "m`D", ",", "m`E", ",", "m`F", ",", "m`F2", ",", 
   "m`G", ",", "m`G2", ",", "m`J", ",", "m`K", ",", "m`L", ",", "m`M", ",", 
   "m`N", ",", "m`O"}], "}"}]], "Output",
 CellChangeTimes->{
  3.9087041913964615`*^9, 3.9088605931814885`*^9, 3.908864883262395*^9, 
   3.9090421194027877`*^9, 3.9090528254162297`*^9, 3.90905390798486*^9, 
   3.909202288035469*^9, 3.9092058701322937`*^9, 3.9092060324510403`*^9, 
   3.9092175879152236`*^9, 3.9094649629629984`*^9, 3.9094825941130686`*^9, 
   3.9095494292547827`*^9, {3.919107601991131*^9, 3.9191076099931955`*^9}, 
   3.919107682092161*^9, 3.9191082936529884`*^9, 3.9289879369605875`*^9},
 CellLabel->"Out[16]=",ExpressionUUID->"5fcca3bb-665b-43b5-a38f-cfef6b17149b"]
}, Open  ]],

Cell[CellGroupData[{

Cell["DepVarsWithT=DepVars /. SubsDepVarsWithT", "Input",
 CellLabel->"In[17]:=",ExpressionUUID->"6f3bb1a7-a0d5-4968-a4d9-bc736e5bc1c6"],

Cell[BoxData[
 RowBox[{"{", 
  RowBox[{
   RowBox[{"m`B", "[", "t", "]"}], ",", 
   RowBox[{"m`C", "[", "t", "]"}], ",", 
   RowBox[{"m`D", "[", "t", "]"}], ",", 
   RowBox[{"m`E", "[", "t", "]"}], ",", 
   RowBox[{"m`F", "[", "t", "]"}], ",", 
   RowBox[{"m`F2", "[", "t", "]"}], ",", 
   RowBox[{"m`G", "[", "t", "]"}], ",", 
   RowBox[{"m`G2", "[", "t", "]"}], ",", 
   RowBox[{"m`J", "[", "t", "]"}], ",", 
   RowBox[{"m`K", "[", "t", "]"}], ",", 
   RowBox[{"m`L", "[", "t", "]"}], ",", 
   RowBox[{"m`M", "[", "t", "]"}], ",", 
   RowBox[{"m`N", "[", "t", "]"}], ",", 
   RowBox[{"m`O", "[", "t", "]"}]}], "}"}]], "Output",
 CellChangeTimes->{
  3.7730322627148976`*^9, 3.773559740977022*^9, 3.7825550147733865`*^9, 
   3.78264494689245*^9, 3.7827116334125*^9, 3.7827318986141872`*^9, 
   3.7832374206695833`*^9, 3.785242514226303*^9, 3.7852595915175233`*^9, 
   3.7876408227021723`*^9, 3.790931050807978*^9, 3.8303269786401834`*^9, 
   3.830327216408987*^9, 3.8304863942678347`*^9, 3.8305016583074846`*^9, 
   3.830583399200009*^9, 3.831010921694908*^9, 3.8310159656755505`*^9, 
   3.831023403467103*^9, 3.858330021182474*^9, 3.8593496934217296`*^9, 
   3.859356960211645*^9, 3.859359907068802*^9, 3.8594360963123817`*^9, 
   3.859451899865405*^9, 3.859453456116909*^9, 3.8594543159325533`*^9, 
   3.8595224125438595`*^9, 3.859606124447089*^9, 3.8598695783470745`*^9, 
   3.8600394800314193`*^9, 3.8601388058833575`*^9, 3.860208198912255*^9, 
   3.8604834251684904`*^9, 3.8605588304364243`*^9, 3.861779787664471*^9, 
   3.863582956689234*^9, 3.8636815949009237`*^9, 3.8637571582173214`*^9, 
   3.864276863408956*^9, 3.877589087114524*^9, 3.8777569586534233`*^9, 
   3.8939096437161484`*^9, 3.893911047847124*^9, 3.8939111533027534`*^9, 
   3.8939235424107437`*^9, 3.8939235880147324`*^9, 3.8939261429553537`*^9, 
   3.8940976911571026`*^9, 3.8940978238299956`*^9, 3.8945162917075014`*^9, 
   3.8945300792538977`*^9, 3.8946153297599497`*^9, 3.897122925148672*^9, 
   3.89917853813338*^9, 3.9028230252111273`*^9, 3.9079098587842894`*^9, 
   3.907913006241257*^9, 3.90792566526434*^9, 3.907926094863842*^9, 
   3.907928494116168*^9, 3.908014297880305*^9, 3.9086225953732395`*^9, {
   3.9087041760083027`*^9, 3.908704192528014*^9}, 3.908860593797661*^9, 
   3.908864884293153*^9, 3.90904211943944*^9, 3.909052825457332*^9, 
   3.9090539080242157`*^9, 3.9092022880434117`*^9, 3.909205870139976*^9, 
   3.90920603248081*^9, 3.90921758792373*^9, 3.9094649630030966`*^9, 
   3.9094825941415777`*^9, 3.9095494292950783`*^9, {3.9191076020006084`*^9, 
   3.91910761002273*^9}, 3.91910768212234*^9, 3.9191082936867075`*^9, 
   3.9289879369695897`*^9},
 CellLabel->"Out[17]=",ExpressionUUID->"824654de-079b-412b-af85-5d167dff3c4a"]
}, Open  ]],

Cell[CellGroupData[{

Cell["\<\
DepVarsWithTDiff=Table[DepVars[[i]]'[t],{i,1,Length[DepVars]}]\
\>", "Input",
 CellLabel->"In[18]:=",ExpressionUUID->"980c1778-b08d-4c5b-a3aa-b95fdc4e54c4"],

Cell[BoxData[
 RowBox[{"{", 
  RowBox[{
   RowBox[{
    SuperscriptBox["m`B", "\[Prime]",
     MultilineFunction->None], "[", "t", "]"}], ",", 
   RowBox[{
    SuperscriptBox["m`C", "\[Prime]",
     MultilineFunction->None], "[", "t", "]"}], ",", 
   RowBox[{
    SuperscriptBox["m`D", "\[Prime]",
     MultilineFunction->None], "[", "t", "]"}], ",", 
   RowBox[{
    SuperscriptBox["m`E", "\[Prime]",
     MultilineFunction->None], "[", "t", "]"}], ",", 
   RowBox[{
    SuperscriptBox["m`F", "\[Prime]",
     MultilineFunction->None], "[", "t", "]"}], ",", 
   RowBox[{
    SuperscriptBox["m`F2", "\[Prime]",
     MultilineFunction->None], "[", "t", "]"}], ",", 
   RowBox[{
    SuperscriptBox["m`G", "\[Prime]",
     MultilineFunction->None], "[", "t", "]"}], ",", 
   RowBox[{
    SuperscriptBox["m`G2", "\[Prime]",
     MultilineFunction->None], "[", "t", "]"}], ",", 
   RowBox[{
    SuperscriptBox["m`J", "\[Prime]",
     MultilineFunction->None], "[", "t", "]"}], ",", 
   RowBox[{
    SuperscriptBox["m`K", "\[Prime]",
     MultilineFunction->None], "[", "t", "]"}], ",", 
   RowBox[{
    SuperscriptBox["m`L", "\[Prime]",
     MultilineFunction->None], "[", "t", "]"}], ",", 
   RowBox[{
    SuperscriptBox["m`M", "\[Prime]",
     MultilineFunction->None], "[", "t", "]"}], ",", 
   RowBox[{
    SuperscriptBox["m`N", "\[Prime]",
     MultilineFunction->None], "[", "t", "]"}], ",", 
   RowBox[{
    SuperscriptBox["m`O", "\[Prime]",
     MultilineFunction->None], "[", "t", "]"}]}], "}"}]], "Output",
 CellChangeTimes->{
  3.90870419500438*^9, 3.9088605943941393`*^9, 3.908864885291704*^9, 
   3.9090421194758945`*^9, 3.909052825468845*^9, 3.909053908066455*^9, 
   3.9092022880763755`*^9, 3.909205870168964*^9, 3.9092060325098805`*^9, 
   3.909217587956853*^9, 3.9094649630480413`*^9, 3.9094825941491823`*^9, 
   3.9095494293331194`*^9, {3.919107602029831*^9, 3.9191076100543566`*^9}, 
   3.9191076821533613`*^9, 3.9191082937197113`*^9, 3.9289879369979525`*^9},
 CellLabel->"Out[18]=",ExpressionUUID->"483784f6-5e25-48cc-b665-63082e8cabbf"]
}, Open  ]],

Cell[CellGroupData[{

Cell["Jac_Model = Outer[D, RateEqsWithTModel, DepVarsWithT]", "Input",
 CellChangeTimes->{{3.9079102505155954`*^9, 3.9079102528896465`*^9}, {
   3.907910410133378*^9, 3.907910411649662*^9}, {3.9079113889305544`*^9, 
   3.9079113916495543`*^9}, {3.9079116087315197`*^9, 3.907911611985526*^9}, 
   3.909205626993001*^9, 3.909205713175079*^9, {3.9191081035837545`*^9, 
   3.919108122202065*^9}},
 CellLabel->"In[19]:=",ExpressionUUID->"b4f1316f-2f2d-4765-ab2c-4b5bb3f92ad4"],

Cell[BoxData[
 RowBox[{"{", 
  RowBox[{
   RowBox[{"{", 
    RowBox[{
     RowBox[{
      RowBox[{"-", 
       FractionBox[
        RowBox[{"m`A", " ", "r1`Km", " ", "r1`Vmax"}], 
        RowBox[{"r1`Ki", " ", 
         SuperscriptBox[
          RowBox[{"(", 
           RowBox[{"m`A", "+", 
            RowBox[{"r1`Km", " ", 
             RowBox[{"(", 
              RowBox[{"1", "+", 
               FractionBox[
                RowBox[{"m`B", "[", "t", "]"}], "r1`Ki"]}], ")"}]}]}], ")"}], 
          "2"]}]]}], "+", 
      FractionBox[
       RowBox[{"r2`Vmax", " ", 
        RowBox[{"m`B", "[", "t", "]"}]}], 
       SuperscriptBox[
        RowBox[{"(", 
         RowBox[{
          RowBox[{"m`B", "[", "t", "]"}], "+", 
          RowBox[{"r2`Km", " ", 
           RowBox[{"(", 
            RowBox[{"1", "+", 
             FractionBox[
              RowBox[{"m`C", "[", "t", "]"}], "r2`Ki"]}], ")"}]}]}], ")"}], 
        "2"]], "-", 
      FractionBox["r2`Vmax", 
       RowBox[{
        RowBox[{"m`B", "[", "t", "]"}], "+", 
        RowBox[{"r2`Km", " ", 
         RowBox[{"(", 
          RowBox[{"1", "+", 
           FractionBox[
            RowBox[{"m`C", "[", "t", "]"}], "r2`Ki"]}], ")"}]}]}]]}], ",", 
     FractionBox[
      RowBox[{"r2`Km", " ", "r2`Vmax", " ", 
       RowBox[{"m`B", "[", "t", "]"}]}], 
      RowBox[{"r2`Ki", " ", 
       SuperscriptBox[
        RowBox[{"(", 
         RowBox[{
          RowBox[{"m`B", "[", "t", "]"}], "+", 
          RowBox[{"r2`Km", " ", 
           RowBox[{"(", 
            RowBox[{"1", "+", 
             FractionBox[
              RowBox[{"m`C", "[", "t", "]"}], "r2`Ki"]}], ")"}]}]}], ")"}], 
        "2"]}]], ",", "0", ",", "0", ",", "0", ",", "0", ",", "0", ",", "0", 
     ",", "0", ",", "0", ",", "0", ",", "0", ",", "0", ",", "0"}], "}"}], ",", 
   RowBox[{"{", 
    RowBox[{
     RowBox[{
      RowBox[{"-", 
       FractionBox[
        RowBox[{"r2`Vmax", " ", 
         RowBox[{"m`B", "[", "t", "]"}]}], 
        SuperscriptBox[
         RowBox[{"(", 
          RowBox[{
           RowBox[{"m`B", "[", "t", "]"}], "+", 
           RowBox[{"r2`Km", " ", 
            RowBox[{"(", 
             RowBox[{"1", "+", 
              FractionBox[
               RowBox[{"m`C", "[", "t", "]"}], "r2`Ki"]}], ")"}]}]}], ")"}], 
         "2"]]}], "+", 
      FractionBox["r2`Vmax", 
       RowBox[{
        RowBox[{"m`B", "[", "t", "]"}], "+", 
        RowBox[{"r2`Km", " ", 
         RowBox[{"(", 
          RowBox[{"1", "+", 
           FractionBox[
            RowBox[{"m`C", "[", "t", "]"}], "r2`Ki"]}], ")"}]}]}]]}], ",", 
     RowBox[{
      RowBox[{"-", 
       FractionBox[
        RowBox[{"r2`Km", " ", "r2`Vmax", " ", 
         RowBox[{"m`B", "[", "t", "]"}]}], 
        RowBox[{"r2`Ki", " ", 
         SuperscriptBox[
          RowBox[{"(", 
           RowBox[{
            RowBox[{"m`B", "[", "t", "]"}], "+", 
            RowBox[{"r2`Km", " ", 
             RowBox[{"(", 
              RowBox[{"1", "+", 
               FractionBox[
                RowBox[{"m`C", "[", "t", "]"}], "r2`Ki"]}], ")"}]}]}], ")"}], 
          "2"]}]]}], "+", 
      FractionBox[
       RowBox[{"r3`Vmax", " ", 
        RowBox[{"m`C", "[", "t", "]"}]}], 
       SuperscriptBox[
        RowBox[{"(", 
         RowBox[{
          RowBox[{"m`C", "[", "t", "]"}], "+", 
          RowBox[{"r3`Km", " ", 
           RowBox[{"(", 
            RowBox[{"1", "+", 
             FractionBox["m`FPP", "r3`Ki2"], "+", 
             FractionBox["m`GPP", "r3`Ki3"], "+", 
             FractionBox["m`GGPP", "r3`Ki4"], "+", 
             FractionBox["m`PhyPP", "r3`Ki5"], "+", 
             FractionBox[
              RowBox[{"m`D", "[", "t", "]"}], "r3`Ki"]}], ")"}]}]}], ")"}], 
        "2"]], "-", 
      FractionBox["r3`Vmax", 
       RowBox[{
        RowBox[{"m`C", "[", "t", "]"}], "+", 
        RowBox[{"r3`Km", " ", 
         RowBox[{"(", 
          RowBox[{"1", "+", 
           FractionBox["m`FPP", "r3`Ki2"], "+", 
           FractionBox["m`GPP", "r3`Ki3"], "+", 
           FractionBox["m`GGPP", "r3`Ki4"], "+", 
           FractionBox["m`PhyPP", "r3`Ki5"], "+", 
           FractionBox[
            RowBox[{"m`D", "[", "t", "]"}], "r3`Ki"]}], ")"}]}]}]]}], ",", 
     FractionBox[
      RowBox[{"r3`Km", " ", "r3`Vmax", " ", 
       RowBox[{"m`C", "[", "t", "]"}]}], 
      RowBox[{"r3`Ki", " ", 
       SuperscriptBox[
        RowBox[{"(", 
         RowBox[{
          RowBox[{"m`C", "[", "t", "]"}], "+", 
          RowBox[{"r3`Km", " ", 
           RowBox[{"(", 
            RowBox[{"1", "+", 
             FractionBox["m`FPP", "r3`Ki2"], "+", 
             FractionBox["m`GPP", "r3`Ki3"], "+", 
             FractionBox["m`GGPP", "r3`Ki4"], "+", 
             FractionBox["m`PhyPP", "r3`Ki5"], "+", 
             FractionBox[
              RowBox[{"m`D", "[", "t", "]"}], "r3`Ki"]}], ")"}]}]}], ")"}], 
        "2"]}]], ",", "0", ",", "0", ",", "0", ",", "0", ",", "0", ",", "0", 
     ",", "0", ",", "0", ",", "0", ",", "0", ",", "0"}], "}"}], ",", 
   RowBox[{"{", 
    RowBox[{"0", ",", 
     RowBox[{
      RowBox[{"-", 
       FractionBox[
        RowBox[{"r3`Vmax", " ", 
         RowBox[{"m`C", "[", "t", "]"}]}], 
        SuperscriptBox[
         RowBox[{"(", 
          RowBox[{
           RowBox[{"m`C", "[", "t", "]"}], "+", 
           RowBox[{"r3`Km", " ", 
            RowBox[{"(", 
             RowBox[{"1", "+", 
              FractionBox["m`FPP", "r3`Ki2"], "+", 
              FractionBox["m`GPP", "r3`Ki3"], "+", 
              FractionBox["m`GGPP", "r3`Ki4"], "+", 
              FractionBox["m`PhyPP", "r3`Ki5"], "+", 
              FractionBox[
               RowBox[{"m`D", "[", "t", "]"}], "r3`Ki"]}], ")"}]}]}], ")"}], 
         "2"]]}], "+", 
      FractionBox["r3`Vmax", 
       RowBox[{
        RowBox[{"m`C", "[", "t", "]"}], "+", 
        RowBox[{"r3`Km", " ", 
         RowBox[{"(", 
          RowBox[{"1", "+", 
           FractionBox["m`FPP", "r3`Ki2"], "+", 
           FractionBox["m`GPP", "r3`Ki3"], "+", 
           FractionBox["m`GGPP", "r3`Ki4"], "+", 
           FractionBox["m`PhyPP", "r3`Ki5"], "+", 
           FractionBox[
            RowBox[{"m`D", "[", "t", "]"}], "r3`Ki"]}], ")"}]}]}]]}], ",", 
     RowBox[{
      RowBox[{"-", 
       FractionBox[
        RowBox[{"r3`Km", " ", "r3`Vmax", " ", 
         RowBox[{"m`C", "[", "t", "]"}]}], 
        RowBox[{"r3`Ki", " ", 
         SuperscriptBox[
          RowBox[{"(", 
           RowBox[{
            RowBox[{"m`C", "[", "t", "]"}], "+", 
            RowBox[{"r3`Km", " ", 
             RowBox[{"(", 
              RowBox[{"1", "+", 
               FractionBox["m`FPP", "r3`Ki2"], "+", 
               FractionBox["m`GPP", "r3`Ki3"], "+", 
               FractionBox["m`GGPP", "r3`Ki4"], "+", 
               FractionBox["m`PhyPP", "r3`Ki5"], "+", 
               FractionBox[
                RowBox[{"m`D", "[", "t", "]"}], "r3`Ki"]}], ")"}]}]}], ")"}], 
          "2"]}]]}], "+", 
      FractionBox[
       RowBox[{"r4`Vmax", " ", 
        RowBox[{"m`D", "[", "t", "]"}]}], 
       SuperscriptBox[
        RowBox[{"(", 
         RowBox[{
          RowBox[{"m`D", "[", "t", "]"}], "+", 
          RowBox[{"r4`Km", " ", 
           RowBox[{"(", 
            RowBox[{"1", "+", 
             FractionBox[
              RowBox[{"m`E", "[", "t", "]"}], "r4`Ki"]}], ")"}]}]}], ")"}], 
        "2"]], "-", 
      FractionBox["r4`Vmax", 
       RowBox[{
        RowBox[{"m`D", "[", "t", "]"}], "+", 
        RowBox[{"r4`Km", " ", 
         RowBox[{"(", 
          RowBox[{"1", "+", 
           FractionBox[
            RowBox[{"m`E", "[", "t", "]"}], "r4`Ki"]}], ")"}]}]}]]}], ",", 
     FractionBox[
      RowBox[{"r4`Km", " ", "r4`Vmax", " ", 
       RowBox[{"m`D", "[", "t", "]"}]}], 
      RowBox[{"r4`Ki", " ", 
       SuperscriptBox[
        RowBox[{"(", 
         RowBox[{
          RowBox[{"m`D", "[", "t", "]"}], "+", 
          RowBox[{"r4`Km", " ", 
           RowBox[{"(", 
            RowBox[{"1", "+", 
             FractionBox[
              RowBox[{"m`E", "[", "t", "]"}], "r4`Ki"]}], ")"}]}]}], ")"}], 
        "2"]}]], ",", "0", ",", "0", ",", "0", ",", "0", ",", "0", ",", "0", 
     ",", "0", ",", "0", ",", "0", ",", "0"}], "}"}], ",", 
   RowBox[{"{", 
    RowBox[{"0", ",", "0", ",", 
     RowBox[{
      RowBox[{"-", 
       FractionBox[
        RowBox[{"r4`Vmax", " ", 
         RowBox[{"m`D", "[", "t", "]"}]}], 
        SuperscriptBox[
         RowBox[{"(", 
          RowBox[{
           RowBox[{"m`D", "[", "t", "]"}], "+", 
           RowBox[{"r4`Km", " ", 
            RowBox[{"(", 
             RowBox[{"1", "+", 
              FractionBox[
               RowBox[{"m`E", "[", "t", "]"}], "r4`Ki"]}], ")"}]}]}], ")"}], 
         "2"]]}], "+", 
      FractionBox["r4`Vmax", 
       RowBox[{
        RowBox[{"m`D", "[", "t", "]"}], "+", 
        RowBox[{"r4`Km", " ", 
         RowBox[{"(", 
          RowBox[{"1", "+", 
           FractionBox[
            RowBox[{"m`E", "[", "t", "]"}], "r4`Ki"]}], ")"}]}]}]]}], ",", 
     RowBox[{
      FractionBox[
       RowBox[{"r5`Vmax", " ", 
        RowBox[{"m`E", "[", "t", "]"}]}], 
       SuperscriptBox[
        RowBox[{"(", 
         RowBox[{"r5`Km", "+", 
          RowBox[{"m`E", "[", "t", "]"}]}], ")"}], "2"]], "-", 
      FractionBox["r5`Vmax", 
       RowBox[{"r5`Km", "+", 
        RowBox[{"m`E", "[", "t", "]"}]}]], "-", 
      FractionBox[
       RowBox[{"r4`Km", " ", "r4`Vmax", " ", 
        RowBox[{"m`D", "[", "t", "]"}]}], 
       RowBox[{"r4`Ki", " ", 
        SuperscriptBox[
         RowBox[{"(", 
          RowBox[{
           RowBox[{"m`D", "[", "t", "]"}], "+", 
           RowBox[{"r4`Km", " ", 
            RowBox[{"(", 
             RowBox[{"1", "+", 
              FractionBox[
               RowBox[{"m`E", "[", "t", "]"}], "r4`Ki"]}], ")"}]}]}], ")"}], 
         "2"]}]]}], ",", "0", ",", "0", ",", "0", ",", "0", ",", "0", ",", 
     "0", ",", "0", ",", "0", ",", "0", ",", "0"}], "}"}], ",", 
   RowBox[{"{", 
    RowBox[{"0", ",", "0", ",", "0", ",", 
     RowBox[{
      RowBox[{"-", 
       FractionBox[
        RowBox[{"r5`Vmax", " ", 
         RowBox[{"m`E", "[", "t", "]"}]}], 
        SuperscriptBox[
         RowBox[{"(", 
          RowBox[{"r5`Km", "+", 
           RowBox[{"m`E", "[", "t", "]"}]}], ")"}], "2"]]}], "+", 
      FractionBox["r5`Vmax", 
       RowBox[{"r5`Km", "+", 
        RowBox[{"m`E", "[", "t", "]"}]}]]}], ",", 
     RowBox[{
      RowBox[{"-", "r8`a"}], "-", 
      RowBox[{"4", " ", "r20`a", " ", 
       RowBox[{"m`G", "[", "t", "]"}]}], "+", 
      FractionBox[
       RowBox[{"r6`Vmax", " ", 
        RowBox[{"m`F", "[", "t", "]"}]}], 
       SuperscriptBox[
        RowBox[{"(", 
         RowBox[{
          RowBox[{"m`F", "[", "t", "]"}], "+", 
          RowBox[{"r6`Km", " ", 
           RowBox[{"(", 
            RowBox[{"1", "+", 
             FractionBox[
              RowBox[{"m`G", "[", "t", "]"}], "r6`Ki"]}], ")"}]}]}], ")"}], 
        "2"]], "-", 
      FractionBox["r6`Vmax", 
       RowBox[{
        RowBox[{"m`F", "[", "t", "]"}], "+", 
        RowBox[{"r6`Km", " ", 
         RowBox[{"(", 
          RowBox[{"1", "+", 
           FractionBox[
            RowBox[{"m`G", "[", "t", "]"}], "r6`Ki"]}], ")"}]}]}]]}], ",", 
     "r9`a", ",", 
     RowBox[{
      RowBox[{
       RowBox[{"-", "4"}], " ", "r20`a", " ", 
       RowBox[{"m`F", "[", "t", "]"}]}], "-", 
      FractionBox[
       RowBox[{"r7`Vmax", " ", 
        RowBox[{"m`G", "[", "t", "]"}]}], 
       SuperscriptBox[
        RowBox[{"(", 
         RowBox[{"r7`Km", "+", 
          RowBox[{"m`G", "[", "t", "]"}]}], ")"}], "2"]], "+", 
      FractionBox["r7`Vmax", 
       RowBox[{"r7`Km", "+", 
        RowBox[{"m`G", "[", "t", "]"}]}]], "+", 
      FractionBox[
       RowBox[{"r6`Km", " ", "r6`Vmax", " ", 
        RowBox[{"m`F", "[", "t", "]"}]}], 
       RowBox[{"r6`Ki", " ", 
        SuperscriptBox[
         RowBox[{"(", 
          RowBox[{
           RowBox[{"m`F", "[", "t", "]"}], "+", 
           RowBox[{"r6`Km", " ", 
            RowBox[{"(", 
             RowBox[{"1", "+", 
              FractionBox[
               RowBox[{"m`G", "[", "t", "]"}], "r6`Ki"]}], ")"}]}]}], ")"}], 
         "2"]}]]}], ",", "0", ",", "0", ",", "0", ",", "0", ",", "0", ",", 
     "0", ",", "0"}], "}"}], ",", 
   RowBox[{"{", 
    RowBox[{"0", ",", "0", ",", "0", ",", "0", ",", "r8`a", ",", 
     RowBox[{
      RowBox[{"-", "r9`a"}], "-", 
      RowBox[{"3", " ", "r21`a", " ", 
       RowBox[{"m`G2", "[", "t", "]"}]}], "+", 
      FractionBox[
       RowBox[{"r18`Vmax", " ", 
        RowBox[{"m`F2", "[", "t", "]"}]}], 
       SuperscriptBox[
        RowBox[{"(", 
         RowBox[{
          RowBox[{"m`F2", "[", "t", "]"}], "+", 
          RowBox[{"r18`Km", " ", 
           RowBox[{"(", 
            RowBox[{"1", "+", 
             FractionBox[
              RowBox[{"m`G2", "[", "t", "]"}], "r18`Ki"]}], ")"}]}]}], ")"}], 
        "2"]], "-", 
      FractionBox["r18`Vmax", 
       RowBox[{
        RowBox[{"m`F2", "[", "t", "]"}], "+", 
        RowBox[{"r18`Km", " ", 
         RowBox[{"(", 
          RowBox[{"1", "+", 
           FractionBox[
            RowBox[{"m`G2", "[", "t", "]"}], "r18`Ki"]}], ")"}]}]}]]}], ",", 
     "0", ",", 
     RowBox[{
      RowBox[{
       RowBox[{"-", "3"}], " ", "r21`a", " ", 
       RowBox[{"m`F2", "[", "t", "]"}]}], "-", 
      FractionBox[
       RowBox[{"r19`Vmax", " ", 
        RowBox[{"m`G2", "[", "t", "]"}]}], 
       SuperscriptBox[
        RowBox[{"(", 
         RowBox[{"r19`Km", "+", 
          RowBox[{"m`G2", "[", "t", "]"}]}], ")"}], "2"]], "+", 
      FractionBox["r19`Vmax", 
       RowBox[{"r19`Km", "+", 
        RowBox[{"m`G2", "[", "t", "]"}]}]], "+", 
      FractionBox[
       RowBox[{"r18`Km", " ", "r18`Vmax", " ", 
        RowBox[{"m`F2", "[", "t", "]"}]}], 
       RowBox[{"r18`Ki", " ", 
        SuperscriptBox[
         RowBox[{"(", 
          RowBox[{
           RowBox[{"m`F2", "[", "t", "]"}], "+", 
           RowBox[{"r18`Km", " ", 
            RowBox[{"(", 
             RowBox[{"1", "+", 
              FractionBox[
               RowBox[{"m`G2", "[", "t", "]"}], "r18`Ki"]}], ")"}]}]}], ")"}],
          "2"]}]]}], ",", "0", ",", "0", ",", "0", ",", "0", ",", "0", ",", 
     RowBox[{
      RowBox[{"-", 
       FractionBox[
        RowBox[{"r16`Vmax", " ", 
         RowBox[{"m`O", "[", "t", "]"}]}], 
        SuperscriptBox[
         RowBox[{"(", 
          RowBox[{"r16`Km", "+", 
           RowBox[{"m`O", "[", "t", "]"}]}], ")"}], "2"]]}], "+", 
      FractionBox["r16`Vmax", 
       RowBox[{"r16`Km", "+", 
        RowBox[{"m`O", "[", "t", "]"}]}]]}]}], "}"}], ",", 
   RowBox[{"{", 
    RowBox[{"0", ",", "0", ",", "0", ",", "0", ",", 
     RowBox[{
      RowBox[{
       RowBox[{"-", "2"}], " ", "r20`a", " ", 
       RowBox[{"m`G", "[", "t", "]"}]}], "-", 
      FractionBox[
       RowBox[{"r6`Vmax", " ", 
        RowBox[{"m`F", "[", "t", "]"}]}], 
       SuperscriptBox[
        RowBox[{"(", 
         RowBox[{
          RowBox[{"m`F", "[", "t", "]"}], "+", 
          RowBox[{"r6`Km", " ", 
           RowBox[{"(", 
            RowBox[{"1", "+", 
             FractionBox[
              RowBox[{"m`G", "[", "t", "]"}], "r6`Ki"]}], ")"}]}]}], ")"}], 
        "2"]], "+", 
      FractionBox["r6`Vmax", 
       RowBox[{
        RowBox[{"m`F", "[", "t", "]"}], "+", 
        RowBox[{"r6`Km", " ", 
         RowBox[{"(", 
          RowBox[{"1", "+", 
           FractionBox[
            RowBox[{"m`G", "[", "t", "]"}], "r6`Ki"]}], ")"}]}]}]]}], ",", 
     "0", ",", 
     RowBox[{
      RowBox[{"-", "r22`a"}], "-", 
      RowBox[{"2", " ", "r20`a", " ", 
       RowBox[{"m`F", "[", "t", "]"}]}], "+", 
      FractionBox[
       RowBox[{"r7`Vmax", " ", 
        RowBox[{"m`G", "[", "t", "]"}]}], 
       SuperscriptBox[
        RowBox[{"(", 
         RowBox[{"r7`Km", "+", 
          RowBox[{"m`G", "[", "t", "]"}]}], ")"}], "2"]], "-", 
      FractionBox["r7`Vmax", 
       RowBox[{"r7`Km", "+", 
        RowBox[{"m`G", "[", "t", "]"}]}]], "-", 
      FractionBox[
       RowBox[{"r6`Km", " ", "r6`Vmax", " ", 
        RowBox[{"m`F", "[", "t", "]"}]}], 
       RowBox[{"r6`Ki", " ", 
        SuperscriptBox[
         RowBox[{"(", 
          RowBox[{
           RowBox[{"m`F", "[", "t", "]"}], "+", 
           RowBox[{"r6`Km", " ", 
            RowBox[{"(", 
             RowBox[{"1", "+", 
              FractionBox[
               RowBox[{"m`G", "[", "t", "]"}], "r6`Ki"]}], ")"}]}]}], ")"}], 
         "2"]}]]}], ",", "r23`a", ",", "0", ",", "0", ",", "0", ",", "0", ",",
      "0", ",", "0"}], "}"}], ",", 
   RowBox[{"{", 
    RowBox[{"0", ",", "0", ",", "0", ",", "0", ",", "0", ",", 
     RowBox[{
      RowBox[{
       RowBox[{"-", "r21`a"}], " ", 
       RowBox[{"m`G2", "[", "t", "]"}]}], "-", 
      FractionBox[
       RowBox[{"r18`Vmax", " ", 
        RowBox[{"m`F2", "[", "t", "]"}]}], 
       SuperscriptBox[
        RowBox[{"(", 
         RowBox[{
          RowBox[{"m`F2", "[", "t", "]"}], "+", 
          RowBox[{"r18`Km", " ", 
           RowBox[{"(", 
            RowBox[{"1", "+", 
             FractionBox[
              RowBox[{"m`G2", "[", "t", "]"}], "r18`Ki"]}], ")"}]}]}], ")"}], 
        "2"]], "+", 
      FractionBox["r18`Vmax", 
       RowBox[{
        RowBox[{"m`F2", "[", "t", "]"}], "+", 
        RowBox[{"r18`Km", " ", 
         RowBox[{"(", 
          RowBox[{"1", "+", 
           FractionBox[
            RowBox[{"m`G2", "[", "t", "]"}], "r18`Ki"]}], ")"}]}]}]]}], ",", 
     "r22`a", ",", 
     RowBox[{
      RowBox[{"-", "r23`a"}], "-", 
      RowBox[{"r21`a", " ", 
       RowBox[{"m`F2", "[", "t", "]"}]}], "+", 
      FractionBox[
       RowBox[{"r19`Vmax", " ", 
        RowBox[{"m`G2", "[", "t", "]"}]}], 
       SuperscriptBox[
        RowBox[{"(", 
         RowBox[{"r19`Km", "+", 
          RowBox[{"m`G2", "[", "t", "]"}]}], ")"}], "2"]], "-", 
      FractionBox["r19`Vmax", 
       RowBox[{"r19`Km", "+", 
        RowBox[{"m`G2", "[", "t", "]"}]}]], "-", 
      FractionBox[
       RowBox[{"r18`Km", " ", "r18`Vmax", " ", 
        RowBox[{"m`F2", "[", "t", "]"}]}], 
       RowBox[{"r18`Ki", " ", 
        SuperscriptBox[
         RowBox[{"(", 
          RowBox[{
           RowBox[{"m`F2", "[", "t", "]"}], "+", 
           RowBox[{"r18`Km", " ", 
            RowBox[{"(", 
             RowBox[{"1", "+", 
              FractionBox[
               RowBox[{"m`G2", "[", "t", "]"}], "r18`Ki"]}], ")"}]}]}], ")"}],
          "2"]}]]}], ",", "0", ",", "0", ",", "0", ",", "0", ",", "0", ",", 
     RowBox[{
      RowBox[{"-", 
       FractionBox[
        RowBox[{"r17`Vmax", " ", 
         RowBox[{"m`O", "[", "t", "]"}]}], 
        SuperscriptBox[
         RowBox[{"(", 
          RowBox[{"r17`Km", "+", 
           RowBox[{"m`O", "[", "t", "]"}]}], ")"}], "2"]]}], "+", 
      FractionBox["r17`Vmax", 
       RowBox[{"r17`Km", "+", 
        RowBox[{"m`O", "[", "t", "]"}]}]]}]}], "}"}], ",", 
   RowBox[{"{", 
    RowBox[{"0", ",", "0", ",", "0", ",", "0", ",", "0", ",", 
     RowBox[{"-", 
      FractionBox[
       RowBox[{"m`H", " ", "r10`Km", " ", "r10`Vmax"}], 
       RowBox[{"r10`Ki", " ", 
        SuperscriptBox[
         RowBox[{"(", 
          RowBox[{"m`H", "+", 
           RowBox[{"r10`Km", " ", 
            RowBox[{"(", 
             RowBox[{"1", "+", 
              FractionBox[
               RowBox[{"m`F2", "[", "t", "]"}], "r10`Ki"], "+", 
              FractionBox[
               RowBox[{"m`G2", "[", "t", "]"}], "r10`Ki2"]}], ")"}]}]}], 
          ")"}], "2"]}]]}], ",", "0", ",", 
     RowBox[{"-", 
      FractionBox[
       RowBox[{"m`H", " ", "r10`Km", " ", "r10`Vmax"}], 
       RowBox[{"r10`Ki2", " ", 
        SuperscriptBox[
         RowBox[{"(", 
          RowBox[{"m`H", "+", 
           RowBox[{"r10`Km", " ", 
            RowBox[{"(", 
             RowBox[{"1", "+", 
              FractionBox[
               RowBox[{"m`F2", "[", "t", "]"}], "r10`Ki"], "+", 
              FractionBox[
               RowBox[{"m`G2", "[", "t", "]"}], "r10`Ki2"]}], ")"}]}]}], 
          ")"}], "2"]}]]}], ",", 
     RowBox[{
      FractionBox[
       RowBox[{"r11`Vmax", " ", 
        RowBox[{"m`J", "[", "t", "]"}]}], 
       SuperscriptBox[
        RowBox[{"(", 
         RowBox[{"r11`Km", "+", 
          RowBox[{"m`J", "[", "t", "]"}]}], ")"}], "2"]], "-", 
      FractionBox["r11`Vmax", 
       RowBox[{"r11`Km", "+", 
        RowBox[{"m`J", "[", "t", "]"}]}]]}], ",", "0", ",", "0", ",", "0", 
     ",", "0", ",", "0"}], "}"}], ",", 
   RowBox[{"{", 
    RowBox[{
    "0", ",", "0", ",", "0", ",", "0", ",", "0", ",", "0", ",", "0", ",", "0",
      ",", 
     RowBox[{
      RowBox[{"-", 
       FractionBox[
        RowBox[{"r11`Vmax", " ", 
         RowBox[{"m`J", "[", "t", "]"}]}], 
        SuperscriptBox[
         RowBox[{"(", 
          RowBox[{"r11`Km", "+", 
           RowBox[{"m`J", "[", "t", "]"}]}], ")"}], "2"]]}], "+", 
      FractionBox["r11`Vmax", 
       RowBox[{"r11`Km", "+", 
        RowBox[{"m`J", "[", "t", "]"}]}]]}], ",", 
     RowBox[{
      FractionBox[
       RowBox[{"r12`Vmax", " ", 
        RowBox[{"m`K", "[", "t", "]"}]}], 
       SuperscriptBox[
        RowBox[{"(", 
         RowBox[{"r12`Km", "+", 
          RowBox[{"m`K", "[", "t", "]"}]}], ")"}], "2"]], "-", 
      FractionBox["r12`Vmax", 
       RowBox[{"r12`Km", "+", 
        RowBox[{"m`K", "[", "t", "]"}]}]]}], ",", "0", ",", "0", ",", "0", 
     ",", "0"}], "}"}], ",", 
   RowBox[{"{", 
    RowBox[{
    "0", ",", "0", ",", "0", ",", "0", ",", "0", ",", "0", ",", "0", ",", "0",
      ",", "0", ",", 
     RowBox[{
      RowBox[{"-", 
       FractionBox[
        RowBox[{"r12`Vmax", " ", 
         RowBox[{"m`K", "[", "t", "]"}]}], 
        SuperscriptBox[
         RowBox[{"(", 
          RowBox[{"r12`Km", "+", 
           RowBox[{"m`K", "[", "t", "]"}]}], ")"}], "2"]]}], "+", 
      FractionBox["r12`Vmax", 
       RowBox[{"r12`Km", "+", 
        RowBox[{"m`K", "[", "t", "]"}]}]]}], ",", 
     RowBox[{
      FractionBox[
       RowBox[{"r13`Vmax", " ", 
        RowBox[{"m`L", "[", "t", "]"}]}], 
       SuperscriptBox[
        RowBox[{"(", 
         RowBox[{"r13`Km", "+", 
          RowBox[{"m`L", "[", "t", "]"}]}], ")"}], "2"]], "-", 
      FractionBox["r13`Vmax", 
       RowBox[{"r13`Km", "+", 
        RowBox[{"m`L", "[", "t", "]"}]}]]}], ",", "0", ",", "0", ",", "0"}], 
    "}"}], ",", 
   RowBox[{"{", 
    RowBox[{
    "0", ",", "0", ",", "0", ",", "0", ",", "0", ",", "0", ",", "0", ",", "0",
      ",", "0", ",", "0", ",", 
     RowBox[{
      RowBox[{"-", 
       FractionBox[
        RowBox[{"r13`Vmax", " ", 
         RowBox[{"m`L", "[", "t", "]"}]}], 
        SuperscriptBox[
         RowBox[{"(", 
          RowBox[{"r13`Km", "+", 
           RowBox[{"m`L", "[", "t", "]"}]}], ")"}], "2"]]}], "+", 
      FractionBox["r13`Vmax", 
       RowBox[{"r13`Km", "+", 
        RowBox[{"m`L", "[", "t", "]"}]}]]}], ",", 
     RowBox[{
      FractionBox[
       RowBox[{"r14`Vmax", " ", 
        RowBox[{"m`M", "[", "t", "]"}]}], 
       SuperscriptBox[
        RowBox[{"(", 
         RowBox[{"r14`Km", "+", 
          RowBox[{"m`M", "[", "t", "]"}]}], ")"}], "2"]], "-", 
      FractionBox["r14`Vmax", 
       RowBox[{"r14`Km", "+", 
        RowBox[{"m`M", "[", "t", "]"}]}]]}], ",", "0", ",", "0"}], "}"}], ",", 
   RowBox[{"{", 
    RowBox[{
    "0", ",", "0", ",", "0", ",", "0", ",", "0", ",", "0", ",", "0", ",", "0",
      ",", "0", ",", "0", ",", "0", ",", 
     RowBox[{
      RowBox[{"-", 
       FractionBox[
        RowBox[{"r14`Vmax", " ", 
         RowBox[{"m`M", "[", "t", "]"}]}], 
        SuperscriptBox[
         RowBox[{"(", 
          RowBox[{"r14`Km", "+", 
           RowBox[{"m`M", "[", "t", "]"}]}], ")"}], "2"]]}], "+", 
      FractionBox["r14`Vmax", 
       RowBox[{"r14`Km", "+", 
        RowBox[{"m`M", "[", "t", "]"}]}]]}], ",", 
     RowBox[{
      FractionBox[
       RowBox[{"r15`Vmax", " ", 
        RowBox[{"m`N", "[", "t", "]"}]}], 
       SuperscriptBox[
        RowBox[{"(", 
         RowBox[{"r15`Km", "+", 
          RowBox[{"m`N", "[", "t", "]"}]}], ")"}], "2"]], "-", 
      FractionBox["r15`Vmax", 
       RowBox[{"r15`Km", "+", 
        RowBox[{"m`N", "[", "t", "]"}]}]]}], ",", "0"}], "}"}], ",", 
   RowBox[{"{", 
    RowBox[{
    "0", ",", "0", ",", "0", ",", "0", ",", "0", ",", "0", ",", "0", ",", "0",
      ",", "0", ",", "0", ",", "0", ",", "0", ",", 
     RowBox[{
      RowBox[{"-", 
       FractionBox[
        RowBox[{"r15`Vmax", " ", 
         RowBox[{"m`N", "[", "t", "]"}]}], 
        SuperscriptBox[
         RowBox[{"(", 
          RowBox[{"r15`Km", "+", 
           RowBox[{"m`N", "[", "t", "]"}]}], ")"}], "2"]]}], "+", 
      FractionBox["r15`Vmax", 
       RowBox[{"r15`Km", "+", 
        RowBox[{"m`N", "[", "t", "]"}]}]]}], ",", 
     RowBox[{
      FractionBox[
       RowBox[{"r16`Vmax", " ", 
        RowBox[{"m`O", "[", "t", "]"}]}], 
       SuperscriptBox[
        RowBox[{"(", 
         RowBox[{"r16`Km", "+", 
          RowBox[{"m`O", "[", "t", "]"}]}], ")"}], "2"]], "-", 
      FractionBox["r16`Vmax", 
       RowBox[{"r16`Km", "+", 
        RowBox[{"m`O", "[", "t", "]"}]}]], "+", 
      FractionBox[
       RowBox[{"r17`Vmax", " ", 
        RowBox[{"m`O", "[", "t", "]"}]}], 
       SuperscriptBox[
        RowBox[{"(", 
         RowBox[{"r17`Km", "+", 
          RowBox[{"m`O", "[", "t", "]"}]}], ")"}], "2"]], "-", 
      FractionBox["r17`Vmax", 
       RowBox[{"r17`Km", "+", 
        RowBox[{"m`O", "[", "t", "]"}]}]]}]}], "}"}]}], "}"}]], "Output",
 CellChangeTimes->{
  3.773032263183511*^9, 3.7735597421840315`*^9, 3.7825550375063505`*^9, 
   3.7827116549020805`*^9, 3.7827319030097017`*^9, 3.7832374240496387`*^9, 
   3.7852425254903026`*^9, 3.7852426530523415`*^9, 3.785242768695304*^9, 
   3.7852596440205593`*^9, 3.7876408477755775`*^9, 3.790931094746364*^9, 
   3.830326980560569*^9, 3.8303272480850444`*^9, 3.8303276746688013`*^9, 
   3.8304864222972927`*^9, 3.8305019896657457`*^9, 3.830583434990717*^9, 
   3.831010922736743*^9, 3.831015966508713*^9, 3.8310234042392178`*^9, 
   3.858330021569667*^9, 3.8593496937887487`*^9, 3.8593569604786453`*^9, 
   3.8593599073989153`*^9, 3.859436096704173*^9, 3.8594519001908283`*^9, 
   3.8594534564550934`*^9, 3.8594543162249985`*^9, 3.8595224129459553`*^9, 
   3.859606125021757*^9, 3.859869578761561*^9, 3.86003948045362*^9, 
   3.8601388063187113`*^9, 3.8602081993214626`*^9, 3.860483425491131*^9, 
   3.860558830804159*^9, 3.861779788239965*^9, 3.8635829571345167`*^9, 
   3.8636815952780304`*^9, 3.863757158627389*^9, 3.8642768639905343`*^9, 
   3.8775890875835257`*^9, 3.8777569591754527`*^9, 3.893909782611635*^9, 
   3.893911048250656*^9, 3.893911153855644*^9, 3.8939235430071087`*^9, 
   3.8939235886522017`*^9, 3.893926143304716*^9, 3.8940976914961205`*^9, 
   3.894097824274427*^9, 3.89451629209772*^9, 3.8945300797233205`*^9, 
   3.894615330143115*^9, 3.897122925826636*^9, 3.899178538587076*^9, 
   3.9028230255635777`*^9, 3.907910206271348*^9, 3.9079102545584507`*^9, 
   3.907910412597596*^9, 3.9079113935291967`*^9, 3.907911680719592*^9, 
   3.90791325865176*^9, 3.9079256693940706`*^9, 3.9079260986525974`*^9, 
   3.9079284983854856`*^9, 3.908014302226285*^9, 3.908622636557119*^9, 
   3.908704362233034*^9, 3.9088605367464437`*^9, 3.908860594961108*^9, 
   3.908864886220621*^9, 3.909042119535827*^9, 3.9090528255305243`*^9, 
   3.909053908101574*^9, 3.9092022881463385`*^9, 3.909205870226127*^9, 
   3.9092060325246863`*^9, 3.909217587974683*^9, 3.909464963068041*^9, 
   3.9094825941914005`*^9, 3.909549429379342*^9, {3.919107602070137*^9, 
   3.919107610097864*^9}, 3.9191076821951656`*^9, 3.91910829376005*^9, 
   3.9289879370269456`*^9},
 CellLabel->"Out[19]=",ExpressionUUID->"421d8d9b-c320-46d3-85a7-ed96d55e1c3c"]
}, Open  ]],

Cell[CellGroupData[{

Cell["\<\
EqsToSolveModel = Join[Table[((DepVars[[i]]))'[t] == \
RateEqsAllSubsModel[[i]], {i, 1, Length[DepVars]}], DepVarsConc]\
\>", "Input",
 CellChangeTimes->{{3.9079102386833057`*^9, 3.907910241409484*^9}, {
   3.90791041688929*^9, 3.9079104215212765`*^9}, {3.9079113979385047`*^9, 
   3.907911401409397*^9}, {3.9079116867942357`*^9, 3.9079116914659986`*^9}, 
   3.9092056665398054`*^9, 3.9092057330472336`*^9, 3.9191081169681573`*^9, 
   3.919108160294982*^9},
 CellLabel->"In[20]:=",ExpressionUUID->"c0534bc8-1645-4fa3-8fd3-b2fb84e0fde5"],

Cell[BoxData[
 RowBox[{"Join", "[", 
  RowBox[{
   RowBox[{"{", 
    RowBox[{
     RowBox[{
      RowBox[{
       SuperscriptBox["m`B", "\[Prime]",
        MultilineFunction->None], "[", "t", "]"}], "\[Equal]", 
      RowBox[{
       RowBox[{"-", 
        FractionBox[
         RowBox[{"r2`Vmax", " ", 
          RowBox[{"m`B", "[", "t", "]"}]}], 
         RowBox[{
          RowBox[{"m`B", "[", "t", "]"}], "+", 
          RowBox[{"r2`Km", " ", 
           RowBox[{"(", 
            RowBox[{"1", "+", 
             FractionBox[
              RowBox[{"m`C", "[", "t", "]"}], "r2`Ki"]}], ")"}]}]}]]}], "+", 
       FractionBox[
        RowBox[{"0.175`", " ", "r1`Vmax", " ", 
         RowBox[{"(", 
          RowBox[{"1", "+", 
           RowBox[{"Tanh", "[", 
            FractionBox[
             RowBox[{
              RowBox[{"-", "24"}], "+", "t", "-", 
              RowBox[{"24", " ", 
               RowBox[{"Floor", "[", 
                FractionBox["t", "24"], "]"}]}]}], "Tsubs"], "]"}], "+", 
           RowBox[{"Tanh", "[", 
            FractionBox[
             RowBox[{"t", "-", 
              RowBox[{"24", " ", 
               RowBox[{"Floor", "[", 
                FractionBox["t", "24"], "]"}]}]}], "Tsubs"], "]"}], "-", 
           RowBox[{"Tanh", "[", 
            FractionBox[
             RowBox[{
              RowBox[{"-", "dusksubs"}], "+", "t", "-", 
              RowBox[{"24", " ", 
               RowBox[{"Floor", "[", 
                FractionBox["t", "24"], "]"}]}]}], "Tsubs"], "]"}]}], ")"}]}], 
        RowBox[{
         RowBox[{"r1`Km", " ", 
          RowBox[{"(", 
           RowBox[{"1", "+", 
            FractionBox[
             RowBox[{"m`B", "[", "t", "]"}], "r1`Ki"]}], ")"}]}], "+", 
         RowBox[{"0.175`", " ", 
          RowBox[{"(", 
           RowBox[{"1", "+", 
            RowBox[{"Tanh", "[", 
             FractionBox[
              RowBox[{
               RowBox[{"-", "24"}], "+", "t", "-", 
               RowBox[{"24", " ", 
                RowBox[{"Floor", "[", 
                 FractionBox["t", "24"], "]"}]}]}], "Tsubs"], "]"}], "+", 
            RowBox[{"Tanh", "[", 
             FractionBox[
              RowBox[{"t", "-", 
               RowBox[{"24", " ", 
                RowBox[{"Floor", "[", 
                 FractionBox["t", "24"], "]"}]}]}], "Tsubs"], "]"}], "-", 
            RowBox[{"Tanh", "[", 
             FractionBox[
              RowBox[{
               RowBox[{"-", "dusksubs"}], "+", "t", "-", 
               RowBox[{"24", " ", 
                RowBox[{"Floor", "[", 
                 FractionBox["t", "24"], "]"}]}]}], "Tsubs"], "]"}]}], 
           ")"}]}]}]]}]}], ",", 
     RowBox[{
      RowBox[{
       SuperscriptBox["m`C", "\[Prime]",
        MultilineFunction->None], "[", "t", "]"}], "\[Equal]", 
      RowBox[{
       FractionBox[
        RowBox[{"r2`Vmax", " ", 
         RowBox[{"m`B", "[", "t", "]"}]}], 
        RowBox[{
         RowBox[{"m`B", "[", "t", "]"}], "+", 
         RowBox[{"r2`Km", " ", 
          RowBox[{"(", 
           RowBox[{"1", "+", 
            FractionBox[
             RowBox[{"m`C", "[", "t", "]"}], "r2`Ki"]}], ")"}]}]}]], "-", 
       FractionBox[
        RowBox[{"r3`Vmax", " ", 
         RowBox[{"m`C", "[", "t", "]"}]}], 
        RowBox[{
         RowBox[{"m`C", "[", "t", "]"}], "+", 
         RowBox[{"r3`Km", " ", 
          RowBox[{"(", 
           RowBox[{"1", "+", 
            FractionBox["m`FPP", "r3`Ki2"], "+", 
            FractionBox["m`GPP", "r3`Ki3"], "+", 
            FractionBox["m`GGPP", "r3`Ki4"], "+", 
            FractionBox["m`PhyPP", "r3`Ki5"], "+", 
            FractionBox[
             RowBox[{"m`D", "[", "t", "]"}], "r3`Ki"]}], ")"}]}]}]]}]}], ",", 
     RowBox[{
      RowBox[{
       SuperscriptBox["m`D", "\[Prime]",
        MultilineFunction->None], "[", "t", "]"}], "\[Equal]", 
      RowBox[{
       FractionBox[
        RowBox[{"r3`Vmax", " ", 
         RowBox[{"m`C", "[", "t", "]"}]}], 
        RowBox[{
         RowBox[{"m`C", "[", "t", "]"}], "+", 
         RowBox[{"r3`Km", " ", 
          RowBox[{"(", 
           RowBox[{"1", "+", 
            FractionBox["m`FPP", "r3`Ki2"], "+", 
            FractionBox["m`GPP", "r3`Ki3"], "+", 
            FractionBox["m`GGPP", "r3`Ki4"], "+", 
            FractionBox["m`PhyPP", "r3`Ki5"], "+", 
            FractionBox[
             RowBox[{"m`D", "[", "t", "]"}], "r3`Ki"]}], ")"}]}]}]], "-", 
       FractionBox[
        RowBox[{"r4`Vmax", " ", 
         RowBox[{"m`D", "[", "t", "]"}]}], 
        RowBox[{
         RowBox[{"m`D", "[", "t", "]"}], "+", 
         RowBox[{"r4`Km", " ", 
          RowBox[{"(", 
           RowBox[{"1", "+", 
            FractionBox[
             RowBox[{"m`E", "[", "t", "]"}], "r4`Ki"]}], ")"}]}]}]]}]}], ",", 
     RowBox[{
      RowBox[{
       SuperscriptBox["m`E", "\[Prime]",
        MultilineFunction->None], "[", "t", "]"}], "\[Equal]", 
      RowBox[{
       RowBox[{"-", 
        FractionBox[
         RowBox[{"r5`Vmax", " ", 
          RowBox[{"m`E", "[", "t", "]"}]}], 
         RowBox[{"r5`Km", "+", 
          RowBox[{"m`E", "[", "t", "]"}]}]]}], "+", 
       FractionBox[
        RowBox[{"r4`Vmax", " ", 
         RowBox[{"m`D", "[", "t", "]"}]}], 
        RowBox[{
         RowBox[{"m`D", "[", "t", "]"}], "+", 
         RowBox[{"r4`Km", " ", 
          RowBox[{"(", 
           RowBox[{"1", "+", 
            FractionBox[
             RowBox[{"m`E", "[", "t", "]"}], "r4`Ki"]}], ")"}]}]}]]}]}], ",", 
     RowBox[{
      RowBox[{
       SuperscriptBox["m`F", "\[Prime]",
        MultilineFunction->None], "[", "t", "]"}], "\[Equal]", 
      RowBox[{
       FractionBox[
        RowBox[{"r5`Vmax", " ", 
         RowBox[{"m`E", "[", "t", "]"}]}], 
        RowBox[{"r5`Km", "+", 
         RowBox[{"m`E", "[", "t", "]"}]}]], "-", 
       RowBox[{"r8`a", " ", 
        RowBox[{"m`F", "[", "t", "]"}]}], "+", 
       RowBox[{"r9`a", " ", 
        RowBox[{"m`F2", "[", "t", "]"}]}], "-", 
       RowBox[{"4", " ", "r20`a", " ", 
        RowBox[{"m`F", "[", "t", "]"}], " ", 
        RowBox[{"m`G", "[", "t", "]"}]}], "+", 
       FractionBox[
        RowBox[{"r7`Vmax", " ", 
         RowBox[{"m`G", "[", "t", "]"}]}], 
        RowBox[{"r7`Km", "+", 
         RowBox[{"m`G", "[", "t", "]"}]}]], "-", 
       FractionBox[
        RowBox[{"r6`Vmax", " ", 
         RowBox[{"m`F", "[", "t", "]"}]}], 
        RowBox[{
         RowBox[{"m`F", "[", "t", "]"}], "+", 
         RowBox[{"r6`Km", " ", 
          RowBox[{"(", 
           RowBox[{"1", "+", 
            FractionBox[
             RowBox[{"m`G", "[", "t", "]"}], "r6`Ki"]}], ")"}]}]}]]}]}], ",", 
     RowBox[{
      RowBox[{
       SuperscriptBox["m`F2", "\[Prime]",
        MultilineFunction->None], "[", "t", "]"}], "\[Equal]", 
      RowBox[{
       RowBox[{"r8`a", " ", 
        RowBox[{"m`F", "[", "t", "]"}]}], "-", 
       RowBox[{"r9`a", " ", 
        RowBox[{"m`F2", "[", "t", "]"}]}], "-", 
       RowBox[{"3", " ", "r21`a", " ", 
        RowBox[{"m`F2", "[", "t", "]"}], " ", 
        RowBox[{"m`G2", "[", "t", "]"}]}], "+", 
       FractionBox[
        RowBox[{"r19`Vmax", " ", 
         RowBox[{"m`G2", "[", "t", "]"}]}], 
        RowBox[{"r19`Km", "+", 
         RowBox[{"m`G2", "[", "t", "]"}]}]], "-", 
       FractionBox[
        RowBox[{"r18`Vmax", " ", 
         RowBox[{"m`F2", "[", "t", "]"}]}], 
        RowBox[{
         RowBox[{"m`F2", "[", "t", "]"}], "+", 
         RowBox[{"r18`Km", " ", 
          RowBox[{"(", 
           RowBox[{"1", "+", 
            FractionBox[
             RowBox[{"m`G2", "[", "t", "]"}], "r18`Ki"]}], ")"}]}]}]], "+", 
       FractionBox[
        RowBox[{"r16`Vmax", " ", 
         RowBox[{"m`O", "[", "t", "]"}]}], 
        RowBox[{"r16`Km", "+", 
         RowBox[{"m`O", "[", "t", "]"}]}]]}]}], ",", 
     RowBox[{
      RowBox[{
       SuperscriptBox["m`G", "\[Prime]",
        MultilineFunction->None], "[", "t", "]"}], "\[Equal]", 
      RowBox[{
       RowBox[{
        RowBox[{"-", "r22`a"}], " ", 
        RowBox[{"m`G", "[", "t", "]"}]}], "-", 
       RowBox[{"2", " ", "r20`a", " ", 
        RowBox[{"m`F", "[", "t", "]"}], " ", 
        RowBox[{"m`G", "[", "t", "]"}]}], "-", 
       FractionBox[
        RowBox[{"r7`Vmax", " ", 
         RowBox[{"m`G", "[", "t", "]"}]}], 
        RowBox[{"r7`Km", "+", 
         RowBox[{"m`G", "[", "t", "]"}]}]], "+", 
       FractionBox[
        RowBox[{"r6`Vmax", " ", 
         RowBox[{"m`F", "[", "t", "]"}]}], 
        RowBox[{
         RowBox[{"m`F", "[", "t", "]"}], "+", 
         RowBox[{"r6`Km", " ", 
          RowBox[{"(", 
           RowBox[{"1", "+", 
            FractionBox[
             RowBox[{"m`G", "[", "t", "]"}], "r6`Ki"]}], ")"}]}]}]], "+", 
       RowBox[{"r23`a", " ", 
        RowBox[{"m`G2", "[", "t", "]"}]}]}]}], ",", 
     RowBox[{
      RowBox[{
       SuperscriptBox["m`G2", "\[Prime]",
        MultilineFunction->None], "[", "t", "]"}], "\[Equal]", 
      RowBox[{
       RowBox[{"r22`a", " ", 
        RowBox[{"m`G", "[", "t", "]"}]}], "-", 
       RowBox[{"r23`a", " ", 
        RowBox[{"m`G2", "[", "t", "]"}]}], "-", 
       RowBox[{"r21`a", " ", 
        RowBox[{"m`F2", "[", "t", "]"}], " ", 
        RowBox[{"m`G2", "[", "t", "]"}]}], "-", 
       FractionBox[
        RowBox[{"r19`Vmax", " ", 
         RowBox[{"m`G2", "[", "t", "]"}]}], 
        RowBox[{"r19`Km", "+", 
         RowBox[{"m`G2", "[", "t", "]"}]}]], "+", 
       FractionBox[
        RowBox[{"r18`Vmax", " ", 
         RowBox[{"m`F2", "[", "t", "]"}]}], 
        RowBox[{
         RowBox[{"m`F2", "[", "t", "]"}], "+", 
         RowBox[{"r18`Km", " ", 
          RowBox[{"(", 
           RowBox[{"1", "+", 
            FractionBox[
             RowBox[{"m`G2", "[", "t", "]"}], "r18`Ki"]}], ")"}]}]}]], "+", 
       FractionBox[
        RowBox[{"r17`Vmax", " ", 
         RowBox[{"m`O", "[", "t", "]"}]}], 
        RowBox[{"r17`Km", "+", 
         RowBox[{"m`O", "[", "t", "]"}]}]]}]}], ",", 
     RowBox[{
      RowBox[{
       SuperscriptBox["m`J", "\[Prime]",
        MultilineFunction->None], "[", "t", "]"}], "\[Equal]", 
      RowBox[{
       RowBox[{"-", 
        FractionBox[
         RowBox[{"r11`Vmax", " ", 
          RowBox[{"m`J", "[", "t", "]"}]}], 
         RowBox[{"r11`Km", "+", 
          RowBox[{"m`J", "[", "t", "]"}]}]]}], "+", 
       FractionBox[
        RowBox[{"0.003`", " ", "r10`Vmax", " ", 
         RowBox[{"(", 
          RowBox[{"1", "+", 
           RowBox[{"Tanh", "[", 
            FractionBox[
             RowBox[{
              RowBox[{"-", "24"}], "+", "t", "-", 
              RowBox[{"24", " ", 
               RowBox[{"Floor", "[", 
                FractionBox["t", "24"], "]"}]}]}], "Tsubs"], "]"}], "+", 
           RowBox[{"Tanh", "[", 
            FractionBox[
             RowBox[{"t", "-", 
              RowBox[{"24", " ", 
               RowBox[{"Floor", "[", 
                FractionBox["t", "24"], "]"}]}]}], "Tsubs"], "]"}], "-", 
           RowBox[{"Tanh", "[", 
            FractionBox[
             RowBox[{
              RowBox[{"-", "dusksubs"}], "+", "t", "-", 
              RowBox[{"24", " ", 
               RowBox[{"Floor", "[", 
                FractionBox["t", "24"], "]"}]}]}], "Tsubs"], "]"}]}], ")"}]}], 
        RowBox[{
         RowBox[{"r10`Km", " ", 
          RowBox[{"(", 
           RowBox[{"1", "+", 
            FractionBox[
             RowBox[{"m`F2", "[", "t", "]"}], "r10`Ki"], "+", 
            FractionBox[
             RowBox[{"m`G2", "[", "t", "]"}], "r10`Ki2"]}], ")"}]}], "+", 
         RowBox[{"0.003`", " ", 
          RowBox[{"(", 
           RowBox[{"1", "+", 
            RowBox[{"Tanh", "[", 
             FractionBox[
              RowBox[{
               RowBox[{"-", "24"}], "+", "t", "-", 
               RowBox[{"24", " ", 
                RowBox[{"Floor", "[", 
                 FractionBox["t", "24"], "]"}]}]}], "Tsubs"], "]"}], "+", 
            RowBox[{"Tanh", "[", 
             FractionBox[
              RowBox[{"t", "-", 
               RowBox[{"24", " ", 
                RowBox[{"Floor", "[", 
                 FractionBox["t", "24"], "]"}]}]}], "Tsubs"], "]"}], "-", 
            RowBox[{"Tanh", "[", 
             FractionBox[
              RowBox[{
               RowBox[{"-", "dusksubs"}], "+", "t", "-", 
               RowBox[{"24", " ", 
                RowBox[{"Floor", "[", 
                 FractionBox["t", "24"], "]"}]}]}], "Tsubs"], "]"}]}], 
           ")"}]}]}]]}]}], ",", 
     RowBox[{
      RowBox[{
       SuperscriptBox["m`K", "\[Prime]",
        MultilineFunction->None], "[", "t", "]"}], "\[Equal]", 
      RowBox[{
       FractionBox[
        RowBox[{"r11`Vmax", " ", 
         RowBox[{"m`J", "[", "t", "]"}]}], 
        RowBox[{"r11`Km", "+", 
         RowBox[{"m`J", "[", "t", "]"}]}]], "-", 
       FractionBox[
        RowBox[{"r12`Vmax", " ", 
         RowBox[{"m`K", "[", "t", "]"}]}], 
        RowBox[{"r12`Km", "+", 
         RowBox[{"m`K", "[", "t", "]"}]}]]}]}], ",", 
     RowBox[{
      RowBox[{
       SuperscriptBox["m`L", "\[Prime]",
        MultilineFunction->None], "[", "t", "]"}], "\[Equal]", 
      RowBox[{
       FractionBox[
        RowBox[{"r12`Vmax", " ", 
         RowBox[{"m`K", "[", "t", "]"}]}], 
        RowBox[{"r12`Km", "+", 
         RowBox[{"m`K", "[", "t", "]"}]}]], "-", 
       FractionBox[
        RowBox[{"r13`Vmax", " ", 
         RowBox[{"m`L", "[", "t", "]"}]}], 
        RowBox[{"r13`Km", "+", 
         RowBox[{"m`L", "[", "t", "]"}]}]]}]}], ",", 
     RowBox[{
      RowBox[{
       SuperscriptBox["m`M", "\[Prime]",
        MultilineFunction->None], "[", "t", "]"}], "\[Equal]", 
      RowBox[{
       FractionBox[
        RowBox[{"r13`Vmax", " ", 
         RowBox[{"m`L", "[", "t", "]"}]}], 
        RowBox[{"r13`Km", "+", 
         RowBox[{"m`L", "[", "t", "]"}]}]], "-", 
       FractionBox[
        RowBox[{"r14`Vmax", " ", 
         RowBox[{"m`M", "[", "t", "]"}]}], 
        RowBox[{"r14`Km", "+", 
         RowBox[{"m`M", "[", "t", "]"}]}]]}]}], ",", 
     RowBox[{
      RowBox[{
       SuperscriptBox["m`N", "\[Prime]",
        MultilineFunction->None], "[", "t", "]"}], "\[Equal]", 
      RowBox[{
       FractionBox[
        RowBox[{"r14`Vmax", " ", 
         RowBox[{"m`M", "[", "t", "]"}]}], 
        RowBox[{"r14`Km", "+", 
         RowBox[{"m`M", "[", "t", "]"}]}]], "-", 
       FractionBox[
        RowBox[{"r15`Vmax", " ", 
         RowBox[{"m`N", "[", "t", "]"}]}], 
        RowBox[{"r15`Km", "+", 
         RowBox[{"m`N", "[", "t", "]"}]}]]}]}], ",", 
     RowBox[{
      RowBox[{
       SuperscriptBox["m`O", "\[Prime]",
        MultilineFunction->None], "[", "t", "]"}], "\[Equal]", 
      RowBox[{
       FractionBox[
        RowBox[{"r15`Vmax", " ", 
         RowBox[{"m`N", "[", "t", "]"}]}], 
        RowBox[{"r15`Km", "+", 
         RowBox[{"m`N", "[", "t", "]"}]}]], "-", 
       FractionBox[
        RowBox[{"r16`Vmax", " ", 
         RowBox[{"m`O", "[", "t", "]"}]}], 
        RowBox[{"r16`Km", "+", 
         RowBox[{"m`O", "[", "t", "]"}]}]], "-", 
       FractionBox[
        RowBox[{"r17`Vmax", " ", 
         RowBox[{"m`O", "[", "t", "]"}]}], 
        RowBox[{"r17`Km", "+", 
         RowBox[{"m`O", "[", "t", "]"}]}]]}]}]}], "}"}], ",", "DepVarsConc"}],
   "]"}]], "Output",
 CellChangeTimes->{
  3.773032263230405*^9, 3.7735597422590313`*^9, 3.7825550400803347`*^9, 
   3.782711655650159*^9, 3.782731903316701*^9, 3.7832374243215847`*^9, 
   3.7852425265873027`*^9, 3.7852427696753035`*^9, 3.7852596460477066`*^9, 
   3.787640854717206*^9, 3.79093109672532*^9, 3.8303269807167883`*^9, 
   3.830327249522256*^9, 3.830327678032402*^9, 3.830486423732119*^9, 
   3.830501996026781*^9, 3.8305834390049815`*^9, 3.831010922794694*^9, 
   3.8310159665655537`*^9, 3.831023404296677*^9, 3.858330021597805*^9, 
   3.8593496938181906`*^9, 3.8593569605071383`*^9, 3.859359907430276*^9, 
   3.859436096730482*^9, 3.859451900217223*^9, 3.859453456486004*^9, 
   3.8594543162343283`*^9, 3.859522412973895*^9, 3.8596061250563*^9, 
   3.859869578791264*^9, 3.860039480480586*^9, 3.860138806352301*^9, 
   3.8602081993513846`*^9, 3.860483425508835*^9, 3.8605588308297186`*^9, 
   3.861779788272874*^9, 3.863582957166868*^9, 3.86368159530474*^9, 
   3.8637571586540403`*^9, 3.8642768640237737`*^9, 3.877589087612524*^9, 
   3.877756959216421*^9, 3.893909786259492*^9, 3.8939110482740793`*^9, 
   3.893911153896644*^9, 3.893923543041447*^9, 3.8939235886870885`*^9, 
   3.893926143329714*^9, 3.8940976915227785`*^9, 3.8940978243049097`*^9, 
   3.894516292129204*^9, 3.8945300797559657`*^9, 3.894615330174057*^9, 
   3.8971229258625164`*^9, 3.899178538619424*^9, 3.9028230255915766`*^9, 
   3.907910211607797*^9, 3.9079104276812305`*^9, 3.9079114040720663`*^9, 
   3.907911698388903*^9, 3.9079132601319475`*^9, 3.907925669539431*^9, 
   3.9079260987790394`*^9, 3.907928498543868*^9, 3.908014302346754*^9, 
   3.90862263669003*^9, 3.908704363490499*^9, 3.908860597012121*^9, 
   3.9088648878333497`*^9, 3.909042119579605*^9, 3.909052825579857*^9, 
   3.909053908157968*^9, 3.9092022881957655`*^9, 3.9092058702702913`*^9, 
   3.909206032556027*^9, 3.9092175880124607`*^9, 3.909464963116761*^9, 
   3.909482594221076*^9, 3.9095494294199867`*^9, {3.919107602104927*^9, 
   3.9191076101358676`*^9}, 3.9191076822304335`*^9, 3.9191082937983394`*^9, 
   3.9289879370524273`*^9},
 CellLabel->"Out[20]=",ExpressionUUID->"806ea81d-286d-4312-93c2-cb31f7a16160"]
}, Open  ]],

Cell[CellGroupData[{

Cell["\<\
DepVars=DepVarWT={m`B,m`C,m`D,m`E,m`F,m`F2,m`G,m`G2,m`J,m`K,m`L,m`M,m`N,m`O}\
\>", "Input",
 CellChangeTimes->{{3.859453443625137*^9, 3.859453447513479*^9}},
 CellLabel->"In[21]:=",ExpressionUUID->"cb73d86e-8d95-4f8a-900e-ba2add84ddc0"],

Cell[BoxData[
 RowBox[{"{", 
  RowBox[{
  "m`B", ",", "m`C", ",", "m`D", ",", "m`E", ",", "m`F", ",", "m`F2", ",", 
   "m`G", ",", "m`G2", ",", "m`J", ",", "m`K", ",", "m`L", ",", "m`M", ",", 
   "m`N", ",", "m`O"}], "}"}]], "Output",
 CellChangeTimes->{
  3.7730322626367636`*^9, 3.7735597407770224`*^9, 3.7825550109353347`*^9, 
   3.7826449441784506`*^9, 3.7827116303596015`*^9, 3.7827318976711874`*^9, 
   3.7832374201075835`*^9, 3.7852425135813026`*^9, 3.7852595888586054`*^9, 
   3.7876408224033394`*^9, 3.790931047413014*^9, 3.8303269783590345`*^9, 
   3.8303272131505766`*^9, 3.8304863779987507`*^9, 3.830501652542712*^9, 
   3.830583394728631*^9, 3.8310109215173683`*^9, 3.8310159655190496`*^9, 
   3.8310234033232794`*^9, 3.858330021092268*^9, 3.859349693321559*^9, 
   3.8593569601581197`*^9, 3.859359906995657*^9, 3.8594360962128053`*^9, 
   3.859451899808525*^9, 3.8594534560556126`*^9, 3.859454315894624*^9, 
   3.859522412482578*^9, 3.8596061243787527`*^9, 3.859869578247897*^9, 
   3.8600394799763417`*^9, 3.860138805818105*^9, 3.860208198823492*^9, 
   3.8604834251206183`*^9, 3.8605588303858643`*^9, 3.861779787596653*^9, 
   3.863582956572723*^9, 3.8636815948156977`*^9, 3.863757158135624*^9, 
   3.8642768633161345`*^9, 3.8775890870204763`*^9, 3.8777569585294514`*^9, 
   3.89390964047178*^9, 3.893911047789435*^9, 3.893911153214142*^9, 
   3.8939235423179483`*^9, 3.8939235879278507`*^9, 3.8939261429005632`*^9, 
   3.8940976910415173`*^9, 3.894097823745097*^9, 3.8945162916368628`*^9, 
   3.894530079153693*^9, 3.8946153296743164`*^9, 3.897122925015576*^9, 
   3.899178538024276*^9, 3.902823025144189*^9, 3.9079098559776545`*^9, 
   3.907913001612462*^9, 3.9079256651378975`*^9, 3.907926094725938*^9, 
   3.907928493973995*^9, 3.908014297650728*^9, 3.9086225811984444`*^9, 
   3.9087047662140303`*^9, 3.9088605986051636`*^9, 3.9088648889442186`*^9, 
   3.909042119616803*^9, 3.9090528256138697`*^9, 3.909053908194268*^9, 
   3.909202288228544*^9, 3.909205870298084*^9, 3.909206032588079*^9, 
   3.9092175880443897`*^9, 3.9094649631612377`*^9, 3.9094825942258472`*^9, 
   3.909549429456854*^9, {3.9191076021351376`*^9, 3.9191076101663876`*^9}, 
   3.9191076822622056`*^9, 3.9191082938290777`*^9, 3.928987937071395*^9},
 CellLabel->"Out[21]=",ExpressionUUID->"0722a0b0-5a70-48d3-891e-ac2c29b52e81"]
}, Open  ]],

Cell[CellGroupData[{

Cell["\<\
DepVarsString={ToString[B],ToString[C],ToString[D],ToString[E],ToString[F],\
ToString[F2],ToString[G],ToString[G2],ToString[J],ToString[K],ToString[L],\
ToString[M],ToString[N],ToString[O]}\
\>", "Input",
 CellLabel->"In[22]:=",ExpressionUUID->"4db52e80-7828-42a1-b302-c693c3a0f57e"],

Cell[BoxData[
 RowBox[{"{", 
  RowBox[{"\<\"B\"\>", ",", "\<\"C\"\>", ",", "\<\"D\"\>", ",", "\<\"E\"\>", 
   ",", "\<\"F\"\>", ",", "\<\"F2\"\>", ",", "\<\"G\"\>", ",", "\<\"G2\"\>", 
   ",", "\<\"J\"\>", ",", "\<\"K\"\>", ",", "\<\"L\"\>", ",", "\<\"M\"\>", 
   ",", "\<\"N\"\>", ",", "\<\"O\"\>"}], "}"}]], "Output",
 CellChangeTimes->{
  3.773032262683652*^9, 3.7735597408550224`*^9, 3.7825550119463334`*^9, 
   3.782644945404483*^9, 3.7827116312860665`*^9, 3.7827318982391877`*^9, 
   3.783237420320607*^9, 3.7852425137743025`*^9, 3.785259589790199*^9, 
   3.7876408225003405`*^9, 3.7909310485221825`*^9, 3.8303269784683847`*^9, 
   3.8303272143878546`*^9, 3.8304863921235275`*^9, 3.830501654788329*^9, 
   3.830583394922111*^9, 3.831010921594516*^9, 3.8310159655842104`*^9, 
   3.8310234033809*^9, 3.8583300211512003`*^9, 3.859349693382206*^9, 
   3.8593569601837816`*^9, 3.8593599070219393`*^9, 3.8594360962756004`*^9, 
   3.859451899833499*^9, 3.8594534560821843`*^9, 3.8594543159204965`*^9, 
   3.859522412507398*^9, 3.8596061243858595`*^9, 3.859869578314805*^9, 
   3.8600394800014915`*^9, 3.86013880584813*^9, 3.8602081988564034`*^9, 
   3.8604834251375756`*^9, 3.8605588304050217`*^9, 3.86177978762757*^9, 
   3.8635829566345634`*^9, 3.8636815948452463`*^9, 3.8637571581616817`*^9, 
   3.864276863351143*^9, 3.8775890870608983`*^9, 3.8777569585814514`*^9, 
   3.893909641435705*^9, 3.89391104781961*^9, 3.893911153257413*^9, 
   3.8939235423482018`*^9, 3.8939235879581842`*^9, 3.8939261429274015`*^9, 
   3.8940976910925503`*^9, 3.894097823778025*^9, 3.894516291676504*^9, 
   3.8945300791899643`*^9, 3.8946153297291794`*^9, 3.897122925071018*^9, 
   3.899178538089656*^9, 3.9028230251714787`*^9, 3.9079098569508047`*^9, 
   3.907913003993267*^9, 3.907925665189669*^9, 3.907926094770254*^9, 
   3.9079284940251527`*^9, 3.908014297744656*^9, 3.9086225831978254`*^9, 
   3.908704767030633*^9, 3.9088605994766464`*^9, 3.908864889855136*^9, 
   3.909042119623829*^9, 3.909052825622147*^9, 3.9090539082041807`*^9, 
   3.9092022882345123`*^9, 3.9092058703055058`*^9, 3.9092060325942535`*^9, 
   3.909217588078453*^9, 3.90946496320296*^9, 3.909482594255612*^9, 
   3.9095494294974256`*^9, {3.9191076021672583`*^9, 3.9191076102053833`*^9}, 
   3.9191076822912436`*^9, 3.919108293859224*^9, 3.9289879370814514`*^9},
 CellLabel->"Out[22]=",ExpressionUUID->"b30bc203-0086-4909-9428-dcd29f2c8bd2"]
}, Open  ]],

Cell[CellGroupData[{

Cell["\<\
SubsDepVarsWithT={m`B->m`B[t],m`C->m`C[t],m`D->m`D[t],m`E->m`E[t],m`F->m`F[t],\
m`F2->m`F2[t],m`G->m`G[t],m`G2->m`G2[t],m`J->m`J[t],m`K->m`K[t],m`L->m`L[t],m`\
M->m`M[t],m`N->m`N[t],m`O->m`O[t]}\
\>", "Input",
 CellLabel->"In[23]:=",ExpressionUUID->"dab9e710-cc2a-40fe-9535-91dd1c2a6105"],

Cell[BoxData[
 RowBox[{"{", 
  RowBox[{
   RowBox[{"m`B", "\[Rule]", 
    RowBox[{"m`B", "[", "t", "]"}]}], ",", 
   RowBox[{"m`C", "\[Rule]", 
    RowBox[{"m`C", "[", "t", "]"}]}], ",", 
   RowBox[{"m`D", "\[Rule]", 
    RowBox[{"m`D", "[", "t", "]"}]}], ",", 
   RowBox[{"m`E", "\[Rule]", 
    RowBox[{"m`E", "[", "t", "]"}]}], ",", 
   RowBox[{"m`F", "\[Rule]", 
    RowBox[{"m`F", "[", "t", "]"}]}], ",", 
   RowBox[{"m`F2", "\[Rule]", 
    RowBox[{"m`F2", "[", "t", "]"}]}], ",", 
   RowBox[{"m`G", "\[Rule]", 
    RowBox[{"m`G", "[", "t", "]"}]}], ",", 
   RowBox[{"m`G2", "\[Rule]", 
    RowBox[{"m`G2", "[", "t", "]"}]}], ",", 
   RowBox[{"m`J", "\[Rule]", 
    RowBox[{"m`J", "[", "t", "]"}]}], ",", 
   RowBox[{"m`K", "\[Rule]", 
    RowBox[{"m`K", "[", "t", "]"}]}], ",", 
   RowBox[{"m`L", "\[Rule]", 
    RowBox[{"m`L", "[", "t", "]"}]}], ",", 
   RowBox[{"m`M", "\[Rule]", 
    RowBox[{"m`M", "[", "t", "]"}]}], ",", 
   RowBox[{"m`N", "\[Rule]", 
    RowBox[{"m`N", "[", "t", "]"}]}], ",", 
   RowBox[{"m`O", "\[Rule]", 
    RowBox[{"m`O", "[", "t", "]"}]}]}], "}"}]], "Output",
 CellChangeTimes->{
  3.773032262699249*^9, 3.7735597409170237`*^9, 3.782555013467368*^9, 
   3.7826449461275043`*^9, 3.7827116324536524`*^9, 3.7827318984281883`*^9, 
   3.783237420495584*^9, 3.7852425139983025`*^9, 3.785259590654719*^9, 
   3.7876408226013393`*^9, 3.790931050044347*^9, 3.8303269785621195`*^9, 
   3.830327215393565*^9, 3.830486393001979*^9, 3.830501656640625*^9, 
   3.830583396999902*^9, 3.8310109216415987`*^9, 3.8310159656299677`*^9, 
   3.831023403425107*^9, 3.8583300211754885`*^9, 3.859349693411758*^9, 
   3.8593569601901836`*^9, 3.859359907044735*^9, 3.85943609630501*^9, 
   3.8594518998581347`*^9, 3.8594534560886602`*^9, 3.859454315927208*^9, 
   3.859522412537408*^9, 3.8596061244150734`*^9, 3.8598695783407784`*^9, 
   3.860039480009097*^9, 3.860138805855158*^9, 3.86020819888433*^9, 
   3.860483425153777*^9, 3.8605588304113255`*^9, 3.86177978765749*^9, 
   3.863582956663385*^9, 3.8636815948757496`*^9, 3.863757158187244*^9, 
   3.864276863378853*^9, 3.877589087092524*^9, 3.8777569586114206`*^9, 
   3.8939096423338623`*^9, 3.8939110478381257`*^9, 3.8939111532928495`*^9, 
   3.893923542378687*^9, 3.893923587988731*^9, 3.8939261429467278`*^9, 
   3.894097691125061*^9, 3.8940978238046293`*^9, 3.8945162917014503`*^9, 
   3.8945300792253017`*^9, 3.8946153297352705`*^9, 3.8971229251124554`*^9, 
   3.899178538110921*^9, 3.9028230251915092`*^9, 3.90790985801952*^9, 
   3.9079130051893845`*^9, 3.9079256652284985`*^9, 3.9079260948250127`*^9, 
   3.9079284940684876`*^9, 3.9080142978011975`*^9, 3.908622594146487*^9, 
   3.9087047677580633`*^9, 3.9088606003096867`*^9, 3.9088648908716483`*^9, 
   3.9090421196571255`*^9, 3.909052825662163*^9, 3.9090539082420807`*^9, 
   3.9092022882704887`*^9, 3.909205870311263*^9, 3.9092060326234913`*^9, 
   3.9092175881125746`*^9, 3.909464963212573*^9, 3.9094825942807655`*^9, 
   3.909549429504833*^9, {3.9191076022049127`*^9, 3.919107610241391*^9}, 
   3.9191076823234663`*^9, 3.9191082938957567`*^9, 3.92898793710105*^9},
 CellLabel->"Out[23]=",ExpressionUUID->"d834e694-0040-4edf-a548-d10fc516d958"]
}, Open  ]],

Cell[CellGroupData[{

Cell["DepVarsWithT=DepVars /. SubsDepVarsWithT", "Input",
 CellLabel->"In[24]:=",ExpressionUUID->"d54bd683-f98e-42fb-a828-353c11caa093"],

Cell[BoxData[
 RowBox[{"{", 
  RowBox[{
   RowBox[{"m`B", "[", "t", "]"}], ",", 
   RowBox[{"m`C", "[", "t", "]"}], ",", 
   RowBox[{"m`D", "[", "t", "]"}], ",", 
   RowBox[{"m`E", "[", "t", "]"}], ",", 
   RowBox[{"m`F", "[", "t", "]"}], ",", 
   RowBox[{"m`F2", "[", "t", "]"}], ",", 
   RowBox[{"m`G", "[", "t", "]"}], ",", 
   RowBox[{"m`G2", "[", "t", "]"}], ",", 
   RowBox[{"m`J", "[", "t", "]"}], ",", 
   RowBox[{"m`K", "[", "t", "]"}], ",", 
   RowBox[{"m`L", "[", "t", "]"}], ",", 
   RowBox[{"m`M", "[", "t", "]"}], ",", 
   RowBox[{"m`N", "[", "t", "]"}], ",", 
   RowBox[{"m`O", "[", "t", "]"}]}], "}"}]], "Output",
 CellChangeTimes->{
  3.7730322627148976`*^9, 3.773559740977022*^9, 3.7825550147733865`*^9, 
   3.78264494689245*^9, 3.7827116334125*^9, 3.7827318986141872`*^9, 
   3.7832374206695833`*^9, 3.785242514226303*^9, 3.7852595915175233`*^9, 
   3.7876408227021723`*^9, 3.790931050807978*^9, 3.8303269786401834`*^9, 
   3.830327216408987*^9, 3.8304863942678347`*^9, 3.8305016583074846`*^9, 
   3.830583399200009*^9, 3.831010921694908*^9, 3.8310159656755505`*^9, 
   3.831023403467103*^9, 3.858330021182474*^9, 3.8593496934217296`*^9, 
   3.859356960211645*^9, 3.859359907068802*^9, 3.8594360963123817`*^9, 
   3.859451899865405*^9, 3.859453456116909*^9, 3.8594543159325533`*^9, 
   3.8595224125438595`*^9, 3.859606124447089*^9, 3.8598695783470745`*^9, 
   3.8600394800314193`*^9, 3.8601388058833575`*^9, 3.860208198912255*^9, 
   3.8604834251684904`*^9, 3.8605588304364243`*^9, 3.861779787664471*^9, 
   3.863582956689234*^9, 3.8636815949009237`*^9, 3.8637571582173214`*^9, 
   3.864276863408956*^9, 3.877589087114524*^9, 3.8777569586534233`*^9, 
   3.8939096437161484`*^9, 3.893911047847124*^9, 3.8939111533027534`*^9, 
   3.8939235424107437`*^9, 3.8939235880147324`*^9, 3.8939261429553537`*^9, 
   3.8940976911571026`*^9, 3.8940978238299956`*^9, 3.8945162917075014`*^9, 
   3.8945300792538977`*^9, 3.8946153297599497`*^9, 3.897122925148672*^9, 
   3.89917853813338*^9, 3.9028230252111273`*^9, 3.9079098587842894`*^9, 
   3.907913006241257*^9, 3.90792566526434*^9, 3.907926094863842*^9, 
   3.907928494116168*^9, 3.908014297880305*^9, 3.9086225953732395`*^9, 
   3.90870476840221*^9, 3.908860601024143*^9, 3.9088648917986603`*^9, 
   3.9090421196908092`*^9, 3.909052825673379*^9, 3.9090539082821817`*^9, 
   3.9092022882773695`*^9, 3.9092058703396206`*^9, 3.90920603265073*^9, 
   3.9092175881223087`*^9, 3.9094649632535777`*^9, 3.9094825942877703`*^9, 
   3.90954942954294*^9, {3.91910760223559*^9, 3.9191076102513905`*^9}, 
   3.9191076823537135`*^9, 3.919108293931239*^9, 3.9289879371100492`*^9},
 CellLabel->"Out[24]=",ExpressionUUID->"0f1fc65e-77d1-4d75-bc1e-e46e257d9f16"]
}, Open  ]],

Cell[CellGroupData[{

Cell["\<\
DepVarsWithTDiff=Table[DepVars[[i]]'[t],{i,1,Length[DepVars]}]\
\>", "Input",
 CellLabel->"In[25]:=",ExpressionUUID->"5f1f0888-a42d-4f13-9f1c-3cf7661f92ee"],

Cell[BoxData[
 RowBox[{"{", 
  RowBox[{
   RowBox[{
    SuperscriptBox["m`B", "\[Prime]",
     MultilineFunction->None], "[", "t", "]"}], ",", 
   RowBox[{
    SuperscriptBox["m`C", "\[Prime]",
     MultilineFunction->None], "[", "t", "]"}], ",", 
   RowBox[{
    SuperscriptBox["m`D", "\[Prime]",
     MultilineFunction->None], "[", "t", "]"}], ",", 
   RowBox[{
    SuperscriptBox["m`E", "\[Prime]",
     MultilineFunction->None], "[", "t", "]"}], ",", 
   RowBox[{
    SuperscriptBox["m`F", "\[Prime]",
     MultilineFunction->None], "[", "t", "]"}], ",", 
   RowBox[{
    SuperscriptBox["m`F2", "\[Prime]",
     MultilineFunction->None], "[", "t", "]"}], ",", 
   RowBox[{
    SuperscriptBox["m`G", "\[Prime]",
     MultilineFunction->None], "[", "t", "]"}], ",", 
   RowBox[{
    SuperscriptBox["m`G2", "\[Prime]",
     MultilineFunction->None], "[", "t", "]"}], ",", 
   RowBox[{
    SuperscriptBox["m`J", "\[Prime]",
     MultilineFunction->None], "[", "t", "]"}], ",", 
   RowBox[{
    SuperscriptBox["m`K", "\[Prime]",
     MultilineFunction->None], "[", "t", "]"}], ",", 
   RowBox[{
    SuperscriptBox["m`L", "\[Prime]",
     MultilineFunction->None], "[", "t", "]"}], ",", 
   RowBox[{
    SuperscriptBox["m`M", "\[Prime]",
     MultilineFunction->None], "[", "t", "]"}], ",", 
   RowBox[{
    SuperscriptBox["m`N", "\[Prime]",
     MultilineFunction->None], "[", "t", "]"}], ",", 
   RowBox[{
    SuperscriptBox["m`O", "\[Prime]",
     MultilineFunction->None], "[", "t", "]"}]}], "}"}]], "Output",
 CellChangeTimes->{
  3.773032262730497*^9, 3.773559741076023*^9, 3.782555015484334*^9, 
   3.7826449475974503`*^9, 3.782711642752565*^9, 3.7827318988001876`*^9, 
   3.783237420838584*^9, 3.785242514459304*^9, 3.785259592326558*^9, 
   3.787640822871207*^9, 3.790931051513242*^9, 3.8303269787316446`*^9, 
   3.83032721715884*^9, 3.8304863950889454`*^9, 3.830501659352635*^9, 
   3.8305834001710453`*^9, 3.8310109217487636`*^9, 3.8310159657224417`*^9, 
   3.8310234035108733`*^9, 3.8583300212062087`*^9, 3.859349693446663*^9, 
   3.8593569602216883`*^9, 3.8593599070764427`*^9, 3.859436096339872*^9, 
   3.859451899870073*^9, 3.8594534561415367`*^9, 3.859454315953533*^9, 
   3.859522412570072*^9, 3.859606124480223*^9, 3.8598695783713636`*^9, 
   3.8600394800605145`*^9, 3.8601388059095764`*^9, 3.860208198942176*^9, 
   3.8604834251834784`*^9, 3.8605588304548674`*^9, 3.8617797876953883`*^9, 
   3.863582956717907*^9, 3.8636815949129453`*^9, 3.863757158224759*^9, 
   3.8642768634433765`*^9, 3.877589087142524*^9, 3.8777569586894197`*^9, 
   3.893909644725318*^9, 3.893911047869318*^9, 3.8939111533408017`*^9, 
   3.893923542437665*^9, 3.8939235880488834`*^9, 3.8939261429764223`*^9, 
   3.8940976911883883`*^9, 3.894097823857446*^9, 3.8945162917334757`*^9, 
   3.8945300792818604`*^9, 3.894615329766165*^9, 3.897122925179739*^9, 
   3.8991785381624265`*^9, 3.9028230252292137`*^9, 3.9079098635035467`*^9, 
   3.9079130075960126`*^9, 3.90792566532109*^9, 3.9079260949102154`*^9, 
   3.9079284941579876`*^9, 3.9080142979221835`*^9, 3.9086225963714504`*^9, 
   3.908704769078495*^9, 3.908860601730255*^9, 3.908864892685961*^9, 
   3.909042119699463*^9, 3.9090528257155075`*^9, 3.909053908323626*^9, 
   3.9092022883103094`*^9, 3.9092058703707805`*^9, 3.909206032684067*^9, 
   3.909217588153471*^9, 3.9094649632969456`*^9, 3.909482594312935*^9, 
   3.9095494295511165`*^9, {3.9191076022718945`*^9, 3.9191076102829056`*^9}, 
   3.919107682387714*^9, 3.919108293959875*^9, 3.9289879371300497`*^9},
 CellLabel->"Out[25]=",ExpressionUUID->"22dc4d3b-ccb9-4ba0-9f55-77ba6911803b"]
}, Open  ]],

Cell[CellGroupData[{

Cell["\<\
DepVarsConc={m`B[0]==0.01,m`C[0]==0.01,m`D[0]==0.01,m`E[0]==0.01,m`F[0]==0.01,\
m`F2[0]==0.01,m`G[0]==0.01,m`G2[0]==0.01,m`J[0]==0.01,m`K[0]==0.01,m`L[0]==0.\
01,m`M[0]==0.01,m`N[0]==0.01,m`O[0]==0.01}\
\>", "Input",
 CellLabel->"In[26]:=",ExpressionUUID->"6a57315e-15a7-4782-a143-9e2a8a4cddac"],

Cell[BoxData[
 RowBox[{"{", 
  RowBox[{
   RowBox[{
    RowBox[{"m`B", "[", "0", "]"}], "\[Equal]", "0.01`"}], ",", 
   RowBox[{
    RowBox[{"m`C", "[", "0", "]"}], "\[Equal]", "0.01`"}], ",", 
   RowBox[{
    RowBox[{"m`D", "[", "0", "]"}], "\[Equal]", "0.01`"}], ",", 
   RowBox[{
    RowBox[{"m`E", "[", "0", "]"}], "\[Equal]", "0.01`"}], ",", 
   RowBox[{
    RowBox[{"m`F", "[", "0", "]"}], "\[Equal]", "0.01`"}], ",", 
   RowBox[{
    RowBox[{"m`F2", "[", "0", "]"}], "\[Equal]", "0.01`"}], ",", 
   RowBox[{
    RowBox[{"m`G", "[", "0", "]"}], "\[Equal]", "0.01`"}], ",", 
   RowBox[{
    RowBox[{"m`G2", "[", "0", "]"}], "\[Equal]", "0.01`"}], ",", 
   RowBox[{
    RowBox[{"m`J", "[", "0", "]"}], "\[Equal]", "0.01`"}], ",", 
   RowBox[{
    RowBox[{"m`K", "[", "0", "]"}], "\[Equal]", "0.01`"}], ",", 
   RowBox[{
    RowBox[{"m`L", "[", "0", "]"}], "\[Equal]", "0.01`"}], ",", 
   RowBox[{
    RowBox[{"m`M", "[", "0", "]"}], "\[Equal]", "0.01`"}], ",", 
   RowBox[{
    RowBox[{"m`N", "[", "0", "]"}], "\[Equal]", "0.01`"}], ",", 
   RowBox[{
    RowBox[{"m`O", "[", "0", "]"}], "\[Equal]", "0.01`"}]}], "}"}]], "Output",
 CellChangeTimes->{
  3.773032262746114*^9, 3.773559741145023*^9, 3.782555016199336*^9, 
   3.7826449482494497`*^9, 3.7827116434927835`*^9, 3.7827318993321877`*^9, 
   3.783237421007584*^9, 3.7852425146713037`*^9, 3.7852595930155745`*^9, 
   3.7876408229720716`*^9, 3.790931052141568*^9, 3.8303269788253803`*^9, 
   3.830327217955558*^9, 3.8304863959384527`*^9, 3.83050166028701*^9, 
   3.8305834012715216`*^9, 3.831010921800331*^9, 3.831015965776058*^9, 
   3.831023403555037*^9, 3.8583300212175236`*^9, 3.8593496934543715`*^9, 
   3.8593569602426643`*^9, 3.85935990708217*^9, 3.8594360963468704`*^9, 
   3.8594518998977118`*^9, 3.859453456148987*^9, 3.8594543159597955`*^9, 
   3.859522412578083*^9, 3.8596061245117073`*^9, 3.8598695783784018`*^9, 
   3.8600394800930595`*^9, 3.8601388059179506`*^9, 3.860208198951152*^9, 
   3.860483425200015*^9, 3.8605588304620924`*^9, 3.86177978772633*^9, 
   3.863582956747525*^9, 3.8636815949360313`*^9, 3.863757158250943*^9, 
   3.8642768634706564`*^9, 3.8775890871655245`*^9, 3.8777569587154207`*^9, 
   3.893909646185779*^9, 3.8939110478773184`*^9, 3.8939111533507724`*^9, 
   3.8939235424662437`*^9, 3.893923588083249*^9, 3.8939261429973764`*^9, 
   3.8940976911963997`*^9, 3.894097823867177*^9, 3.894516291740657*^9, 
   3.894530079289873*^9, 3.8946153297721663`*^9, 3.8971229252145233`*^9, 
   3.899178538172426*^9, 3.9028230252394905`*^9, 3.9079098649256964`*^9, 
   3.9079130091258287`*^9, 3.907925665363926*^9, 3.9079260949580035`*^9, 
   3.907928494202318*^9, 3.9080142979600163`*^9, 3.908622597419742*^9, 
   3.908704769905039*^9, 3.908860602403619*^9, 3.9088648937022653`*^9, 
   3.9090421197335835`*^9, 3.909052825757876*^9, 3.909053908365456*^9, 
   3.909202288344479*^9, 3.909205870400558*^9, 3.9092060327186484`*^9, 
   3.909217588185235*^9, 3.9094649633064623`*^9, 3.909482594320928*^9, 
   3.9095494295870857`*^9, {3.919107602306532*^9, 3.9191076103169384`*^9}, 
   3.9191076824201975`*^9, 3.919108293992572*^9, 3.9289879371482487`*^9},
 CellLabel->"Out[26]=",ExpressionUUID->"327938c3-abbb-42d1-9877-363b7fa45b12"]
}, Open  ]]
}, Closed]],

Cell[CellGroupData[{

Cell["Model C input", "Subsection",
 CellChangeTimes->{{3.7730319460457597`*^9, 3.7730319617764373`*^9}, {
   3.907910440516469*^9, 3.9079104409981637`*^9}, {3.907911161515436*^9, 
   3.9079111620341406`*^9}, {3.9079112937794437`*^9, 3.907911296105609*^9}, 
   3.9079113330097084`*^9, {3.907911416489684*^9, 3.9079114393377433`*^9}, {
   3.9090421119568624`*^9, 3.9090421150297565`*^9}, {3.9092097440694737`*^9, 
   3.909209745724529*^9}},ExpressionUUID->"2db99aa6-e2ba-4134-9c49-\
76d6efbd9431"],

Cell[CellGroupData[{

Cell["IndVarValsModel={m`A->0.35,m`H->0.006,m`Z->1.6}", "Input",
 CellChangeTimes->{
  3.89390900633559*^9, {3.893909461703747*^9, 3.8939094702389936`*^9}, {
   3.8939095010555735`*^9, 3.8939095128631687`*^9}, {3.8939109552493644`*^9, 
   3.8939109697533493`*^9}, {3.8939110346426535`*^9, 
   3.8939110364974737`*^9}, {3.893911113058611*^9, 3.893911142722451*^9}, {
   3.894097804628315*^9, 3.8940978165725613`*^9}, {3.9079101318577604`*^9, 
   3.907910138281144*^9}, {3.907910265731657*^9, 3.9079102675696974`*^9}, 
   3.907911217178544*^9, {3.9079114427297783`*^9, 3.907911443745736*^9}, {
   3.907912763691805*^9, 3.9079127713217926`*^9}, {3.907913226297733*^9, 
   3.9079132359713025`*^9}, 3.9092098095930367`*^9, {3.909210119605703*^9, 
   3.9092101249411774`*^9}, 3.9191081787148438`*^9},
 CellLabel->
  "In[153]:=",ExpressionUUID->"cef98402-1006-47d1-942d-53e684ee4408"],

Cell[BoxData[
 RowBox[{"{", 
  RowBox[{
   RowBox[{"m`A", "\[Rule]", "0.35`"}], ",", 
   RowBox[{"m`H", "\[Rule]", "0.006`"}], ",", 
   RowBox[{"m`Z", "\[Rule]", "1.6`"}]}], "}"}]], "Output",
 CellChangeTimes->{
  3.7730322629804335`*^9, 3.7735597417980313`*^9, 3.782555024287386*^9, 
   3.7827116509852147`*^9, 3.7827319016577015`*^9, 3.78323742290462*^9, 
   3.7852425219733024`*^9, 3.7852596245866394`*^9, 3.787640833198065*^9, 
   3.7909310642868457`*^9, 3.8303269798107243`*^9, 3.830327232844719*^9, 
   3.8303275780721264`*^9, 3.830486413250848*^9, 3.8305016963627567`*^9, 
   3.830501805487263*^9, 3.830501966034065*^9, 3.830583420971358*^9, 
   3.8310109222999363`*^9, 3.831015966211578*^9, 3.831023403939785*^9, 
   3.858330021414768*^9, 3.859349693655596*^9, 3.8593569603764353`*^9, 
   3.859359907266611*^9, 3.8594360965713468`*^9, 3.859451900080927*^9, 
   3.8594534563219447`*^9, 3.859454316107582*^9, 3.859522412802451*^9, 
   3.8596061248236694`*^9, 3.8598695785959644`*^9, 3.8600394802908754`*^9, 
   3.8601388061210318`*^9, 3.860208199175728*^9, 3.860483425371222*^9, 
   3.860558830653452*^9, 3.861779788023511*^9, 3.8635829569445395`*^9, 
   3.86368159512578*^9, 3.8637571584383326`*^9, 3.8642768637691436`*^9, 
   3.8775890874155254`*^9, 3.877756958949421*^9, 3.8939096786428275`*^9, 
   3.893911048101481*^9, 3.8939111536456447`*^9, 3.8939235427820845`*^9, 
   3.8939235884143515`*^9, 3.8939261431633515`*^9, 3.894097691364167*^9, 
   3.8940978240983067`*^9, 3.894516291941447*^9, 3.8945300795202885`*^9, 
   3.894615329985607*^9, 3.897122925566841*^9, 3.8991785384059067`*^9, 
   3.9028230254308443`*^9, 3.9079101435523705`*^9, 3.907910269847315*^9, 
   3.9079112212395515`*^9, 3.9079113393063087`*^9, 3.9079114449758205`*^9, 
   3.907913236707734*^9, 3.907925668826906*^9, 3.9079260981952744`*^9, 
   3.9079284978879366`*^9, 3.90801430153815*^9, 3.908622636076294*^9, 
   3.908704343789068*^9, 3.9088604849072104`*^9, 3.9088648570387096`*^9, 
   3.90904211922677*^9, 3.90905282524576*^9, 3.909053907801011*^9, 
   3.9092022878666673`*^9, 3.909210060353119*^9, {3.909210502721513*^9, 
   3.9092105279853373`*^9}, 3.90947785537873*^9, 3.9095655183770976`*^9, 
   3.919108462279784*^9, 3.9290059657245283`*^9},
 CellLabel->
  "Out[153]=",ExpressionUUID->"c489e32b-412c-4743-a1e9-23f621e3f921"]
}, Open  ]],

Cell[BoxData[
 RowBox[{
  RowBox[{"IndepVarCyrcRhythmSubs", "=", 
   RowBox[{"{", 
    RowBox[{
     RowBox[{"Tsubs", "->", 
      RowBox[{"2", "*", "3600."}]}], ",", 
     RowBox[{"dusksubs", "->", 
      RowBox[{"12", "*", "3600"}]}]}], "}"}]}], ";"}]], "Input",
 CellChangeTimes->{{3.9079129164445705`*^9, 3.9079129811875944`*^9}, 
   3.908623474840883*^9},
 CellLabel->
  "In[154]:=",ExpressionUUID->"8caecb03-21ee-4e7d-91c3-c80cf151cfa6"],

Cell[BoxData[
 RowBox[{
  RowBox[{"SubsDepVarsWithT", "=", 
   RowBox[{"{", 
    RowBox[{
     RowBox[{"m`B", "\[Rule]", 
      RowBox[{"m`B", "[", "t", "]"}]}], ",", 
     RowBox[{"m`C", "\[Rule]", 
      RowBox[{"m`C", "[", "t", "]"}]}], ",", 
     RowBox[{"m`D", "\[Rule]", 
      RowBox[{"m`D", "[", "t", "]"}]}], ",", 
     RowBox[{"m`E", "\[Rule]", 
      RowBox[{"m`E", "[", "t", "]"}]}], ",", 
     RowBox[{"m`F", "\[Rule]", 
      RowBox[{"m`F", "[", "t", "]"}]}], ",", 
     RowBox[{"m`F2", "\[Rule]", 
      RowBox[{"m`F2", "[", "t", "]"}]}], ",", 
     RowBox[{"m`G", "\[Rule]", 
      RowBox[{"m`G", "[", "t", "]"}]}], ",", 
     RowBox[{"m`G2", "\[Rule]", 
      RowBox[{"m`G2", "[", "t", "]"}]}], ",", 
     RowBox[{"m`J", "\[Rule]", 
      RowBox[{"m`J", "[", "t", "]"}]}], ",", 
     RowBox[{"m`K", "\[Rule]", 
      RowBox[{"m`K", "[", "t", "]"}]}], ",", 
     RowBox[{"m`L", "\[Rule]", 
      RowBox[{"m`L", "[", "t", "]"}]}], ",", 
     RowBox[{"m`M", "\[Rule]", 
      RowBox[{"m`M", "[", "t", "]"}]}], ",", 
     RowBox[{"m`N", "\[Rule]", 
      RowBox[{"m`N", "[", "t", "]"}]}], ",", 
     RowBox[{"m`O", "\[Rule]", 
      RowBox[{"m`O", "[", "t", "]"}]}]}], "}"}]}], ";"}]], "Input",
 CellChangeTimes->{{3.908704009462485*^9, 3.908704015293333*^9}, {
  3.9087040944106226`*^9, 3.908704096428613*^9}},
 CellLabel->
  "In[155]:=",ExpressionUUID->"63cfe2fc-c818-4c4b-ab7a-21de007fa705"],

Cell[BoxData[
 RowBox[{
  RowBox[{"RateEqsModel", "=", 
   RowBox[{"{", 
    RowBox[{
     RowBox[{
      FractionBox[
       RowBox[{"m`A", " ", "r1`Vmax", "*", 
        RowBox[{"(", 
         RowBox[{"1", "-", 
          RowBox[{"L", "[", 
           RowBox[{"t", ",", "T", ",", "dusk"}], "]"}]}], ")"}]}], 
       RowBox[{"m`A", "+", 
        RowBox[{
         RowBox[{"(", 
          RowBox[{"1", "+", 
           FractionBox["m`B", "r1`Ki"]}], ")"}], " ", "r1`Km"}]}]], "-", 
      FractionBox[
       RowBox[{"m`B", " ", "r2`Vmax", "*", 
        RowBox[{"(", 
         RowBox[{"1", "-", 
          RowBox[{"L", "[", 
           RowBox[{"t", ",", "T", ",", "dusk"}], "]"}]}], ")"}]}], 
       RowBox[{"m`B", "+", 
        RowBox[{
         RowBox[{"(", 
          RowBox[{"1", "+", 
           FractionBox["m`C", "r2`Ki"]}], ")"}], " ", "r2`Km"}]}]]}], ",", 
     RowBox[{
      FractionBox[
       RowBox[{"m`B", " ", "r2`Vmax", "*", 
        RowBox[{"(", 
         RowBox[{"1", "-", 
          RowBox[{"L", "[", 
           RowBox[{"t", ",", "T", ",", "dusk"}], "]"}]}], ")"}]}], 
       RowBox[{"m`B", "+", 
        RowBox[{
         RowBox[{"(", 
          RowBox[{"1", "+", 
           FractionBox["m`C", "r2`Ki"]}], ")"}], " ", "r2`Km"}]}]], "-", 
      FractionBox[
       RowBox[{"m`C", " ", "r3`Vmax", "*", 
        RowBox[{"(", 
         RowBox[{"1", "-", 
          RowBox[{"L", "[", 
           RowBox[{"t", ",", "T", ",", "dusk"}], "]"}]}], ")"}]}], 
       RowBox[{"m`C", "+", 
        RowBox[{"r3`Km", " ", 
         RowBox[{"(", 
          RowBox[{"1", "+", 
           FractionBox["m`D", "r3`Ki"], "+", 
           FractionBox["m`FPP", "r3`Ki2"], "+", 
           FractionBox["m`GPP", "r3`Ki3"], "+", 
           FractionBox["m`GGPP", "r3`Ki4"], "+", 
           FractionBox["m`PhyPP", "r3`Ki5"]}], ")"}]}]}]]}], ",", 
     RowBox[{
      FractionBox[
       RowBox[{"m`C", " ", "r3`Vmax", "*", 
        RowBox[{"(", 
         RowBox[{"1", "-", 
          RowBox[{"L", "[", 
           RowBox[{"t", ",", "T", ",", "dusk"}], "]"}]}], ")"}]}], 
       RowBox[{"m`C", "+", 
        RowBox[{"r3`Km", " ", 
         RowBox[{"(", 
          RowBox[{"1", "+", 
           FractionBox["m`D", "r3`Ki"], "+", 
           FractionBox["m`FPP", "r3`Ki2"], "+", 
           FractionBox["m`GPP", "r3`Ki3"], "+", 
           FractionBox["m`GGPP", "r3`Ki4"], "+", 
           FractionBox["m`PhyPP", "r3`Ki5"]}], ")"}]}]}]], "-", 
      FractionBox[
       RowBox[{"m`D", " ", "r4`Vmax", "*", 
        RowBox[{"(", 
         RowBox[{"1", "-", 
          RowBox[{"L", "[", 
           RowBox[{"t", ",", "T", ",", "dusk"}], "]"}]}], ")"}]}], 
       RowBox[{"m`D", "+", 
        RowBox[{
         RowBox[{"(", 
          RowBox[{"1", "+", 
           FractionBox["m`E", "r4`Ki"]}], ")"}], " ", "r4`Km"}]}]]}], ",", 
     RowBox[{
      FractionBox[
       RowBox[{"m`D", " ", "r4`Vmax", "*", 
        RowBox[{"(", 
         RowBox[{"1", "-", 
          RowBox[{"L", "[", 
           RowBox[{"t", ",", "T", ",", "dusk"}], "]"}]}], ")"}]}], 
       RowBox[{"m`D", "+", 
        RowBox[{
         RowBox[{"(", 
          RowBox[{"1", "+", 
           FractionBox["m`E", "r4`Ki"]}], ")"}], " ", "r4`Km"}]}]], "-", 
      FractionBox[
       RowBox[{"m`E", " ", "r5`Vmax", "*", 
        RowBox[{"(", 
         RowBox[{"1", "-", 
          RowBox[{"L", "[", 
           RowBox[{"t", ",", "T", ",", "dusk"}], "]"}]}], ")"}]}], 
       RowBox[{"m`E", "+", "r5`Km"}]]}], ",", 
     RowBox[{
      RowBox[{
       RowBox[{"-", "r8`a"}], " ", "m`F"}], "+", 
      RowBox[{"r9`a", " ", "m`F2"}], "-", 
      RowBox[{"4", " ", "r20`a", "  ", "m`F", " ", "m`G"}], "+", 
      FractionBox[
       RowBox[{"m`E", " ", "r5`Vmax", "*", 
        RowBox[{"(", 
         RowBox[{"1", "-", 
          RowBox[{"L", "[", 
           RowBox[{"t", ",", "T", ",", "dusk"}], "]"}]}], ")"}]}], 
       RowBox[{"m`E", "+", "r5`Km"}]], "-", 
      FractionBox[
       RowBox[{"m`F", " ", "r6`Vmax"}], 
       RowBox[{"m`F", "+", 
        RowBox[{
         RowBox[{"(", 
          RowBox[{"1", "+", 
           FractionBox["m`G", "r6`Ki"]}], ")"}], " ", "r6`Km"}]}]], "+", 
      FractionBox[
       RowBox[{"m`G", " ", "r7`Vmax"}], 
       RowBox[{"m`G", "+", "r7`Km"}]]}], ",", 
     RowBox[{
      RowBox[{"r8`a", " ", "m`F"}], "-", 
      RowBox[{"r9`a", " ", "m`F2"}], "-", 
      RowBox[{"3", " ", "r21`a", " ", "m`F2", " ", "m`G2"}], "+", 
      FractionBox[
       RowBox[{"m`O", " ", "r16`Vmax", "*", 
        RowBox[{"(", 
         RowBox[{"L", "[", 
          RowBox[{"t", ",", "T", ",", "dusk"}], "]"}], ")"}]}], 
       RowBox[{"r16`Km", "+", "m`O"}]], "-", 
      FractionBox[
       RowBox[{"m`F2", " ", "r18`Vmax"}], 
       RowBox[{"m`F2", "+", 
        RowBox[{
         RowBox[{"(", 
          RowBox[{"1", "+", 
           FractionBox["m`G2", "r18`Ki"]}], ")"}], " ", "r18`Km"}]}]], "+", 
      FractionBox[
       RowBox[{"m`G2", " ", "r19`Vmax"}], 
       RowBox[{"m`G2", "+", "r19`Km"}]]}], ",", 
     RowBox[{
      RowBox[{
       RowBox[{"-", "r22`a"}], " ", "m`G"}], "-", 
      RowBox[{"2", " ", "r20`a", "  ", "m`F", " ", "m`G"}], "+", 
      RowBox[{"r23`a", " ", "m`G2"}], "+", 
      FractionBox[
       RowBox[{"m`F", " ", "r6`Vmax"}], 
       RowBox[{"m`F", "+", 
        RowBox[{
         RowBox[{"(", 
          RowBox[{"1", "+", 
           FractionBox["m`G", "r6`Ki"]}], ")"}], " ", "r6`Km"}]}]], "-", 
      FractionBox[
       RowBox[{"m`G", " ", "r7`Vmax"}], 
       RowBox[{"m`G", "+", "r7`Km"}]]}], ",", 
     RowBox[{
      RowBox[{"r22`a", " ", "m`G"}], "-", 
      RowBox[{"r23`a", " ", "m`G2"}], "-", 
      RowBox[{"r21`a", " ", "m`F2", " ", "m`G2"}], "+", 
      FractionBox[
       RowBox[{"m`O", " ", "r17`Vmax", "*", 
        RowBox[{"(", 
         RowBox[{"L", "[", 
          RowBox[{"t", ",", "T", ",", "dusk"}], "]"}], ")"}]}], 
       RowBox[{"r17`Km", "+", "m`O"}]], "+", 
      FractionBox[
       RowBox[{"m`F2", " ", "r18`Vmax"}], 
       RowBox[{"m`F2", "+", 
        RowBox[{
         RowBox[{"(", 
          RowBox[{"1", "+", 
           FractionBox["m`G2", "r18`Ki"]}], ")"}], " ", "r18`Km"}]}]], "-", 
      FractionBox[
       RowBox[{"m`G2", " ", "r19`Vmax"}], 
       RowBox[{"m`G2", "+", "r19`Km"}]]}], ",", 
     RowBox[{
      FractionBox[
       RowBox[{"m`H", " ", "r10`Vmax", "*", 
        RowBox[{"(", 
         RowBox[{"L", "[", 
          RowBox[{"t", ",", "T", ",", "dusk"}], "]"}], ")"}]}], 
       RowBox[{"m`H", "+", 
        RowBox[{
         RowBox[{"(", 
          RowBox[{"1", "+", 
           FractionBox["m`F2", "r10`Ki"], "+", 
           FractionBox["m`G2", "r10`Ki2"]}], ")"}], " ", "r10`Km"}]}]], "-", 
      FractionBox[
       RowBox[{"m`J", " ", "r11`Vmax", "*", 
        RowBox[{"(", 
         RowBox[{"L", "[", 
          RowBox[{"t", ",", "T", ",", "dusk"}], "]"}], ")"}]}], 
       RowBox[{"m`J", "+", "r11`Km"}]]}], ",", 
     RowBox[{
      FractionBox[
       RowBox[{"m`J", " ", "r11`Vmax", "*", 
        RowBox[{"(", 
         RowBox[{"L", "[", 
          RowBox[{"t", ",", "T", ",", "dusk"}], "]"}], ")"}]}], 
       RowBox[{"m`J", "+", "r11`Km"}]], "-", 
      FractionBox[
       RowBox[{"m`K", " ", "r12`Vmax", "*", 
        RowBox[{"(", 
         RowBox[{"L", "[", 
          RowBox[{"t", ",", "T", ",", "dusk"}], "]"}], ")"}]}], 
       RowBox[{"m`K", "+", "r12`Km"}]]}], ",", 
     RowBox[{
      FractionBox[
       RowBox[{"m`K", " ", "r12`Vmax", "*", 
        RowBox[{"(", 
         RowBox[{"L", "[", 
          RowBox[{"t", ",", "T", ",", "dusk"}], "]"}], ")"}]}], 
       RowBox[{"m`K", "+", "r12`Km"}]], "-", 
      FractionBox[
       RowBox[{"m`L", " ", "r13`Vmax", "*", 
        RowBox[{"(", 
         RowBox[{"L", "[", 
          RowBox[{"t", ",", "T", ",", "dusk"}], "]"}], ")"}]}], 
       RowBox[{"r13`Km", "+", "m`L"}]]}], ",", 
     RowBox[{
      FractionBox[
       RowBox[{"m`L", " ", "r13`Vmax", "*", 
        RowBox[{"(", 
         RowBox[{"L", "[", 
          RowBox[{"t", ",", "T", ",", "dusk"}], "]"}], ")"}]}], 
       RowBox[{"r13`Km", "+", "m`L"}]], "-", 
      FractionBox[
       RowBox[{"m`M", " ", "r14`Vmax", "*", 
        RowBox[{"(", 
         RowBox[{"L", "[", 
          RowBox[{"t", ",", "T", ",", "dusk"}], "]"}], ")"}]}], 
       RowBox[{"r14`Km", "+", "m`M"}]]}], ",", 
     RowBox[{
      FractionBox[
       RowBox[{"m`M", " ", "r14`Vmax", "*", 
        RowBox[{"(", 
         RowBox[{"L", "[", 
          RowBox[{"t", ",", "T", ",", "dusk"}], "]"}], ")"}]}], 
       RowBox[{"r14`Km", "+", "m`M"}]], "-", 
      FractionBox[
       RowBox[{"m`N", " ", "r15`Vmax", "*", 
        RowBox[{"(", 
         RowBox[{"L", "[", 
          RowBox[{"t", ",", "T", ",", "dusk"}], "]"}], ")"}]}], 
       RowBox[{"r15`Km", "+", "m`N"}]]}], ",", 
     RowBox[{
      FractionBox[
       RowBox[{"m`N", " ", "r15`Vmax", "*", 
        RowBox[{"(", 
         RowBox[{"L", "[", 
          RowBox[{"t", ",", "T", ",", "dusk"}], "]"}], ")"}]}], 
       RowBox[{"r15`Km", "+", "m`N"}]], "-", 
      FractionBox[
       RowBox[{"m`O", " ", "r16`Vmax", "*", 
        RowBox[{"(", 
         RowBox[{"L", "[", 
          RowBox[{"t", ",", "T", ",", "dusk"}], "]"}], ")"}]}], 
       RowBox[{"r16`Km", "+", "m`O"}]], "-", 
      FractionBox[
       RowBox[{"m`O", " ", "r17`Vmax", "*", 
        RowBox[{"(", 
         RowBox[{"L", "[", 
          RowBox[{"t", ",", "T", ",", "dusk"}], "]"}], ")"}]}], 
       RowBox[{"r17`Km", "+", "m`O"}]]}]}], "}"}]}], ";"}]], "Input",
 CellChangeTimes->{{3.898163869162632*^9, 3.898163872934964*^9}, {
   3.898163915699892*^9, 3.898164005482935*^9}, {3.898164090130829*^9, 
   3.898164233147687*^9}, {3.898664088456553*^9, 3.8986641022787895`*^9}, {
   3.9079107897549915`*^9, 3.907910808379232*^9}, 3.9079113449886894`*^9, 
   3.907911450085471*^9, {3.9079115391245174`*^9, 3.9079115753325176`*^9}, 
   3.909209884813082*^9, 3.909210222256225*^9, {3.909210289927964*^9, 
   3.909210329686239*^9}, 3.919108179733782*^9},
 CellLabel->
  "In[156]:=",ExpressionUUID->"89d646e7-dda4-43ee-a0bb-e40c1d846c58"],

Cell[CellGroupData[{

Cell["RateEqsWithTModel = RateEqsModel/.SubsDepVarsWithT", "Input",
 CellChangeTimes->{{3.90791032453166*^9, 3.9079103316096635`*^9}, {
   3.9079113556056967`*^9, 3.9079113581697197`*^9}, {3.9079115851387033`*^9, 
   3.9079115878816986`*^9}, 3.909209884821557*^9, 3.9092099339867926`*^9, {
   3.919108180451649*^9, 3.919108181064151*^9}},
 CellLabel->
  "In[157]:=",ExpressionUUID->"0d77a6e4-f4bd-43d9-8475-1778c4aafdfe"],

Cell[BoxData[
 RowBox[{"{", 
  RowBox[{
   RowBox[{
    FractionBox[
     RowBox[{"m`A", " ", "r1`Vmax", " ", 
      RowBox[{"(", 
       RowBox[{"1", "-", 
        RowBox[{"0.5`", " ", 
         RowBox[{"(", 
          RowBox[{"1", "+", 
           RowBox[{"Tanh", "[", 
            FractionBox[
             RowBox[{
              RowBox[{"-", "24"}], "+", "t", "-", 
              RowBox[{"24", " ", 
               RowBox[{"Floor", "[", 
                FractionBox["t", "24"], "]"}]}]}], "T"], "]"}], "+", 
           RowBox[{"Tanh", "[", 
            FractionBox[
             RowBox[{"t", "-", 
              RowBox[{"24", " ", 
               RowBox[{"Floor", "[", 
                FractionBox["t", "24"], "]"}]}]}], "T"], "]"}], "-", 
           RowBox[{"Tanh", "[", 
            FractionBox[
             RowBox[{
              RowBox[{"-", "dusk"}], "+", "t", "-", 
              RowBox[{"24", " ", 
               RowBox[{"Floor", "[", 
                FractionBox["t", "24"], "]"}]}]}], "T"], "]"}]}], ")"}]}]}], 
       ")"}]}], 
     RowBox[{"m`A", "+", 
      RowBox[{"r1`Km", " ", 
       RowBox[{"(", 
        RowBox[{"1", "+", 
         FractionBox[
          RowBox[{"m`B", "[", "t", "]"}], "r1`Ki"]}], ")"}]}]}]], "-", 
    FractionBox[
     RowBox[{"r2`Vmax", " ", 
      RowBox[{"m`B", "[", "t", "]"}], " ", 
      RowBox[{"(", 
       RowBox[{"1", "-", 
        RowBox[{"0.5`", " ", 
         RowBox[{"(", 
          RowBox[{"1", "+", 
           RowBox[{"Tanh", "[", 
            FractionBox[
             RowBox[{
              RowBox[{"-", "24"}], "+", "t", "-", 
              RowBox[{"24", " ", 
               RowBox[{"Floor", "[", 
                FractionBox["t", "24"], "]"}]}]}], "T"], "]"}], "+", 
           RowBox[{"Tanh", "[", 
            FractionBox[
             RowBox[{"t", "-", 
              RowBox[{"24", " ", 
               RowBox[{"Floor", "[", 
                FractionBox["t", "24"], "]"}]}]}], "T"], "]"}], "-", 
           RowBox[{"Tanh", "[", 
            FractionBox[
             RowBox[{
              RowBox[{"-", "dusk"}], "+", "t", "-", 
              RowBox[{"24", " ", 
               RowBox[{"Floor", "[", 
                FractionBox["t", "24"], "]"}]}]}], "T"], "]"}]}], ")"}]}]}], 
       ")"}]}], 
     RowBox[{
      RowBox[{"m`B", "[", "t", "]"}], "+", 
      RowBox[{"r2`Km", " ", 
       RowBox[{"(", 
        RowBox[{"1", "+", 
         FractionBox[
          RowBox[{"m`C", "[", "t", "]"}], "r2`Ki"]}], ")"}]}]}]]}], ",", 
   RowBox[{
    FractionBox[
     RowBox[{"r2`Vmax", " ", 
      RowBox[{"m`B", "[", "t", "]"}], " ", 
      RowBox[{"(", 
       RowBox[{"1", "-", 
        RowBox[{"0.5`", " ", 
         RowBox[{"(", 
          RowBox[{"1", "+", 
           RowBox[{"Tanh", "[", 
            FractionBox[
             RowBox[{
              RowBox[{"-", "24"}], "+", "t", "-", 
              RowBox[{"24", " ", 
               RowBox[{"Floor", "[", 
                FractionBox["t", "24"], "]"}]}]}], "T"], "]"}], "+", 
           RowBox[{"Tanh", "[", 
            FractionBox[
             RowBox[{"t", "-", 
              RowBox[{"24", " ", 
               RowBox[{"Floor", "[", 
                FractionBox["t", "24"], "]"}]}]}], "T"], "]"}], "-", 
           RowBox[{"Tanh", "[", 
            FractionBox[
             RowBox[{
              RowBox[{"-", "dusk"}], "+", "t", "-", 
              RowBox[{"24", " ", 
               RowBox[{"Floor", "[", 
                FractionBox["t", "24"], "]"}]}]}], "T"], "]"}]}], ")"}]}]}], 
       ")"}]}], 
     RowBox[{
      RowBox[{"m`B", "[", "t", "]"}], "+", 
      RowBox[{"r2`Km", " ", 
       RowBox[{"(", 
        RowBox[{"1", "+", 
         FractionBox[
          RowBox[{"m`C", "[", "t", "]"}], "r2`Ki"]}], ")"}]}]}]], "-", 
    FractionBox[
     RowBox[{"r3`Vmax", " ", 
      RowBox[{"m`C", "[", "t", "]"}], " ", 
      RowBox[{"(", 
       RowBox[{"1", "-", 
        RowBox[{"0.5`", " ", 
         RowBox[{"(", 
          RowBox[{"1", "+", 
           RowBox[{"Tanh", "[", 
            FractionBox[
             RowBox[{
              RowBox[{"-", "24"}], "+", "t", "-", 
              RowBox[{"24", " ", 
               RowBox[{"Floor", "[", 
                FractionBox["t", "24"], "]"}]}]}], "T"], "]"}], "+", 
           RowBox[{"Tanh", "[", 
            FractionBox[
             RowBox[{"t", "-", 
              RowBox[{"24", " ", 
               RowBox[{"Floor", "[", 
                FractionBox["t", "24"], "]"}]}]}], "T"], "]"}], "-", 
           RowBox[{"Tanh", "[", 
            FractionBox[
             RowBox[{
              RowBox[{"-", "dusk"}], "+", "t", "-", 
              RowBox[{"24", " ", 
               RowBox[{"Floor", "[", 
                FractionBox["t", "24"], "]"}]}]}], "T"], "]"}]}], ")"}]}]}], 
       ")"}]}], 
     RowBox[{
      RowBox[{"m`C", "[", "t", "]"}], "+", 
      RowBox[{"r3`Km", " ", 
       RowBox[{"(", 
        RowBox[{"1", "+", 
         FractionBox["m`FPP", "r3`Ki2"], "+", 
         FractionBox["m`GPP", "r3`Ki3"], "+", 
         FractionBox["m`GGPP", "r3`Ki4"], "+", 
         FractionBox["m`PhyPP", "r3`Ki5"], "+", 
         FractionBox[
          RowBox[{"m`D", "[", "t", "]"}], "r3`Ki"]}], ")"}]}]}]]}], ",", 
   RowBox[{
    FractionBox[
     RowBox[{"r3`Vmax", " ", 
      RowBox[{"m`C", "[", "t", "]"}], " ", 
      RowBox[{"(", 
       RowBox[{"1", "-", 
        RowBox[{"0.5`", " ", 
         RowBox[{"(", 
          RowBox[{"1", "+", 
           RowBox[{"Tanh", "[", 
            FractionBox[
             RowBox[{
              RowBox[{"-", "24"}], "+", "t", "-", 
              RowBox[{"24", " ", 
               RowBox[{"Floor", "[", 
                FractionBox["t", "24"], "]"}]}]}], "T"], "]"}], "+", 
           RowBox[{"Tanh", "[", 
            FractionBox[
             RowBox[{"t", "-", 
              RowBox[{"24", " ", 
               RowBox[{"Floor", "[", 
                FractionBox["t", "24"], "]"}]}]}], "T"], "]"}], "-", 
           RowBox[{"Tanh", "[", 
            FractionBox[
             RowBox[{
              RowBox[{"-", "dusk"}], "+", "t", "-", 
              RowBox[{"24", " ", 
               RowBox[{"Floor", "[", 
                FractionBox["t", "24"], "]"}]}]}], "T"], "]"}]}], ")"}]}]}], 
       ")"}]}], 
     RowBox[{
      RowBox[{"m`C", "[", "t", "]"}], "+", 
      RowBox[{"r3`Km", " ", 
       RowBox[{"(", 
        RowBox[{"1", "+", 
         FractionBox["m`FPP", "r3`Ki2"], "+", 
         FractionBox["m`GPP", "r3`Ki3"], "+", 
         FractionBox["m`GGPP", "r3`Ki4"], "+", 
         FractionBox["m`PhyPP", "r3`Ki5"], "+", 
         FractionBox[
          RowBox[{"m`D", "[", "t", "]"}], "r3`Ki"]}], ")"}]}]}]], "-", 
    FractionBox[
     RowBox[{"r4`Vmax", " ", 
      RowBox[{"m`D", "[", "t", "]"}], " ", 
      RowBox[{"(", 
       RowBox[{"1", "-", 
        RowBox[{"0.5`", " ", 
         RowBox[{"(", 
          RowBox[{"1", "+", 
           RowBox[{"Tanh", "[", 
            FractionBox[
             RowBox[{
              RowBox[{"-", "24"}], "+", "t", "-", 
              RowBox[{"24", " ", 
               RowBox[{"Floor", "[", 
                FractionBox["t", "24"], "]"}]}]}], "T"], "]"}], "+", 
           RowBox[{"Tanh", "[", 
            FractionBox[
             RowBox[{"t", "-", 
              RowBox[{"24", " ", 
               RowBox[{"Floor", "[", 
                FractionBox["t", "24"], "]"}]}]}], "T"], "]"}], "-", 
           RowBox[{"Tanh", "[", 
            FractionBox[
             RowBox[{
              RowBox[{"-", "dusk"}], "+", "t", "-", 
              RowBox[{"24", " ", 
               RowBox[{"Floor", "[", 
                FractionBox["t", "24"], "]"}]}]}], "T"], "]"}]}], ")"}]}]}], 
       ")"}]}], 
     RowBox[{
      RowBox[{"m`D", "[", "t", "]"}], "+", 
      RowBox[{"r4`Km", " ", 
       RowBox[{"(", 
        RowBox[{"1", "+", 
         FractionBox[
          RowBox[{"m`E", "[", "t", "]"}], "r4`Ki"]}], ")"}]}]}]]}], ",", 
   RowBox[{
    RowBox[{"-", 
     FractionBox[
      RowBox[{"r5`Vmax", " ", 
       RowBox[{"m`E", "[", "t", "]"}], " ", 
       RowBox[{"(", 
        RowBox[{"1", "-", 
         RowBox[{"0.5`", " ", 
          RowBox[{"(", 
           RowBox[{"1", "+", 
            RowBox[{"Tanh", "[", 
             FractionBox[
              RowBox[{
               RowBox[{"-", "24"}], "+", "t", "-", 
               RowBox[{"24", " ", 
                RowBox[{"Floor", "[", 
                 FractionBox["t", "24"], "]"}]}]}], "T"], "]"}], "+", 
            RowBox[{"Tanh", "[", 
             FractionBox[
              RowBox[{"t", "-", 
               RowBox[{"24", " ", 
                RowBox[{"Floor", "[", 
                 FractionBox["t", "24"], "]"}]}]}], "T"], "]"}], "-", 
            RowBox[{"Tanh", "[", 
             FractionBox[
              RowBox[{
               RowBox[{"-", "dusk"}], "+", "t", "-", 
               RowBox[{"24", " ", 
                RowBox[{"Floor", "[", 
                 FractionBox["t", "24"], "]"}]}]}], "T"], "]"}]}], ")"}]}]}], 
        ")"}]}], 
      RowBox[{"r5`Km", "+", 
       RowBox[{"m`E", "[", "t", "]"}]}]]}], "+", 
    FractionBox[
     RowBox[{"r4`Vmax", " ", 
      RowBox[{"m`D", "[", "t", "]"}], " ", 
      RowBox[{"(", 
       RowBox[{"1", "-", 
        RowBox[{"0.5`", " ", 
         RowBox[{"(", 
          RowBox[{"1", "+", 
           RowBox[{"Tanh", "[", 
            FractionBox[
             RowBox[{
              RowBox[{"-", "24"}], "+", "t", "-", 
              RowBox[{"24", " ", 
               RowBox[{"Floor", "[", 
                FractionBox["t", "24"], "]"}]}]}], "T"], "]"}], "+", 
           RowBox[{"Tanh", "[", 
            FractionBox[
             RowBox[{"t", "-", 
              RowBox[{"24", " ", 
               RowBox[{"Floor", "[", 
                FractionBox["t", "24"], "]"}]}]}], "T"], "]"}], "-", 
           RowBox[{"Tanh", "[", 
            FractionBox[
             RowBox[{
              RowBox[{"-", "dusk"}], "+", "t", "-", 
              RowBox[{"24", " ", 
               RowBox[{"Floor", "[", 
                FractionBox["t", "24"], "]"}]}]}], "T"], "]"}]}], ")"}]}]}], 
       ")"}]}], 
     RowBox[{
      RowBox[{"m`D", "[", "t", "]"}], "+", 
      RowBox[{"r4`Km", " ", 
       RowBox[{"(", 
        RowBox[{"1", "+", 
         FractionBox[
          RowBox[{"m`E", "[", "t", "]"}], "r4`Ki"]}], ")"}]}]}]]}], ",", 
   RowBox[{
    RowBox[{
     RowBox[{"-", "r8`a"}], " ", 
     RowBox[{"m`F", "[", "t", "]"}]}], "+", 
    RowBox[{"r9`a", " ", 
     RowBox[{"m`F2", "[", "t", "]"}]}], "-", 
    RowBox[{"4", " ", "r20`a", " ", 
     RowBox[{"m`F", "[", "t", "]"}], " ", 
     RowBox[{"m`G", "[", "t", "]"}]}], "+", 
    FractionBox[
     RowBox[{"r7`Vmax", " ", 
      RowBox[{"m`G", "[", "t", "]"}]}], 
     RowBox[{"r7`Km", "+", 
      RowBox[{"m`G", "[", "t", "]"}]}]], "-", 
    FractionBox[
     RowBox[{"r6`Vmax", " ", 
      RowBox[{"m`F", "[", "t", "]"}]}], 
     RowBox[{
      RowBox[{"m`F", "[", "t", "]"}], "+", 
      RowBox[{"r6`Km", " ", 
       RowBox[{"(", 
        RowBox[{"1", "+", 
         FractionBox[
          RowBox[{"m`G", "[", "t", "]"}], "r6`Ki"]}], ")"}]}]}]], "+", 
    FractionBox[
     RowBox[{"r5`Vmax", " ", 
      RowBox[{"m`E", "[", "t", "]"}], " ", 
      RowBox[{"(", 
       RowBox[{"1", "-", 
        RowBox[{"0.5`", " ", 
         RowBox[{"(", 
          RowBox[{"1", "+", 
           RowBox[{"Tanh", "[", 
            FractionBox[
             RowBox[{
              RowBox[{"-", "24"}], "+", "t", "-", 
              RowBox[{"24", " ", 
               RowBox[{"Floor", "[", 
                FractionBox["t", "24"], "]"}]}]}], "T"], "]"}], "+", 
           RowBox[{"Tanh", "[", 
            FractionBox[
             RowBox[{"t", "-", 
              RowBox[{"24", " ", 
               RowBox[{"Floor", "[", 
                FractionBox["t", "24"], "]"}]}]}], "T"], "]"}], "-", 
           RowBox[{"Tanh", "[", 
            FractionBox[
             RowBox[{
              RowBox[{"-", "dusk"}], "+", "t", "-", 
              RowBox[{"24", " ", 
               RowBox[{"Floor", "[", 
                FractionBox["t", "24"], "]"}]}]}], "T"], "]"}]}], ")"}]}]}], 
       ")"}]}], 
     RowBox[{"r5`Km", "+", 
      RowBox[{"m`E", "[", "t", "]"}]}]]}], ",", 
   RowBox[{
    RowBox[{"r8`a", " ", 
     RowBox[{"m`F", "[", "t", "]"}]}], "-", 
    RowBox[{"r9`a", " ", 
     RowBox[{"m`F2", "[", "t", "]"}]}], "-", 
    RowBox[{"3", " ", "r21`a", " ", 
     RowBox[{"m`F2", "[", "t", "]"}], " ", 
     RowBox[{"m`G2", "[", "t", "]"}]}], "+", 
    FractionBox[
     RowBox[{"r19`Vmax", " ", 
      RowBox[{"m`G2", "[", "t", "]"}]}], 
     RowBox[{"r19`Km", "+", 
      RowBox[{"m`G2", "[", "t", "]"}]}]], "-", 
    FractionBox[
     RowBox[{"r18`Vmax", " ", 
      RowBox[{"m`F2", "[", "t", "]"}]}], 
     RowBox[{
      RowBox[{"m`F2", "[", "t", "]"}], "+", 
      RowBox[{"r18`Km", " ", 
       RowBox[{"(", 
        RowBox[{"1", "+", 
         FractionBox[
          RowBox[{"m`G2", "[", "t", "]"}], "r18`Ki"]}], ")"}]}]}]], "+", 
    FractionBox[
     RowBox[{"0.5`", " ", "r16`Vmax", " ", 
      RowBox[{"m`O", "[", "t", "]"}], " ", 
      RowBox[{"(", 
       RowBox[{"1", "+", 
        RowBox[{"Tanh", "[", 
         FractionBox[
          RowBox[{
           RowBox[{"-", "24"}], "+", "t", "-", 
           RowBox[{"24", " ", 
            RowBox[{"Floor", "[", 
             FractionBox["t", "24"], "]"}]}]}], "T"], "]"}], "+", 
        RowBox[{"Tanh", "[", 
         FractionBox[
          RowBox[{"t", "-", 
           RowBox[{"24", " ", 
            RowBox[{"Floor", "[", 
             FractionBox["t", "24"], "]"}]}]}], "T"], "]"}], "-", 
        RowBox[{"Tanh", "[", 
         FractionBox[
          RowBox[{
           RowBox[{"-", "dusk"}], "+", "t", "-", 
           RowBox[{"24", " ", 
            RowBox[{"Floor", "[", 
             FractionBox["t", "24"], "]"}]}]}], "T"], "]"}]}], ")"}]}], 
     RowBox[{"r16`Km", "+", 
      RowBox[{"m`O", "[", "t", "]"}]}]]}], ",", 
   RowBox[{
    RowBox[{
     RowBox[{"-", "r22`a"}], " ", 
     RowBox[{"m`G", "[", "t", "]"}]}], "-", 
    RowBox[{"2", " ", "r20`a", " ", 
     RowBox[{"m`F", "[", "t", "]"}], " ", 
     RowBox[{"m`G", "[", "t", "]"}]}], "-", 
    FractionBox[
     RowBox[{"r7`Vmax", " ", 
      RowBox[{"m`G", "[", "t", "]"}]}], 
     RowBox[{"r7`Km", "+", 
      RowBox[{"m`G", "[", "t", "]"}]}]], "+", 
    FractionBox[
     RowBox[{"r6`Vmax", " ", 
      RowBox[{"m`F", "[", "t", "]"}]}], 
     RowBox[{
      RowBox[{"m`F", "[", "t", "]"}], "+", 
      RowBox[{"r6`Km", " ", 
       RowBox[{"(", 
        RowBox[{"1", "+", 
         FractionBox[
          RowBox[{"m`G", "[", "t", "]"}], "r6`Ki"]}], ")"}]}]}]], "+", 
    RowBox[{"r23`a", " ", 
     RowBox[{"m`G2", "[", "t", "]"}]}]}], ",", 
   RowBox[{
    RowBox[{"r22`a", " ", 
     RowBox[{"m`G", "[", "t", "]"}]}], "-", 
    RowBox[{"r23`a", " ", 
     RowBox[{"m`G2", "[", "t", "]"}]}], "-", 
    RowBox[{"r21`a", " ", 
     RowBox[{"m`F2", "[", "t", "]"}], " ", 
     RowBox[{"m`G2", "[", "t", "]"}]}], "-", 
    FractionBox[
     RowBox[{"r19`Vmax", " ", 
      RowBox[{"m`G2", "[", "t", "]"}]}], 
     RowBox[{"r19`Km", "+", 
      RowBox[{"m`G2", "[", "t", "]"}]}]], "+", 
    FractionBox[
     RowBox[{"r18`Vmax", " ", 
      RowBox[{"m`F2", "[", "t", "]"}]}], 
     RowBox[{
      RowBox[{"m`F2", "[", "t", "]"}], "+", 
      RowBox[{"r18`Km", " ", 
       RowBox[{"(", 
        RowBox[{"1", "+", 
         FractionBox[
          RowBox[{"m`G2", "[", "t", "]"}], "r18`Ki"]}], ")"}]}]}]], "+", 
    FractionBox[
     RowBox[{"0.5`", " ", "r17`Vmax", " ", 
      RowBox[{"m`O", "[", "t", "]"}], " ", 
      RowBox[{"(", 
       RowBox[{"1", "+", 
        RowBox[{"Tanh", "[", 
         FractionBox[
          RowBox[{
           RowBox[{"-", "24"}], "+", "t", "-", 
           RowBox[{"24", " ", 
            RowBox[{"Floor", "[", 
             FractionBox["t", "24"], "]"}]}]}], "T"], "]"}], "+", 
        RowBox[{"Tanh", "[", 
         FractionBox[
          RowBox[{"t", "-", 
           RowBox[{"24", " ", 
            RowBox[{"Floor", "[", 
             FractionBox["t", "24"], "]"}]}]}], "T"], "]"}], "-", 
        RowBox[{"Tanh", "[", 
         FractionBox[
          RowBox[{
           RowBox[{"-", "dusk"}], "+", "t", "-", 
           RowBox[{"24", " ", 
            RowBox[{"Floor", "[", 
             FractionBox["t", "24"], "]"}]}]}], "T"], "]"}]}], ")"}]}], 
     RowBox[{"r17`Km", "+", 
      RowBox[{"m`O", "[", "t", "]"}]}]]}], ",", 
   RowBox[{
    FractionBox[
     RowBox[{"0.5`", " ", "m`H", " ", "r10`Vmax", " ", 
      RowBox[{"(", 
       RowBox[{"1", "+", 
        RowBox[{"Tanh", "[", 
         FractionBox[
          RowBox[{
           RowBox[{"-", "24"}], "+", "t", "-", 
           RowBox[{"24", " ", 
            RowBox[{"Floor", "[", 
             FractionBox["t", "24"], "]"}]}]}], "T"], "]"}], "+", 
        RowBox[{"Tanh", "[", 
         FractionBox[
          RowBox[{"t", "-", 
           RowBox[{"24", " ", 
            RowBox[{"Floor", "[", 
             FractionBox["t", "24"], "]"}]}]}], "T"], "]"}], "-", 
        RowBox[{"Tanh", "[", 
         FractionBox[
          RowBox[{
           RowBox[{"-", "dusk"}], "+", "t", "-", 
           RowBox[{"24", " ", 
            RowBox[{"Floor", "[", 
             FractionBox["t", "24"], "]"}]}]}], "T"], "]"}]}], ")"}]}], 
     RowBox[{"m`H", "+", 
      RowBox[{"r10`Km", " ", 
       RowBox[{"(", 
        RowBox[{"1", "+", 
         FractionBox[
          RowBox[{"m`F2", "[", "t", "]"}], "r10`Ki"], "+", 
         FractionBox[
          RowBox[{"m`G2", "[", "t", "]"}], "r10`Ki2"]}], ")"}]}]}]], "-", 
    FractionBox[
     RowBox[{"0.5`", " ", "r11`Vmax", " ", 
      RowBox[{"m`J", "[", "t", "]"}], " ", 
      RowBox[{"(", 
       RowBox[{"1", "+", 
        RowBox[{"Tanh", "[", 
         FractionBox[
          RowBox[{
           RowBox[{"-", "24"}], "+", "t", "-", 
           RowBox[{"24", " ", 
            RowBox[{"Floor", "[", 
             FractionBox["t", "24"], "]"}]}]}], "T"], "]"}], "+", 
        RowBox[{"Tanh", "[", 
         FractionBox[
          RowBox[{"t", "-", 
           RowBox[{"24", " ", 
            RowBox[{"Floor", "[", 
             FractionBox["t", "24"], "]"}]}]}], "T"], "]"}], "-", 
        RowBox[{"Tanh", "[", 
         FractionBox[
          RowBox[{
           RowBox[{"-", "dusk"}], "+", "t", "-", 
           RowBox[{"24", " ", 
            RowBox[{"Floor", "[", 
             FractionBox["t", "24"], "]"}]}]}], "T"], "]"}]}], ")"}]}], 
     RowBox[{"r11`Km", "+", 
      RowBox[{"m`J", "[", "t", "]"}]}]]}], ",", 
   RowBox[{
    FractionBox[
     RowBox[{"0.5`", " ", "r11`Vmax", " ", 
      RowBox[{"m`J", "[", "t", "]"}], " ", 
      RowBox[{"(", 
       RowBox[{"1", "+", 
        RowBox[{"Tanh", "[", 
         FractionBox[
          RowBox[{
           RowBox[{"-", "24"}], "+", "t", "-", 
           RowBox[{"24", " ", 
            RowBox[{"Floor", "[", 
             FractionBox["t", "24"], "]"}]}]}], "T"], "]"}], "+", 
        RowBox[{"Tanh", "[", 
         FractionBox[
          RowBox[{"t", "-", 
           RowBox[{"24", " ", 
            RowBox[{"Floor", "[", 
             FractionBox["t", "24"], "]"}]}]}], "T"], "]"}], "-", 
        RowBox[{"Tanh", "[", 
         FractionBox[
          RowBox[{
           RowBox[{"-", "dusk"}], "+", "t", "-", 
           RowBox[{"24", " ", 
            RowBox[{"Floor", "[", 
             FractionBox["t", "24"], "]"}]}]}], "T"], "]"}]}], ")"}]}], 
     RowBox[{"r11`Km", "+", 
      RowBox[{"m`J", "[", "t", "]"}]}]], "-", 
    FractionBox[
     RowBox[{"0.5`", " ", "r12`Vmax", " ", 
      RowBox[{"m`K", "[", "t", "]"}], " ", 
      RowBox[{"(", 
       RowBox[{"1", "+", 
        RowBox[{"Tanh", "[", 
         FractionBox[
          RowBox[{
           RowBox[{"-", "24"}], "+", "t", "-", 
           RowBox[{"24", " ", 
            RowBox[{"Floor", "[", 
             FractionBox["t", "24"], "]"}]}]}], "T"], "]"}], "+", 
        RowBox[{"Tanh", "[", 
         FractionBox[
          RowBox[{"t", "-", 
           RowBox[{"24", " ", 
            RowBox[{"Floor", "[", 
             FractionBox["t", "24"], "]"}]}]}], "T"], "]"}], "-", 
        RowBox[{"Tanh", "[", 
         FractionBox[
          RowBox[{
           RowBox[{"-", "dusk"}], "+", "t", "-", 
           RowBox[{"24", " ", 
            RowBox[{"Floor", "[", 
             FractionBox["t", "24"], "]"}]}]}], "T"], "]"}]}], ")"}]}], 
     RowBox[{"r12`Km", "+", 
      RowBox[{"m`K", "[", "t", "]"}]}]]}], ",", 
   RowBox[{
    FractionBox[
     RowBox[{"0.5`", " ", "r12`Vmax", " ", 
      RowBox[{"m`K", "[", "t", "]"}], " ", 
      RowBox[{"(", 
       RowBox[{"1", "+", 
        RowBox[{"Tanh", "[", 
         FractionBox[
          RowBox[{
           RowBox[{"-", "24"}], "+", "t", "-", 
           RowBox[{"24", " ", 
            RowBox[{"Floor", "[", 
             FractionBox["t", "24"], "]"}]}]}], "T"], "]"}], "+", 
        RowBox[{"Tanh", "[", 
         FractionBox[
          RowBox[{"t", "-", 
           RowBox[{"24", " ", 
            RowBox[{"Floor", "[", 
             FractionBox["t", "24"], "]"}]}]}], "T"], "]"}], "-", 
        RowBox[{"Tanh", "[", 
         FractionBox[
          RowBox[{
           RowBox[{"-", "dusk"}], "+", "t", "-", 
           RowBox[{"24", " ", 
            RowBox[{"Floor", "[", 
             FractionBox["t", "24"], "]"}]}]}], "T"], "]"}]}], ")"}]}], 
     RowBox[{"r12`Km", "+", 
      RowBox[{"m`K", "[", "t", "]"}]}]], "-", 
    FractionBox[
     RowBox[{"0.5`", " ", "r13`Vmax", " ", 
      RowBox[{"m`L", "[", "t", "]"}], " ", 
      RowBox[{"(", 
       RowBox[{"1", "+", 
        RowBox[{"Tanh", "[", 
         FractionBox[
          RowBox[{
           RowBox[{"-", "24"}], "+", "t", "-", 
           RowBox[{"24", " ", 
            RowBox[{"Floor", "[", 
             FractionBox["t", "24"], "]"}]}]}], "T"], "]"}], "+", 
        RowBox[{"Tanh", "[", 
         FractionBox[
          RowBox[{"t", "-", 
           RowBox[{"24", " ", 
            RowBox[{"Floor", "[", 
             FractionBox["t", "24"], "]"}]}]}], "T"], "]"}], "-", 
        RowBox[{"Tanh", "[", 
         FractionBox[
          RowBox[{
           RowBox[{"-", "dusk"}], "+", "t", "-", 
           RowBox[{"24", " ", 
            RowBox[{"Floor", "[", 
             FractionBox["t", "24"], "]"}]}]}], "T"], "]"}]}], ")"}]}], 
     RowBox[{"r13`Km", "+", 
      RowBox[{"m`L", "[", "t", "]"}]}]]}], ",", 
   RowBox[{
    FractionBox[
     RowBox[{"0.5`", " ", "r13`Vmax", " ", 
      RowBox[{"m`L", "[", "t", "]"}], " ", 
      RowBox[{"(", 
       RowBox[{"1", "+", 
        RowBox[{"Tanh", "[", 
         FractionBox[
          RowBox[{
           RowBox[{"-", "24"}], "+", "t", "-", 
           RowBox[{"24", " ", 
            RowBox[{"Floor", "[", 
             FractionBox["t", "24"], "]"}]}]}], "T"], "]"}], "+", 
        RowBox[{"Tanh", "[", 
         FractionBox[
          RowBox[{"t", "-", 
           RowBox[{"24", " ", 
            RowBox[{"Floor", "[", 
             FractionBox["t", "24"], "]"}]}]}], "T"], "]"}], "-", 
        RowBox[{"Tanh", "[", 
         FractionBox[
          RowBox[{
           RowBox[{"-", "dusk"}], "+", "t", "-", 
           RowBox[{"24", " ", 
            RowBox[{"Floor", "[", 
             FractionBox["t", "24"], "]"}]}]}], "T"], "]"}]}], ")"}]}], 
     RowBox[{"r13`Km", "+", 
      RowBox[{"m`L", "[", "t", "]"}]}]], "-", 
    FractionBox[
     RowBox[{"0.5`", " ", "r14`Vmax", " ", 
      RowBox[{"m`M", "[", "t", "]"}], " ", 
      RowBox[{"(", 
       RowBox[{"1", "+", 
        RowBox[{"Tanh", "[", 
         FractionBox[
          RowBox[{
           RowBox[{"-", "24"}], "+", "t", "-", 
           RowBox[{"24", " ", 
            RowBox[{"Floor", "[", 
             FractionBox["t", "24"], "]"}]}]}], "T"], "]"}], "+", 
        RowBox[{"Tanh", "[", 
         FractionBox[
          RowBox[{"t", "-", 
           RowBox[{"24", " ", 
            RowBox[{"Floor", "[", 
             FractionBox["t", "24"], "]"}]}]}], "T"], "]"}], "-", 
        RowBox[{"Tanh", "[", 
         FractionBox[
          RowBox[{
           RowBox[{"-", "dusk"}], "+", "t", "-", 
           RowBox[{"24", " ", 
            RowBox[{"Floor", "[", 
             FractionBox["t", "24"], "]"}]}]}], "T"], "]"}]}], ")"}]}], 
     RowBox[{"r14`Km", "+", 
      RowBox[{"m`M", "[", "t", "]"}]}]]}], ",", 
   RowBox[{
    FractionBox[
     RowBox[{"0.5`", " ", "r14`Vmax", " ", 
      RowBox[{"m`M", "[", "t", "]"}], " ", 
      RowBox[{"(", 
       RowBox[{"1", "+", 
        RowBox[{"Tanh", "[", 
         FractionBox[
          RowBox[{
           RowBox[{"-", "24"}], "+", "t", "-", 
           RowBox[{"24", " ", 
            RowBox[{"Floor", "[", 
             FractionBox["t", "24"], "]"}]}]}], "T"], "]"}], "+", 
        RowBox[{"Tanh", "[", 
         FractionBox[
          RowBox[{"t", "-", 
           RowBox[{"24", " ", 
            RowBox[{"Floor", "[", 
             FractionBox["t", "24"], "]"}]}]}], "T"], "]"}], "-", 
        RowBox[{"Tanh", "[", 
         FractionBox[
          RowBox[{
           RowBox[{"-", "dusk"}], "+", "t", "-", 
           RowBox[{"24", " ", 
            RowBox[{"Floor", "[", 
             FractionBox["t", "24"], "]"}]}]}], "T"], "]"}]}], ")"}]}], 
     RowBox[{"r14`Km", "+", 
      RowBox[{"m`M", "[", "t", "]"}]}]], "-", 
    FractionBox[
     RowBox[{"0.5`", " ", "r15`Vmax", " ", 
      RowBox[{"m`N", "[", "t", "]"}], " ", 
      RowBox[{"(", 
       RowBox[{"1", "+", 
        RowBox[{"Tanh", "[", 
         FractionBox[
          RowBox[{
           RowBox[{"-", "24"}], "+", "t", "-", 
           RowBox[{"24", " ", 
            RowBox[{"Floor", "[", 
             FractionBox["t", "24"], "]"}]}]}], "T"], "]"}], "+", 
        RowBox[{"Tanh", "[", 
         FractionBox[
          RowBox[{"t", "-", 
           RowBox[{"24", " ", 
            RowBox[{"Floor", "[", 
             FractionBox["t", "24"], "]"}]}]}], "T"], "]"}], "-", 
        RowBox[{"Tanh", "[", 
         FractionBox[
          RowBox[{
           RowBox[{"-", "dusk"}], "+", "t", "-", 
           RowBox[{"24", " ", 
            RowBox[{"Floor", "[", 
             FractionBox["t", "24"], "]"}]}]}], "T"], "]"}]}], ")"}]}], 
     RowBox[{"r15`Km", "+", 
      RowBox[{"m`N", "[", "t", "]"}]}]]}], ",", 
   RowBox[{
    FractionBox[
     RowBox[{"0.5`", " ", "r15`Vmax", " ", 
      RowBox[{"m`N", "[", "t", "]"}], " ", 
      RowBox[{"(", 
       RowBox[{"1", "+", 
        RowBox[{"Tanh", "[", 
         FractionBox[
          RowBox[{
           RowBox[{"-", "24"}], "+", "t", "-", 
           RowBox[{"24", " ", 
            RowBox[{"Floor", "[", 
             FractionBox["t", "24"], "]"}]}]}], "T"], "]"}], "+", 
        RowBox[{"Tanh", "[", 
         FractionBox[
          RowBox[{"t", "-", 
           RowBox[{"24", " ", 
            RowBox[{"Floor", "[", 
             FractionBox["t", "24"], "]"}]}]}], "T"], "]"}], "-", 
        RowBox[{"Tanh", "[", 
         FractionBox[
          RowBox[{
           RowBox[{"-", "dusk"}], "+", "t", "-", 
           RowBox[{"24", " ", 
            RowBox[{"Floor", "[", 
             FractionBox["t", "24"], "]"}]}]}], "T"], "]"}]}], ")"}]}], 
     RowBox[{"r15`Km", "+", 
      RowBox[{"m`N", "[", "t", "]"}]}]], "-", 
    FractionBox[
     RowBox[{"0.5`", " ", "r16`Vmax", " ", 
      RowBox[{"m`O", "[", "t", "]"}], " ", 
      RowBox[{"(", 
       RowBox[{"1", "+", 
        RowBox[{"Tanh", "[", 
         FractionBox[
          RowBox[{
           RowBox[{"-", "24"}], "+", "t", "-", 
           RowBox[{"24", " ", 
            RowBox[{"Floor", "[", 
             FractionBox["t", "24"], "]"}]}]}], "T"], "]"}], "+", 
        RowBox[{"Tanh", "[", 
         FractionBox[
          RowBox[{"t", "-", 
           RowBox[{"24", " ", 
            RowBox[{"Floor", "[", 
             FractionBox["t", "24"], "]"}]}]}], "T"], "]"}], "-", 
        RowBox[{"Tanh", "[", 
         FractionBox[
          RowBox[{
           RowBox[{"-", "dusk"}], "+", "t", "-", 
           RowBox[{"24", " ", 
            RowBox[{"Floor", "[", 
             FractionBox["t", "24"], "]"}]}]}], "T"], "]"}]}], ")"}]}], 
     RowBox[{"r16`Km", "+", 
      RowBox[{"m`O", "[", "t", "]"}]}]], "-", 
    FractionBox[
     RowBox[{"0.5`", " ", "r17`Vmax", " ", 
      RowBox[{"m`O", "[", "t", "]"}], " ", 
      RowBox[{"(", 
       RowBox[{"1", "+", 
        RowBox[{"Tanh", "[", 
         FractionBox[
          RowBox[{
           RowBox[{"-", "24"}], "+", "t", "-", 
           RowBox[{"24", " ", 
            RowBox[{"Floor", "[", 
             FractionBox["t", "24"], "]"}]}]}], "T"], "]"}], "+", 
        RowBox[{"Tanh", "[", 
         FractionBox[
          RowBox[{"t", "-", 
           RowBox[{"24", " ", 
            RowBox[{"Floor", "[", 
             FractionBox["t", "24"], "]"}]}]}], "T"], "]"}], "-", 
        RowBox[{"Tanh", "[", 
         FractionBox[
          RowBox[{
           RowBox[{"-", "dusk"}], "+", "t", "-", 
           RowBox[{"24", " ", 
            RowBox[{"Floor", "[", 
             FractionBox["t", "24"], "]"}]}]}], "T"], "]"}]}], ")"}]}], 
     RowBox[{"r17`Km", "+", 
      RowBox[{"m`O", "[", "t", "]"}]}]]}]}], "}"}]], "Output",
 CellChangeTimes->{
  3.7730322630897827`*^9, 3.7735597420290318`*^9, 3.782555033715372*^9, 
   3.782711653331787*^9, 3.7827319024147005`*^9, 3.7832374235195837`*^9, 
   3.7852425240013037`*^9, 3.7852426512763186`*^9, 3.785242689643302*^9, 
   3.785242767222303*^9, 3.78525964033753*^9, 3.787640845572054*^9, 
   3.7909310839958696`*^9, 3.830326980294999*^9, 3.8303272432311225`*^9, 
   3.83032760956691*^9, 3.8304864187238283`*^9, 3.830501984976016*^9, 
   3.830583430749985*^9, 3.831010922517177*^9, 3.8310159663837132`*^9, 
   3.8310234041103573`*^9, 3.8583300215200157`*^9, 3.859349693744233*^9, 
   3.8593569604387283`*^9, 3.8593599073555794`*^9, 3.859436096641823*^9, 
   3.859451900150015*^9, 3.8594534564101915`*^9, 3.859454316171433*^9, 
   3.8595224129007473`*^9, 3.8596061249495077`*^9, 3.8598695786983385`*^9, 
   3.8600394804112744`*^9, 3.8601388062697*^9, 3.8602081992765827`*^9, 
   3.860483425457159*^9, 3.8605588307527075`*^9, 3.8617797881681533`*^9, 
   3.863582957067685*^9, 3.8636815952371254`*^9, 3.8637571585692425`*^9, 
   3.8642768639234266`*^9, 3.877589087525524*^9, 3.8777569591134195`*^9, 
   3.8939097486552353`*^9, 3.8939110482020917`*^9, 3.8939111537736454`*^9, 
   3.893923542927949*^9, 3.8939235885816655`*^9, 3.893926143262916*^9, 
   3.8940976914556894`*^9, 3.8940978242139416`*^9, 3.8945162920482397`*^9, 
   3.894530079653966*^9, 3.8946153300931506`*^9, 3.8971229257425284`*^9, 
   3.899178538521405*^9, 3.9028230255224524`*^9, 3.907910187103199*^9, 
   3.907910332396702*^9, 3.907910372097064*^9, 3.9079113602903376`*^9, 
   3.907911588761035*^9, 3.90791324428117*^9, 3.9079256689677067`*^9, 
   3.90792609833068*^9, 3.9079284980263305`*^9, 3.9080143018459544`*^9, 
   3.908622636218667*^9, 3.9087043587123384`*^9, 3.9088604879009323`*^9, 
   3.908860532801841*^9, 3.9088648791428285`*^9, 3.9090421193131585`*^9, 
   3.909052825321601*^9, 3.9090539078922606`*^9, 3.909202287948842*^9, 
   3.909210060439*^9, {3.909210502792059*^9, 3.9092105280450773`*^9}, 
   3.909477855458915*^9, 3.909565518454814*^9, 3.9191084623552327`*^9, 
   3.9290059657972016`*^9},
 CellLabel->
  "Out[157]=",ExpressionUUID->"a329628c-d9a9-4c13-b0ae-48de61b70753"]
}, Open  ]],

Cell[CellGroupData[{

Cell["RateEqsAllSubsModel = RateEqsWithTModel/.IndVarValsModel", "Input",
 CellChangeTimes->{
  3.8303276680692368`*^9, {3.907910376446637*^9, 3.9079104027708263`*^9}, {
   3.90791136488276*^9, 3.9079113719615493`*^9}, {3.9079115935708046`*^9, 
   3.9079116001148877`*^9}, 3.9092098096040525`*^9, {3.9092099339909344`*^9, 
   3.9092099609048357`*^9}, {3.9191081818638873`*^9, 3.919108183221116*^9}},
 CellLabel->
  "In[158]:=",ExpressionUUID->"48136b31-59c5-4625-b46e-420d25903fee"],

Cell[BoxData[
 RowBox[{"{", 
  RowBox[{
   RowBox[{
    FractionBox[
     RowBox[{"0.35`", " ", "r1`Vmax", " ", 
      RowBox[{"(", 
       RowBox[{"1", "-", 
        RowBox[{"0.5`", " ", 
         RowBox[{"(", 
          RowBox[{"1", "+", 
           RowBox[{"Tanh", "[", 
            FractionBox[
             RowBox[{
              RowBox[{"-", "24"}], "+", "t", "-", 
              RowBox[{"24", " ", 
               RowBox[{"Floor", "[", 
                FractionBox["t", "24"], "]"}]}]}], "T"], "]"}], "+", 
           RowBox[{"Tanh", "[", 
            FractionBox[
             RowBox[{"t", "-", 
              RowBox[{"24", " ", 
               RowBox[{"Floor", "[", 
                FractionBox["t", "24"], "]"}]}]}], "T"], "]"}], "-", 
           RowBox[{"Tanh", "[", 
            FractionBox[
             RowBox[{
              RowBox[{"-", "dusk"}], "+", "t", "-", 
              RowBox[{"24", " ", 
               RowBox[{"Floor", "[", 
                FractionBox["t", "24"], "]"}]}]}], "T"], "]"}]}], ")"}]}]}], 
       ")"}]}], 
     RowBox[{"0.35`", "\[VeryThinSpace]", "+", 
      RowBox[{"r1`Km", " ", 
       RowBox[{"(", 
        RowBox[{"1", "+", 
         FractionBox[
          RowBox[{"m`B", "[", "t", "]"}], "r1`Ki"]}], ")"}]}]}]], "-", 
    FractionBox[
     RowBox[{"r2`Vmax", " ", 
      RowBox[{"m`B", "[", "t", "]"}], " ", 
      RowBox[{"(", 
       RowBox[{"1", "-", 
        RowBox[{"0.5`", " ", 
         RowBox[{"(", 
          RowBox[{"1", "+", 
           RowBox[{"Tanh", "[", 
            FractionBox[
             RowBox[{
              RowBox[{"-", "24"}], "+", "t", "-", 
              RowBox[{"24", " ", 
               RowBox[{"Floor", "[", 
                FractionBox["t", "24"], "]"}]}]}], "T"], "]"}], "+", 
           RowBox[{"Tanh", "[", 
            FractionBox[
             RowBox[{"t", "-", 
              RowBox[{"24", " ", 
               RowBox[{"Floor", "[", 
                FractionBox["t", "24"], "]"}]}]}], "T"], "]"}], "-", 
           RowBox[{"Tanh", "[", 
            FractionBox[
             RowBox[{
              RowBox[{"-", "dusk"}], "+", "t", "-", 
              RowBox[{"24", " ", 
               RowBox[{"Floor", "[", 
                FractionBox["t", "24"], "]"}]}]}], "T"], "]"}]}], ")"}]}]}], 
       ")"}]}], 
     RowBox[{
      RowBox[{"m`B", "[", "t", "]"}], "+", 
      RowBox[{"r2`Km", " ", 
       RowBox[{"(", 
        RowBox[{"1", "+", 
         FractionBox[
          RowBox[{"m`C", "[", "t", "]"}], "r2`Ki"]}], ")"}]}]}]]}], ",", 
   RowBox[{
    FractionBox[
     RowBox[{"r2`Vmax", " ", 
      RowBox[{"m`B", "[", "t", "]"}], " ", 
      RowBox[{"(", 
       RowBox[{"1", "-", 
        RowBox[{"0.5`", " ", 
         RowBox[{"(", 
          RowBox[{"1", "+", 
           RowBox[{"Tanh", "[", 
            FractionBox[
             RowBox[{
              RowBox[{"-", "24"}], "+", "t", "-", 
              RowBox[{"24", " ", 
               RowBox[{"Floor", "[", 
                FractionBox["t", "24"], "]"}]}]}], "T"], "]"}], "+", 
           RowBox[{"Tanh", "[", 
            FractionBox[
             RowBox[{"t", "-", 
              RowBox[{"24", " ", 
               RowBox[{"Floor", "[", 
                FractionBox["t", "24"], "]"}]}]}], "T"], "]"}], "-", 
           RowBox[{"Tanh", "[", 
            FractionBox[
             RowBox[{
              RowBox[{"-", "dusk"}], "+", "t", "-", 
              RowBox[{"24", " ", 
               RowBox[{"Floor", "[", 
                FractionBox["t", "24"], "]"}]}]}], "T"], "]"}]}], ")"}]}]}], 
       ")"}]}], 
     RowBox[{
      RowBox[{"m`B", "[", "t", "]"}], "+", 
      RowBox[{"r2`Km", " ", 
       RowBox[{"(", 
        RowBox[{"1", "+", 
         FractionBox[
          RowBox[{"m`C", "[", "t", "]"}], "r2`Ki"]}], ")"}]}]}]], "-", 
    FractionBox[
     RowBox[{"r3`Vmax", " ", 
      RowBox[{"m`C", "[", "t", "]"}], " ", 
      RowBox[{"(", 
       RowBox[{"1", "-", 
        RowBox[{"0.5`", " ", 
         RowBox[{"(", 
          RowBox[{"1", "+", 
           RowBox[{"Tanh", "[", 
            FractionBox[
             RowBox[{
              RowBox[{"-", "24"}], "+", "t", "-", 
              RowBox[{"24", " ", 
               RowBox[{"Floor", "[", 
                FractionBox["t", "24"], "]"}]}]}], "T"], "]"}], "+", 
           RowBox[{"Tanh", "[", 
            FractionBox[
             RowBox[{"t", "-", 
              RowBox[{"24", " ", 
               RowBox[{"Floor", "[", 
                FractionBox["t", "24"], "]"}]}]}], "T"], "]"}], "-", 
           RowBox[{"Tanh", "[", 
            FractionBox[
             RowBox[{
              RowBox[{"-", "dusk"}], "+", "t", "-", 
              RowBox[{"24", " ", 
               RowBox[{"Floor", "[", 
                FractionBox["t", "24"], "]"}]}]}], "T"], "]"}]}], ")"}]}]}], 
       ")"}]}], 
     RowBox[{
      RowBox[{"m`C", "[", "t", "]"}], "+", 
      RowBox[{"r3`Km", " ", 
       RowBox[{"(", 
        RowBox[{"1", "+", 
         FractionBox["m`FPP", "r3`Ki2"], "+", 
         FractionBox["m`GPP", "r3`Ki3"], "+", 
         FractionBox["m`GGPP", "r3`Ki4"], "+", 
         FractionBox["m`PhyPP", "r3`Ki5"], "+", 
         FractionBox[
          RowBox[{"m`D", "[", "t", "]"}], "r3`Ki"]}], ")"}]}]}]]}], ",", 
   RowBox[{
    FractionBox[
     RowBox[{"r3`Vmax", " ", 
      RowBox[{"m`C", "[", "t", "]"}], " ", 
      RowBox[{"(", 
       RowBox[{"1", "-", 
        RowBox[{"0.5`", " ", 
         RowBox[{"(", 
          RowBox[{"1", "+", 
           RowBox[{"Tanh", "[", 
            FractionBox[
             RowBox[{
              RowBox[{"-", "24"}], "+", "t", "-", 
              RowBox[{"24", " ", 
               RowBox[{"Floor", "[", 
                FractionBox["t", "24"], "]"}]}]}], "T"], "]"}], "+", 
           RowBox[{"Tanh", "[", 
            FractionBox[
             RowBox[{"t", "-", 
              RowBox[{"24", " ", 
               RowBox[{"Floor", "[", 
                FractionBox["t", "24"], "]"}]}]}], "T"], "]"}], "-", 
           RowBox[{"Tanh", "[", 
            FractionBox[
             RowBox[{
              RowBox[{"-", "dusk"}], "+", "t", "-", 
              RowBox[{"24", " ", 
               RowBox[{"Floor", "[", 
                FractionBox["t", "24"], "]"}]}]}], "T"], "]"}]}], ")"}]}]}], 
       ")"}]}], 
     RowBox[{
      RowBox[{"m`C", "[", "t", "]"}], "+", 
      RowBox[{"r3`Km", " ", 
       RowBox[{"(", 
        RowBox[{"1", "+", 
         FractionBox["m`FPP", "r3`Ki2"], "+", 
         FractionBox["m`GPP", "r3`Ki3"], "+", 
         FractionBox["m`GGPP", "r3`Ki4"], "+", 
         FractionBox["m`PhyPP", "r3`Ki5"], "+", 
         FractionBox[
          RowBox[{"m`D", "[", "t", "]"}], "r3`Ki"]}], ")"}]}]}]], "-", 
    FractionBox[
     RowBox[{"r4`Vmax", " ", 
      RowBox[{"m`D", "[", "t", "]"}], " ", 
      RowBox[{"(", 
       RowBox[{"1", "-", 
        RowBox[{"0.5`", " ", 
         RowBox[{"(", 
          RowBox[{"1", "+", 
           RowBox[{"Tanh", "[", 
            FractionBox[
             RowBox[{
              RowBox[{"-", "24"}], "+", "t", "-", 
              RowBox[{"24", " ", 
               RowBox[{"Floor", "[", 
                FractionBox["t", "24"], "]"}]}]}], "T"], "]"}], "+", 
           RowBox[{"Tanh", "[", 
            FractionBox[
             RowBox[{"t", "-", 
              RowBox[{"24", " ", 
               RowBox[{"Floor", "[", 
                FractionBox["t", "24"], "]"}]}]}], "T"], "]"}], "-", 
           RowBox[{"Tanh", "[", 
            FractionBox[
             RowBox[{
              RowBox[{"-", "dusk"}], "+", "t", "-", 
              RowBox[{"24", " ", 
               RowBox[{"Floor", "[", 
                FractionBox["t", "24"], "]"}]}]}], "T"], "]"}]}], ")"}]}]}], 
       ")"}]}], 
     RowBox[{
      RowBox[{"m`D", "[", "t", "]"}], "+", 
      RowBox[{"r4`Km", " ", 
       RowBox[{"(", 
        RowBox[{"1", "+", 
         FractionBox[
          RowBox[{"m`E", "[", "t", "]"}], "r4`Ki"]}], ")"}]}]}]]}], ",", 
   RowBox[{
    RowBox[{"-", 
     FractionBox[
      RowBox[{"r5`Vmax", " ", 
       RowBox[{"m`E", "[", "t", "]"}], " ", 
       RowBox[{"(", 
        RowBox[{"1", "-", 
         RowBox[{"0.5`", " ", 
          RowBox[{"(", 
           RowBox[{"1", "+", 
            RowBox[{"Tanh", "[", 
             FractionBox[
              RowBox[{
               RowBox[{"-", "24"}], "+", "t", "-", 
               RowBox[{"24", " ", 
                RowBox[{"Floor", "[", 
                 FractionBox["t", "24"], "]"}]}]}], "T"], "]"}], "+", 
            RowBox[{"Tanh", "[", 
             FractionBox[
              RowBox[{"t", "-", 
               RowBox[{"24", " ", 
                RowBox[{"Floor", "[", 
                 FractionBox["t", "24"], "]"}]}]}], "T"], "]"}], "-", 
            RowBox[{"Tanh", "[", 
             FractionBox[
              RowBox[{
               RowBox[{"-", "dusk"}], "+", "t", "-", 
               RowBox[{"24", " ", 
                RowBox[{"Floor", "[", 
                 FractionBox["t", "24"], "]"}]}]}], "T"], "]"}]}], ")"}]}]}], 
        ")"}]}], 
      RowBox[{"r5`Km", "+", 
       RowBox[{"m`E", "[", "t", "]"}]}]]}], "+", 
    FractionBox[
     RowBox[{"r4`Vmax", " ", 
      RowBox[{"m`D", "[", "t", "]"}], " ", 
      RowBox[{"(", 
       RowBox[{"1", "-", 
        RowBox[{"0.5`", " ", 
         RowBox[{"(", 
          RowBox[{"1", "+", 
           RowBox[{"Tanh", "[", 
            FractionBox[
             RowBox[{
              RowBox[{"-", "24"}], "+", "t", "-", 
              RowBox[{"24", " ", 
               RowBox[{"Floor", "[", 
                FractionBox["t", "24"], "]"}]}]}], "T"], "]"}], "+", 
           RowBox[{"Tanh", "[", 
            FractionBox[
             RowBox[{"t", "-", 
              RowBox[{"24", " ", 
               RowBox[{"Floor", "[", 
                FractionBox["t", "24"], "]"}]}]}], "T"], "]"}], "-", 
           RowBox[{"Tanh", "[", 
            FractionBox[
             RowBox[{
              RowBox[{"-", "dusk"}], "+", "t", "-", 
              RowBox[{"24", " ", 
               RowBox[{"Floor", "[", 
                FractionBox["t", "24"], "]"}]}]}], "T"], "]"}]}], ")"}]}]}], 
       ")"}]}], 
     RowBox[{
      RowBox[{"m`D", "[", "t", "]"}], "+", 
      RowBox[{"r4`Km", " ", 
       RowBox[{"(", 
        RowBox[{"1", "+", 
         FractionBox[
          RowBox[{"m`E", "[", "t", "]"}], "r4`Ki"]}], ")"}]}]}]]}], ",", 
   RowBox[{
    RowBox[{
     RowBox[{"-", "r8`a"}], " ", 
     RowBox[{"m`F", "[", "t", "]"}]}], "+", 
    RowBox[{"r9`a", " ", 
     RowBox[{"m`F2", "[", "t", "]"}]}], "-", 
    RowBox[{"4", " ", "r20`a", " ", 
     RowBox[{"m`F", "[", "t", "]"}], " ", 
     RowBox[{"m`G", "[", "t", "]"}]}], "+", 
    FractionBox[
     RowBox[{"r7`Vmax", " ", 
      RowBox[{"m`G", "[", "t", "]"}]}], 
     RowBox[{"r7`Km", "+", 
      RowBox[{"m`G", "[", "t", "]"}]}]], "-", 
    FractionBox[
     RowBox[{"r6`Vmax", " ", 
      RowBox[{"m`F", "[", "t", "]"}]}], 
     RowBox[{
      RowBox[{"m`F", "[", "t", "]"}], "+", 
      RowBox[{"r6`Km", " ", 
       RowBox[{"(", 
        RowBox[{"1", "+", 
         FractionBox[
          RowBox[{"m`G", "[", "t", "]"}], "r6`Ki"]}], ")"}]}]}]], "+", 
    FractionBox[
     RowBox[{"r5`Vmax", " ", 
      RowBox[{"m`E", "[", "t", "]"}], " ", 
      RowBox[{"(", 
       RowBox[{"1", "-", 
        RowBox[{"0.5`", " ", 
         RowBox[{"(", 
          RowBox[{"1", "+", 
           RowBox[{"Tanh", "[", 
            FractionBox[
             RowBox[{
              RowBox[{"-", "24"}], "+", "t", "-", 
              RowBox[{"24", " ", 
               RowBox[{"Floor", "[", 
                FractionBox["t", "24"], "]"}]}]}], "T"], "]"}], "+", 
           RowBox[{"Tanh", "[", 
            FractionBox[
             RowBox[{"t", "-", 
              RowBox[{"24", " ", 
               RowBox[{"Floor", "[", 
                FractionBox["t", "24"], "]"}]}]}], "T"], "]"}], "-", 
           RowBox[{"Tanh", "[", 
            FractionBox[
             RowBox[{
              RowBox[{"-", "dusk"}], "+", "t", "-", 
              RowBox[{"24", " ", 
               RowBox[{"Floor", "[", 
                FractionBox["t", "24"], "]"}]}]}], "T"], "]"}]}], ")"}]}]}], 
       ")"}]}], 
     RowBox[{"r5`Km", "+", 
      RowBox[{"m`E", "[", "t", "]"}]}]]}], ",", 
   RowBox[{
    RowBox[{"r8`a", " ", 
     RowBox[{"m`F", "[", "t", "]"}]}], "-", 
    RowBox[{"r9`a", " ", 
     RowBox[{"m`F2", "[", "t", "]"}]}], "-", 
    RowBox[{"3", " ", "r21`a", " ", 
     RowBox[{"m`F2", "[", "t", "]"}], " ", 
     RowBox[{"m`G2", "[", "t", "]"}]}], "+", 
    FractionBox[
     RowBox[{"r19`Vmax", " ", 
      RowBox[{"m`G2", "[", "t", "]"}]}], 
     RowBox[{"r19`Km", "+", 
      RowBox[{"m`G2", "[", "t", "]"}]}]], "-", 
    FractionBox[
     RowBox[{"r18`Vmax", " ", 
      RowBox[{"m`F2", "[", "t", "]"}]}], 
     RowBox[{
      RowBox[{"m`F2", "[", "t", "]"}], "+", 
      RowBox[{"r18`Km", " ", 
       RowBox[{"(", 
        RowBox[{"1", "+", 
         FractionBox[
          RowBox[{"m`G2", "[", "t", "]"}], "r18`Ki"]}], ")"}]}]}]], "+", 
    FractionBox[
     RowBox[{"0.5`", " ", "r16`Vmax", " ", 
      RowBox[{"m`O", "[", "t", "]"}], " ", 
      RowBox[{"(", 
       RowBox[{"1", "+", 
        RowBox[{"Tanh", "[", 
         FractionBox[
          RowBox[{
           RowBox[{"-", "24"}], "+", "t", "-", 
           RowBox[{"24", " ", 
            RowBox[{"Floor", "[", 
             FractionBox["t", "24"], "]"}]}]}], "T"], "]"}], "+", 
        RowBox[{"Tanh", "[", 
         FractionBox[
          RowBox[{"t", "-", 
           RowBox[{"24", " ", 
            RowBox[{"Floor", "[", 
             FractionBox["t", "24"], "]"}]}]}], "T"], "]"}], "-", 
        RowBox[{"Tanh", "[", 
         FractionBox[
          RowBox[{
           RowBox[{"-", "dusk"}], "+", "t", "-", 
           RowBox[{"24", " ", 
            RowBox[{"Floor", "[", 
             FractionBox["t", "24"], "]"}]}]}], "T"], "]"}]}], ")"}]}], 
     RowBox[{"r16`Km", "+", 
      RowBox[{"m`O", "[", "t", "]"}]}]]}], ",", 
   RowBox[{
    RowBox[{
     RowBox[{"-", "r22`a"}], " ", 
     RowBox[{"m`G", "[", "t", "]"}]}], "-", 
    RowBox[{"2", " ", "r20`a", " ", 
     RowBox[{"m`F", "[", "t", "]"}], " ", 
     RowBox[{"m`G", "[", "t", "]"}]}], "-", 
    FractionBox[
     RowBox[{"r7`Vmax", " ", 
      RowBox[{"m`G", "[", "t", "]"}]}], 
     RowBox[{"r7`Km", "+", 
      RowBox[{"m`G", "[", "t", "]"}]}]], "+", 
    FractionBox[
     RowBox[{"r6`Vmax", " ", 
      RowBox[{"m`F", "[", "t", "]"}]}], 
     RowBox[{
      RowBox[{"m`F", "[", "t", "]"}], "+", 
      RowBox[{"r6`Km", " ", 
       RowBox[{"(", 
        RowBox[{"1", "+", 
         FractionBox[
          RowBox[{"m`G", "[", "t", "]"}], "r6`Ki"]}], ")"}]}]}]], "+", 
    RowBox[{"r23`a", " ", 
     RowBox[{"m`G2", "[", "t", "]"}]}]}], ",", 
   RowBox[{
    RowBox[{"r22`a", " ", 
     RowBox[{"m`G", "[", "t", "]"}]}], "-", 
    RowBox[{"r23`a", " ", 
     RowBox[{"m`G2", "[", "t", "]"}]}], "-", 
    RowBox[{"r21`a", " ", 
     RowBox[{"m`F2", "[", "t", "]"}], " ", 
     RowBox[{"m`G2", "[", "t", "]"}]}], "-", 
    FractionBox[
     RowBox[{"r19`Vmax", " ", 
      RowBox[{"m`G2", "[", "t", "]"}]}], 
     RowBox[{"r19`Km", "+", 
      RowBox[{"m`G2", "[", "t", "]"}]}]], "+", 
    FractionBox[
     RowBox[{"r18`Vmax", " ", 
      RowBox[{"m`F2", "[", "t", "]"}]}], 
     RowBox[{
      RowBox[{"m`F2", "[", "t", "]"}], "+", 
      RowBox[{"r18`Km", " ", 
       RowBox[{"(", 
        RowBox[{"1", "+", 
         FractionBox[
          RowBox[{"m`G2", "[", "t", "]"}], "r18`Ki"]}], ")"}]}]}]], "+", 
    FractionBox[
     RowBox[{"0.5`", " ", "r17`Vmax", " ", 
      RowBox[{"m`O", "[", "t", "]"}], " ", 
      RowBox[{"(", 
       RowBox[{"1", "+", 
        RowBox[{"Tanh", "[", 
         FractionBox[
          RowBox[{
           RowBox[{"-", "24"}], "+", "t", "-", 
           RowBox[{"24", " ", 
            RowBox[{"Floor", "[", 
             FractionBox["t", "24"], "]"}]}]}], "T"], "]"}], "+", 
        RowBox[{"Tanh", "[", 
         FractionBox[
          RowBox[{"t", "-", 
           RowBox[{"24", " ", 
            RowBox[{"Floor", "[", 
             FractionBox["t", "24"], "]"}]}]}], "T"], "]"}], "-", 
        RowBox[{"Tanh", "[", 
         FractionBox[
          RowBox[{
           RowBox[{"-", "dusk"}], "+", "t", "-", 
           RowBox[{"24", " ", 
            RowBox[{"Floor", "[", 
             FractionBox["t", "24"], "]"}]}]}], "T"], "]"}]}], ")"}]}], 
     RowBox[{"r17`Km", "+", 
      RowBox[{"m`O", "[", "t", "]"}]}]]}], ",", 
   RowBox[{
    FractionBox[
     RowBox[{"0.003`", " ", "r10`Vmax", " ", 
      RowBox[{"(", 
       RowBox[{"1", "+", 
        RowBox[{"Tanh", "[", 
         FractionBox[
          RowBox[{
           RowBox[{"-", "24"}], "+", "t", "-", 
           RowBox[{"24", " ", 
            RowBox[{"Floor", "[", 
             FractionBox["t", "24"], "]"}]}]}], "T"], "]"}], "+", 
        RowBox[{"Tanh", "[", 
         FractionBox[
          RowBox[{"t", "-", 
           RowBox[{"24", " ", 
            RowBox[{"Floor", "[", 
             FractionBox["t", "24"], "]"}]}]}], "T"], "]"}], "-", 
        RowBox[{"Tanh", "[", 
         FractionBox[
          RowBox[{
           RowBox[{"-", "dusk"}], "+", "t", "-", 
           RowBox[{"24", " ", 
            RowBox[{"Floor", "[", 
             FractionBox["t", "24"], "]"}]}]}], "T"], "]"}]}], ")"}]}], 
     RowBox[{"0.006`", "\[VeryThinSpace]", "+", 
      RowBox[{"r10`Km", " ", 
       RowBox[{"(", 
        RowBox[{"1", "+", 
         FractionBox[
          RowBox[{"m`F2", "[", "t", "]"}], "r10`Ki"], "+", 
         FractionBox[
          RowBox[{"m`G2", "[", "t", "]"}], "r10`Ki2"]}], ")"}]}]}]], "-", 
    FractionBox[
     RowBox[{"0.5`", " ", "r11`Vmax", " ", 
      RowBox[{"m`J", "[", "t", "]"}], " ", 
      RowBox[{"(", 
       RowBox[{"1", "+", 
        RowBox[{"Tanh", "[", 
         FractionBox[
          RowBox[{
           RowBox[{"-", "24"}], "+", "t", "-", 
           RowBox[{"24", " ", 
            RowBox[{"Floor", "[", 
             FractionBox["t", "24"], "]"}]}]}], "T"], "]"}], "+", 
        RowBox[{"Tanh", "[", 
         FractionBox[
          RowBox[{"t", "-", 
           RowBox[{"24", " ", 
            RowBox[{"Floor", "[", 
             FractionBox["t", "24"], "]"}]}]}], "T"], "]"}], "-", 
        RowBox[{"Tanh", "[", 
         FractionBox[
          RowBox[{
           RowBox[{"-", "dusk"}], "+", "t", "-", 
           RowBox[{"24", " ", 
            RowBox[{"Floor", "[", 
             FractionBox["t", "24"], "]"}]}]}], "T"], "]"}]}], ")"}]}], 
     RowBox[{"r11`Km", "+", 
      RowBox[{"m`J", "[", "t", "]"}]}]]}], ",", 
   RowBox[{
    FractionBox[
     RowBox[{"0.5`", " ", "r11`Vmax", " ", 
      RowBox[{"m`J", "[", "t", "]"}], " ", 
      RowBox[{"(", 
       RowBox[{"1", "+", 
        RowBox[{"Tanh", "[", 
         FractionBox[
          RowBox[{
           RowBox[{"-", "24"}], "+", "t", "-", 
           RowBox[{"24", " ", 
            RowBox[{"Floor", "[", 
             FractionBox["t", "24"], "]"}]}]}], "T"], "]"}], "+", 
        RowBox[{"Tanh", "[", 
         FractionBox[
          RowBox[{"t", "-", 
           RowBox[{"24", " ", 
            RowBox[{"Floor", "[", 
             FractionBox["t", "24"], "]"}]}]}], "T"], "]"}], "-", 
        RowBox[{"Tanh", "[", 
         FractionBox[
          RowBox[{
           RowBox[{"-", "dusk"}], "+", "t", "-", 
           RowBox[{"24", " ", 
            RowBox[{"Floor", "[", 
             FractionBox["t", "24"], "]"}]}]}], "T"], "]"}]}], ")"}]}], 
     RowBox[{"r11`Km", "+", 
      RowBox[{"m`J", "[", "t", "]"}]}]], "-", 
    FractionBox[
     RowBox[{"0.5`", " ", "r12`Vmax", " ", 
      RowBox[{"m`K", "[", "t", "]"}], " ", 
      RowBox[{"(", 
       RowBox[{"1", "+", 
        RowBox[{"Tanh", "[", 
         FractionBox[
          RowBox[{
           RowBox[{"-", "24"}], "+", "t", "-", 
           RowBox[{"24", " ", 
            RowBox[{"Floor", "[", 
             FractionBox["t", "24"], "]"}]}]}], "T"], "]"}], "+", 
        RowBox[{"Tanh", "[", 
         FractionBox[
          RowBox[{"t", "-", 
           RowBox[{"24", " ", 
            RowBox[{"Floor", "[", 
             FractionBox["t", "24"], "]"}]}]}], "T"], "]"}], "-", 
        RowBox[{"Tanh", "[", 
         FractionBox[
          RowBox[{
           RowBox[{"-", "dusk"}], "+", "t", "-", 
           RowBox[{"24", " ", 
            RowBox[{"Floor", "[", 
             FractionBox["t", "24"], "]"}]}]}], "T"], "]"}]}], ")"}]}], 
     RowBox[{"r12`Km", "+", 
      RowBox[{"m`K", "[", "t", "]"}]}]]}], ",", 
   RowBox[{
    FractionBox[
     RowBox[{"0.5`", " ", "r12`Vmax", " ", 
      RowBox[{"m`K", "[", "t", "]"}], " ", 
      RowBox[{"(", 
       RowBox[{"1", "+", 
        RowBox[{"Tanh", "[", 
         FractionBox[
          RowBox[{
           RowBox[{"-", "24"}], "+", "t", "-", 
           RowBox[{"24", " ", 
            RowBox[{"Floor", "[", 
             FractionBox["t", "24"], "]"}]}]}], "T"], "]"}], "+", 
        RowBox[{"Tanh", "[", 
         FractionBox[
          RowBox[{"t", "-", 
           RowBox[{"24", " ", 
            RowBox[{"Floor", "[", 
             FractionBox["t", "24"], "]"}]}]}], "T"], "]"}], "-", 
        RowBox[{"Tanh", "[", 
         FractionBox[
          RowBox[{
           RowBox[{"-", "dusk"}], "+", "t", "-", 
           RowBox[{"24", " ", 
            RowBox[{"Floor", "[", 
             FractionBox["t", "24"], "]"}]}]}], "T"], "]"}]}], ")"}]}], 
     RowBox[{"r12`Km", "+", 
      RowBox[{"m`K", "[", "t", "]"}]}]], "-", 
    FractionBox[
     RowBox[{"0.5`", " ", "r13`Vmax", " ", 
      RowBox[{"m`L", "[", "t", "]"}], " ", 
      RowBox[{"(", 
       RowBox[{"1", "+", 
        RowBox[{"Tanh", "[", 
         FractionBox[
          RowBox[{
           RowBox[{"-", "24"}], "+", "t", "-", 
           RowBox[{"24", " ", 
            RowBox[{"Floor", "[", 
             FractionBox["t", "24"], "]"}]}]}], "T"], "]"}], "+", 
        RowBox[{"Tanh", "[", 
         FractionBox[
          RowBox[{"t", "-", 
           RowBox[{"24", " ", 
            RowBox[{"Floor", "[", 
             FractionBox["t", "24"], "]"}]}]}], "T"], "]"}], "-", 
        RowBox[{"Tanh", "[", 
         FractionBox[
          RowBox[{
           RowBox[{"-", "dusk"}], "+", "t", "-", 
           RowBox[{"24", " ", 
            RowBox[{"Floor", "[", 
             FractionBox["t", "24"], "]"}]}]}], "T"], "]"}]}], ")"}]}], 
     RowBox[{"r13`Km", "+", 
      RowBox[{"m`L", "[", "t", "]"}]}]]}], ",", 
   RowBox[{
    FractionBox[
     RowBox[{"0.5`", " ", "r13`Vmax", " ", 
      RowBox[{"m`L", "[", "t", "]"}], " ", 
      RowBox[{"(", 
       RowBox[{"1", "+", 
        RowBox[{"Tanh", "[", 
         FractionBox[
          RowBox[{
           RowBox[{"-", "24"}], "+", "t", "-", 
           RowBox[{"24", " ", 
            RowBox[{"Floor", "[", 
             FractionBox["t", "24"], "]"}]}]}], "T"], "]"}], "+", 
        RowBox[{"Tanh", "[", 
         FractionBox[
          RowBox[{"t", "-", 
           RowBox[{"24", " ", 
            RowBox[{"Floor", "[", 
             FractionBox["t", "24"], "]"}]}]}], "T"], "]"}], "-", 
        RowBox[{"Tanh", "[", 
         FractionBox[
          RowBox[{
           RowBox[{"-", "dusk"}], "+", "t", "-", 
           RowBox[{"24", " ", 
            RowBox[{"Floor", "[", 
             FractionBox["t", "24"], "]"}]}]}], "T"], "]"}]}], ")"}]}], 
     RowBox[{"r13`Km", "+", 
      RowBox[{"m`L", "[", "t", "]"}]}]], "-", 
    FractionBox[
     RowBox[{"0.5`", " ", "r14`Vmax", " ", 
      RowBox[{"m`M", "[", "t", "]"}], " ", 
      RowBox[{"(", 
       RowBox[{"1", "+", 
        RowBox[{"Tanh", "[", 
         FractionBox[
          RowBox[{
           RowBox[{"-", "24"}], "+", "t", "-", 
           RowBox[{"24", " ", 
            RowBox[{"Floor", "[", 
             FractionBox["t", "24"], "]"}]}]}], "T"], "]"}], "+", 
        RowBox[{"Tanh", "[", 
         FractionBox[
          RowBox[{"t", "-", 
           RowBox[{"24", " ", 
            RowBox[{"Floor", "[", 
             FractionBox["t", "24"], "]"}]}]}], "T"], "]"}], "-", 
        RowBox[{"Tanh", "[", 
         FractionBox[
          RowBox[{
           RowBox[{"-", "dusk"}], "+", "t", "-", 
           RowBox[{"24", " ", 
            RowBox[{"Floor", "[", 
             FractionBox["t", "24"], "]"}]}]}], "T"], "]"}]}], ")"}]}], 
     RowBox[{"r14`Km", "+", 
      RowBox[{"m`M", "[", "t", "]"}]}]]}], ",", 
   RowBox[{
    FractionBox[
     RowBox[{"0.5`", " ", "r14`Vmax", " ", 
      RowBox[{"m`M", "[", "t", "]"}], " ", 
      RowBox[{"(", 
       RowBox[{"1", "+", 
        RowBox[{"Tanh", "[", 
         FractionBox[
          RowBox[{
           RowBox[{"-", "24"}], "+", "t", "-", 
           RowBox[{"24", " ", 
            RowBox[{"Floor", "[", 
             FractionBox["t", "24"], "]"}]}]}], "T"], "]"}], "+", 
        RowBox[{"Tanh", "[", 
         FractionBox[
          RowBox[{"t", "-", 
           RowBox[{"24", " ", 
            RowBox[{"Floor", "[", 
             FractionBox["t", "24"], "]"}]}]}], "T"], "]"}], "-", 
        RowBox[{"Tanh", "[", 
         FractionBox[
          RowBox[{
           RowBox[{"-", "dusk"}], "+", "t", "-", 
           RowBox[{"24", " ", 
            RowBox[{"Floor", "[", 
             FractionBox["t", "24"], "]"}]}]}], "T"], "]"}]}], ")"}]}], 
     RowBox[{"r14`Km", "+", 
      RowBox[{"m`M", "[", "t", "]"}]}]], "-", 
    FractionBox[
     RowBox[{"0.5`", " ", "r15`Vmax", " ", 
      RowBox[{"m`N", "[", "t", "]"}], " ", 
      RowBox[{"(", 
       RowBox[{"1", "+", 
        RowBox[{"Tanh", "[", 
         FractionBox[
          RowBox[{
           RowBox[{"-", "24"}], "+", "t", "-", 
           RowBox[{"24", " ", 
            RowBox[{"Floor", "[", 
             FractionBox["t", "24"], "]"}]}]}], "T"], "]"}], "+", 
        RowBox[{"Tanh", "[", 
         FractionBox[
          RowBox[{"t", "-", 
           RowBox[{"24", " ", 
            RowBox[{"Floor", "[", 
             FractionBox["t", "24"], "]"}]}]}], "T"], "]"}], "-", 
        RowBox[{"Tanh", "[", 
         FractionBox[
          RowBox[{
           RowBox[{"-", "dusk"}], "+", "t", "-", 
           RowBox[{"24", " ", 
            RowBox[{"Floor", "[", 
             FractionBox["t", "24"], "]"}]}]}], "T"], "]"}]}], ")"}]}], 
     RowBox[{"r15`Km", "+", 
      RowBox[{"m`N", "[", "t", "]"}]}]]}], ",", 
   RowBox[{
    FractionBox[
     RowBox[{"0.5`", " ", "r15`Vmax", " ", 
      RowBox[{"m`N", "[", "t", "]"}], " ", 
      RowBox[{"(", 
       RowBox[{"1", "+", 
        RowBox[{"Tanh", "[", 
         FractionBox[
          RowBox[{
           RowBox[{"-", "24"}], "+", "t", "-", 
           RowBox[{"24", " ", 
            RowBox[{"Floor", "[", 
             FractionBox["t", "24"], "]"}]}]}], "T"], "]"}], "+", 
        RowBox[{"Tanh", "[", 
         FractionBox[
          RowBox[{"t", "-", 
           RowBox[{"24", " ", 
            RowBox[{"Floor", "[", 
             FractionBox["t", "24"], "]"}]}]}], "T"], "]"}], "-", 
        RowBox[{"Tanh", "[", 
         FractionBox[
          RowBox[{
           RowBox[{"-", "dusk"}], "+", "t", "-", 
           RowBox[{"24", " ", 
            RowBox[{"Floor", "[", 
             FractionBox["t", "24"], "]"}]}]}], "T"], "]"}]}], ")"}]}], 
     RowBox[{"r15`Km", "+", 
      RowBox[{"m`N", "[", "t", "]"}]}]], "-", 
    FractionBox[
     RowBox[{"0.5`", " ", "r16`Vmax", " ", 
      RowBox[{"m`O", "[", "t", "]"}], " ", 
      RowBox[{"(", 
       RowBox[{"1", "+", 
        RowBox[{"Tanh", "[", 
         FractionBox[
          RowBox[{
           RowBox[{"-", "24"}], "+", "t", "-", 
           RowBox[{"24", " ", 
            RowBox[{"Floor", "[", 
             FractionBox["t", "24"], "]"}]}]}], "T"], "]"}], "+", 
        RowBox[{"Tanh", "[", 
         FractionBox[
          RowBox[{"t", "-", 
           RowBox[{"24", " ", 
            RowBox[{"Floor", "[", 
             FractionBox["t", "24"], "]"}]}]}], "T"], "]"}], "-", 
        RowBox[{"Tanh", "[", 
         FractionBox[
          RowBox[{
           RowBox[{"-", "dusk"}], "+", "t", "-", 
           RowBox[{"24", " ", 
            RowBox[{"Floor", "[", 
             FractionBox["t", "24"], "]"}]}]}], "T"], "]"}]}], ")"}]}], 
     RowBox[{"r16`Km", "+", 
      RowBox[{"m`O", "[", "t", "]"}]}]], "-", 
    FractionBox[
     RowBox[{"0.5`", " ", "r17`Vmax", " ", 
      RowBox[{"m`O", "[", "t", "]"}], " ", 
      RowBox[{"(", 
       RowBox[{"1", "+", 
        RowBox[{"Tanh", "[", 
         FractionBox[
          RowBox[{
           RowBox[{"-", "24"}], "+", "t", "-", 
           RowBox[{"24", " ", 
            RowBox[{"Floor", "[", 
             FractionBox["t", "24"], "]"}]}]}], "T"], "]"}], "+", 
        RowBox[{"Tanh", "[", 
         FractionBox[
          RowBox[{"t", "-", 
           RowBox[{"24", " ", 
            RowBox[{"Floor", "[", 
             FractionBox["t", "24"], "]"}]}]}], "T"], "]"}], "-", 
        RowBox[{"Tanh", "[", 
         FractionBox[
          RowBox[{
           RowBox[{"-", "dusk"}], "+", "t", "-", 
           RowBox[{"24", " ", 
            RowBox[{"Floor", "[", 
             FractionBox["t", "24"], "]"}]}]}], "T"], "]"}]}], ")"}]}], 
     RowBox[{"r17`Km", "+", 
      RowBox[{"m`O", "[", "t", "]"}]}]]}]}], "}"}]], "Output",
 CellChangeTimes->{
  3.773032263121026*^9, 3.7735597420980315`*^9, 3.7825550353623734`*^9, 
   3.782711654133868*^9, 3.7827319027067013`*^9, 3.783237423790583*^9, 
   3.785242524712302*^9, 3.7852426520013027`*^9, 3.7852427678383026`*^9, 
   3.785259641998185*^9, 3.7876408464796305`*^9, 3.7909310923407216`*^9, 
   3.830326980419972*^9, 3.830327245929212*^9, 3.8303276692919197`*^9, 
   3.830486420340721*^9, 3.8305019870415773`*^9, 3.8305834329380836`*^9, 
   3.8310109225759535`*^9, 3.8310159664359293`*^9, 3.8310234041632967`*^9, 
   3.8583300215525846`*^9, 3.8593496937570467`*^9, 3.859356960462347*^9, 
   3.859359907364953*^9, 3.859436096669979*^9, 3.8594519001776357`*^9, 
   3.859453456419642*^9, 3.859454316193886*^9, 3.8595224129277377`*^9, 
   3.8596061249826016`*^9, 3.8598695787253256`*^9, 3.860039480422166*^9, 
   3.8601388063019695`*^9, 3.860208199302514*^9, 3.8604834254665337`*^9, 
   3.8605588307765636`*^9, 3.8617797882000384`*^9, 3.8635829570991306`*^9, 
   3.8636815952627697`*^9, 3.8637571585960283`*^9, 3.864276863956401*^9, 
   3.877589087551527*^9, 3.877756959156459*^9, 3.893909765176751*^9, 
   3.893911048224118*^9, 3.893911153811652*^9, 3.893923542964411*^9, 
   3.893923588613953*^9, 3.893926143276363*^9, 3.894097691465722*^9, 
   3.8940978242415514`*^9, 3.8945162920611525`*^9, 3.894530079683891*^9, 
   3.8946153301251974`*^9, 3.897122925784886*^9, 3.899178538550043*^9, 
   3.9028230255454054`*^9, 3.907910203058854*^9, 3.9079104052474785`*^9, 
   3.9079113824764624`*^9, 3.9079116008801827`*^9, 3.9079132515061316`*^9, 
   3.9079256691270046`*^9, 3.907926098461439*^9, 3.907928498162195*^9, 
   3.9080143020002747`*^9, 3.908622636344057*^9, 3.9087043607368355`*^9, 
   3.908860489042267*^9, 3.9088605348351245`*^9, 3.9088648816803927`*^9, 
   3.9090421193655896`*^9, 3.90905282537389*^9, 3.9090539079433603`*^9, 
   3.9092022880022755`*^9, 3.909210060482452*^9, {3.9092105028363543`*^9, 
   3.909210528092441*^9}, 3.90947785550807*^9, 3.909565518508671*^9, 
   3.9191084623992796`*^9, 3.9290059658342347`*^9},
 CellLabel->
  "Out[158]=",ExpressionUUID->"16f93a8d-449b-41ca-bd04-5f43fe60e2ea"]
}, Open  ]],

Cell[CellGroupData[{

Cell["\<\
DepVars=DepVarWT={m`B,m`C,m`D,m`E,m`F,m`F2,m`G,m`G2,m`J,m`K,m`L,m`M,m`N,m`O}\
\>", "Input",
 CellChangeTimes->{{3.859453443625137*^9, 3.859453447513479*^9}},
 CellLabel->
  "In[159]:=",ExpressionUUID->"ff2e278e-8ab4-402b-884e-c1857b1b43db"],

Cell[BoxData[
 RowBox[{"{", 
  RowBox[{
  "m`B", ",", "m`C", ",", "m`D", ",", "m`E", ",", "m`F", ",", "m`F2", ",", 
   "m`G", ",", "m`G2", ",", "m`J", ",", "m`K", ",", "m`L", ",", "m`M", ",", 
   "m`N", ",", "m`O"}], "}"}]], "Output",
 CellChangeTimes->{
  3.9087041913964615`*^9, 3.9088605931814885`*^9, 3.908864883262395*^9, 
   3.9090421194027877`*^9, 3.9090528254162297`*^9, 3.90905390798486*^9, 
   3.909202288035469*^9, 3.909210060515306*^9, {3.909210502868972*^9, 
   3.9092105281302834`*^9}, 3.9094778555476856`*^9, 3.909565518540845*^9, 
   3.919108462428955*^9, 3.9290059658567367`*^9},
 CellLabel->
  "Out[159]=",ExpressionUUID->"f706af2f-f46f-4d66-8eef-d7610fbb8986"]
}, Open  ]],

Cell[CellGroupData[{

Cell["DepVarsWithT=DepVars /. SubsDepVarsWithT", "Input",
 CellLabel->
  "In[160]:=",ExpressionUUID->"51a9b941-7c42-4ee7-8bf2-6423e0851664"],

Cell[BoxData[
 RowBox[{"{", 
  RowBox[{
   RowBox[{"m`B", "[", "t", "]"}], ",", 
   RowBox[{"m`C", "[", "t", "]"}], ",", 
   RowBox[{"m`D", "[", "t", "]"}], ",", 
   RowBox[{"m`E", "[", "t", "]"}], ",", 
   RowBox[{"m`F", "[", "t", "]"}], ",", 
   RowBox[{"m`F2", "[", "t", "]"}], ",", 
   RowBox[{"m`G", "[", "t", "]"}], ",", 
   RowBox[{"m`G2", "[", "t", "]"}], ",", 
   RowBox[{"m`J", "[", "t", "]"}], ",", 
   RowBox[{"m`K", "[", "t", "]"}], ",", 
   RowBox[{"m`L", "[", "t", "]"}], ",", 
   RowBox[{"m`M", "[", "t", "]"}], ",", 
   RowBox[{"m`N", "[", "t", "]"}], ",", 
   RowBox[{"m`O", "[", "t", "]"}]}], "}"}]], "Output",
 CellChangeTimes->{
  3.7730322627148976`*^9, 3.773559740977022*^9, 3.7825550147733865`*^9, 
   3.78264494689245*^9, 3.7827116334125*^9, 3.7827318986141872`*^9, 
   3.7832374206695833`*^9, 3.785242514226303*^9, 3.7852595915175233`*^9, 
   3.7876408227021723`*^9, 3.790931050807978*^9, 3.8303269786401834`*^9, 
   3.830327216408987*^9, 3.8304863942678347`*^9, 3.8305016583074846`*^9, 
   3.830583399200009*^9, 3.831010921694908*^9, 3.8310159656755505`*^9, 
   3.831023403467103*^9, 3.858330021182474*^9, 3.8593496934217296`*^9, 
   3.859356960211645*^9, 3.859359907068802*^9, 3.8594360963123817`*^9, 
   3.859451899865405*^9, 3.859453456116909*^9, 3.8594543159325533`*^9, 
   3.8595224125438595`*^9, 3.859606124447089*^9, 3.8598695783470745`*^9, 
   3.8600394800314193`*^9, 3.8601388058833575`*^9, 3.860208198912255*^9, 
   3.8604834251684904`*^9, 3.8605588304364243`*^9, 3.861779787664471*^9, 
   3.863582956689234*^9, 3.8636815949009237`*^9, 3.8637571582173214`*^9, 
   3.864276863408956*^9, 3.877589087114524*^9, 3.8777569586534233`*^9, 
   3.8939096437161484`*^9, 3.893911047847124*^9, 3.8939111533027534`*^9, 
   3.8939235424107437`*^9, 3.8939235880147324`*^9, 3.8939261429553537`*^9, 
   3.8940976911571026`*^9, 3.8940978238299956`*^9, 3.8945162917075014`*^9, 
   3.8945300792538977`*^9, 3.8946153297599497`*^9, 3.897122925148672*^9, 
   3.89917853813338*^9, 3.9028230252111273`*^9, 3.9079098587842894`*^9, 
   3.907913006241257*^9, 3.90792566526434*^9, 3.907926094863842*^9, 
   3.907928494116168*^9, 3.908014297880305*^9, 3.9086225953732395`*^9, {
   3.9087041760083027`*^9, 3.908704192528014*^9}, 3.908860593797661*^9, 
   3.908864884293153*^9, 3.90904211943944*^9, 3.909052825457332*^9, 
   3.9090539080242157`*^9, 3.9092022880434117`*^9, 3.9092100605446024`*^9, {
   3.909210502904791*^9, 3.9092105281406016`*^9}, 3.9094778555526857`*^9, 
   3.909565518576229*^9, 3.919108462464142*^9, 3.9290059658847437`*^9},
 CellLabel->
  "Out[160]=",ExpressionUUID->"d4550e8c-c7e5-487d-b0b2-e4082e39e970"]
}, Open  ]],

Cell[CellGroupData[{

Cell["\<\
DepVarsWithTDiff=Table[DepVars[[i]]'[t],{i,1,Length[DepVars]}]\
\>", "Input",
 CellLabel->
  "In[161]:=",ExpressionUUID->"711ff5f4-2259-41b9-8580-d15da67b59ad"],

Cell[BoxData[
 RowBox[{"{", 
  RowBox[{
   RowBox[{
    SuperscriptBox["m`B", "\[Prime]",
     MultilineFunction->None], "[", "t", "]"}], ",", 
   RowBox[{
    SuperscriptBox["m`C", "\[Prime]",
     MultilineFunction->None], "[", "t", "]"}], ",", 
   RowBox[{
    SuperscriptBox["m`D", "\[Prime]",
     MultilineFunction->None], "[", "t", "]"}], ",", 
   RowBox[{
    SuperscriptBox["m`E", "\[Prime]",
     MultilineFunction->None], "[", "t", "]"}], ",", 
   RowBox[{
    SuperscriptBox["m`F", "\[Prime]",
     MultilineFunction->None], "[", "t", "]"}], ",", 
   RowBox[{
    SuperscriptBox["m`F2", "\[Prime]",
     MultilineFunction->None], "[", "t", "]"}], ",", 
   RowBox[{
    SuperscriptBox["m`G", "\[Prime]",
     MultilineFunction->None], "[", "t", "]"}], ",", 
   RowBox[{
    SuperscriptBox["m`G2", "\[Prime]",
     MultilineFunction->None], "[", "t", "]"}], ",", 
   RowBox[{
    SuperscriptBox["m`J", "\[Prime]",
     MultilineFunction->None], "[", "t", "]"}], ",", 
   RowBox[{
    SuperscriptBox["m`K", "\[Prime]",
     MultilineFunction->None], "[", "t", "]"}], ",", 
   RowBox[{
    SuperscriptBox["m`L", "\[Prime]",
     MultilineFunction->None], "[", "t", "]"}], ",", 
   RowBox[{
    SuperscriptBox["m`M", "\[Prime]",
     MultilineFunction->None], "[", "t", "]"}], ",", 
   RowBox[{
    SuperscriptBox["m`N", "\[Prime]",
     MultilineFunction->None], "[", "t", "]"}], ",", 
   RowBox[{
    SuperscriptBox["m`O", "\[Prime]",
     MultilineFunction->None], "[", "t", "]"}]}], "}"}]], "Output",
 CellChangeTimes->{
  3.90870419500438*^9, 3.9088605943941393`*^9, 3.908864885291704*^9, 
   3.9090421194758945`*^9, 3.909052825468845*^9, 3.909053908066455*^9, 
   3.9092022880763755`*^9, 3.909210060575244*^9, {3.909210502938718*^9, 
   3.9092105281746526`*^9}, 3.909477855590007*^9, 3.909565518583088*^9, 
   3.9191084625003233`*^9, 3.9290059658937407`*^9},
 CellLabel->
  "Out[161]=",ExpressionUUID->"44623f75-b206-4a4a-a36a-0b4e76abe313"]
}, Open  ]],

Cell[CellGroupData[{

Cell["Jac_Model = Outer[D, RateEqsWithTModel, DepVarsWithT]", "Input",
 CellChangeTimes->{{3.9079102505155954`*^9, 3.9079102528896465`*^9}, {
   3.907910410133378*^9, 3.907910411649662*^9}, {3.9079113889305544`*^9, 
   3.9079113916495543`*^9}, {3.9079116087315197`*^9, 3.907911611985526*^9}, 
   3.9092099339971256`*^9, {3.9092099983895493`*^9, 3.9092099998209567`*^9}, {
   3.9191081846567535`*^9, 3.9191081855919094`*^9}},
 CellLabel->
  "In[162]:=",ExpressionUUID->"a658c41d-7d32-4b5a-b302-b46194d775d6"],

Cell[BoxData[
 RowBox[{"{", 
  RowBox[{
   RowBox[{"{", 
    RowBox[{
     RowBox[{
      RowBox[{"-", 
       FractionBox[
        RowBox[{"m`A", " ", "r1`Km", " ", "r1`Vmax", " ", 
         RowBox[{"(", 
          RowBox[{"1", "-", 
           RowBox[{"0.5`", " ", 
            RowBox[{"(", 
             RowBox[{"1", "+", 
              RowBox[{"Tanh", "[", 
               FractionBox[
                RowBox[{
                 RowBox[{"-", "24"}], "+", "t", "-", 
                 RowBox[{"24", " ", 
                  RowBox[{"Floor", "[", 
                   FractionBox["t", "24"], "]"}]}]}], "T"], "]"}], "+", 
              RowBox[{"Tanh", "[", 
               FractionBox[
                RowBox[{"t", "-", 
                 RowBox[{"24", " ", 
                  RowBox[{"Floor", "[", 
                   FractionBox["t", "24"], "]"}]}]}], "T"], "]"}], "-", 
              RowBox[{"Tanh", "[", 
               FractionBox[
                RowBox[{
                 RowBox[{"-", "dusk"}], "+", "t", "-", 
                 RowBox[{"24", " ", 
                  RowBox[{"Floor", "[", 
                   FractionBox["t", "24"], "]"}]}]}], "T"], "]"}]}], 
             ")"}]}]}], ")"}]}], 
        RowBox[{"r1`Ki", " ", 
         SuperscriptBox[
          RowBox[{"(", 
           RowBox[{"m`A", "+", 
            RowBox[{"r1`Km", " ", 
             RowBox[{"(", 
              RowBox[{"1", "+", 
               FractionBox[
                RowBox[{"m`B", "[", "t", "]"}], "r1`Ki"]}], ")"}]}]}], ")"}], 
          "2"]}]]}], "+", 
      FractionBox[
       RowBox[{"r2`Vmax", " ", 
        RowBox[{"m`B", "[", "t", "]"}], " ", 
        RowBox[{"(", 
         RowBox[{"1", "-", 
          RowBox[{"0.5`", " ", 
           RowBox[{"(", 
            RowBox[{"1", "+", 
             RowBox[{"Tanh", "[", 
              FractionBox[
               RowBox[{
                RowBox[{"-", "24"}], "+", "t", "-", 
                RowBox[{"24", " ", 
                 RowBox[{"Floor", "[", 
                  FractionBox["t", "24"], "]"}]}]}], "T"], "]"}], "+", 
             RowBox[{"Tanh", "[", 
              FractionBox[
               RowBox[{"t", "-", 
                RowBox[{"24", " ", 
                 RowBox[{"Floor", "[", 
                  FractionBox["t", "24"], "]"}]}]}], "T"], "]"}], "-", 
             RowBox[{"Tanh", "[", 
              FractionBox[
               RowBox[{
                RowBox[{"-", "dusk"}], "+", "t", "-", 
                RowBox[{"24", " ", 
                 RowBox[{"Floor", "[", 
                  FractionBox["t", "24"], "]"}]}]}], "T"], "]"}]}], ")"}]}]}],
          ")"}]}], 
       SuperscriptBox[
        RowBox[{"(", 
         RowBox[{
          RowBox[{"m`B", "[", "t", "]"}], "+", 
          RowBox[{"r2`Km", " ", 
           RowBox[{"(", 
            RowBox[{"1", "+", 
             FractionBox[
              RowBox[{"m`C", "[", "t", "]"}], "r2`Ki"]}], ")"}]}]}], ")"}], 
        "2"]], "-", 
      FractionBox[
       RowBox[{"r2`Vmax", " ", 
        RowBox[{"(", 
         RowBox[{"1", "-", 
          RowBox[{"0.5`", " ", 
           RowBox[{"(", 
            RowBox[{"1", "+", 
             RowBox[{"Tanh", "[", 
              FractionBox[
               RowBox[{
                RowBox[{"-", "24"}], "+", "t", "-", 
                RowBox[{"24", " ", 
                 RowBox[{"Floor", "[", 
                  FractionBox["t", "24"], "]"}]}]}], "T"], "]"}], "+", 
             RowBox[{"Tanh", "[", 
              FractionBox[
               RowBox[{"t", "-", 
                RowBox[{"24", " ", 
                 RowBox[{"Floor", "[", 
                  FractionBox["t", "24"], "]"}]}]}], "T"], "]"}], "-", 
             RowBox[{"Tanh", "[", 
              FractionBox[
               RowBox[{
                RowBox[{"-", "dusk"}], "+", "t", "-", 
                RowBox[{"24", " ", 
                 RowBox[{"Floor", "[", 
                  FractionBox["t", "24"], "]"}]}]}], "T"], "]"}]}], ")"}]}]}],
          ")"}]}], 
       RowBox[{
        RowBox[{"m`B", "[", "t", "]"}], "+", 
        RowBox[{"r2`Km", " ", 
         RowBox[{"(", 
          RowBox[{"1", "+", 
           FractionBox[
            RowBox[{"m`C", "[", "t", "]"}], "r2`Ki"]}], ")"}]}]}]]}], ",", 
     FractionBox[
      RowBox[{"r2`Km", " ", "r2`Vmax", " ", 
       RowBox[{"m`B", "[", "t", "]"}], " ", 
       RowBox[{"(", 
        RowBox[{"1", "-", 
         RowBox[{"0.5`", " ", 
          RowBox[{"(", 
           RowBox[{"1", "+", 
            RowBox[{"Tanh", "[", 
             FractionBox[
              RowBox[{
               RowBox[{"-", "24"}], "+", "t", "-", 
               RowBox[{"24", " ", 
                RowBox[{"Floor", "[", 
                 FractionBox["t", "24"], "]"}]}]}], "T"], "]"}], "+", 
            RowBox[{"Tanh", "[", 
             FractionBox[
              RowBox[{"t", "-", 
               RowBox[{"24", " ", 
                RowBox[{"Floor", "[", 
                 FractionBox["t", "24"], "]"}]}]}], "T"], "]"}], "-", 
            RowBox[{"Tanh", "[", 
             FractionBox[
              RowBox[{
               RowBox[{"-", "dusk"}], "+", "t", "-", 
               RowBox[{"24", " ", 
                RowBox[{"Floor", "[", 
                 FractionBox["t", "24"], "]"}]}]}], "T"], "]"}]}], ")"}]}]}], 
        ")"}]}], 
      RowBox[{"r2`Ki", " ", 
       SuperscriptBox[
        RowBox[{"(", 
         RowBox[{
          RowBox[{"m`B", "[", "t", "]"}], "+", 
          RowBox[{"r2`Km", " ", 
           RowBox[{"(", 
            RowBox[{"1", "+", 
             FractionBox[
              RowBox[{"m`C", "[", "t", "]"}], "r2`Ki"]}], ")"}]}]}], ")"}], 
        "2"]}]], ",", "0", ",", "0", ",", "0", ",", "0", ",", "0", ",", "0", 
     ",", "0", ",", "0", ",", "0", ",", "0", ",", "0", ",", "0"}], "}"}], ",", 
   RowBox[{"{", 
    RowBox[{
     RowBox[{
      RowBox[{"-", 
       FractionBox[
        RowBox[{"r2`Vmax", " ", 
         RowBox[{"m`B", "[", "t", "]"}], " ", 
         RowBox[{"(", 
          RowBox[{"1", "-", 
           RowBox[{"0.5`", " ", 
            RowBox[{"(", 
             RowBox[{"1", "+", 
              RowBox[{"Tanh", "[", 
               FractionBox[
                RowBox[{
                 RowBox[{"-", "24"}], "+", "t", "-", 
                 RowBox[{"24", " ", 
                  RowBox[{"Floor", "[", 
                   FractionBox["t", "24"], "]"}]}]}], "T"], "]"}], "+", 
              RowBox[{"Tanh", "[", 
               FractionBox[
                RowBox[{"t", "-", 
                 RowBox[{"24", " ", 
                  RowBox[{"Floor", "[", 
                   FractionBox["t", "24"], "]"}]}]}], "T"], "]"}], "-", 
              RowBox[{"Tanh", "[", 
               FractionBox[
                RowBox[{
                 RowBox[{"-", "dusk"}], "+", "t", "-", 
                 RowBox[{"24", " ", 
                  RowBox[{"Floor", "[", 
                   FractionBox["t", "24"], "]"}]}]}], "T"], "]"}]}], 
             ")"}]}]}], ")"}]}], 
        SuperscriptBox[
         RowBox[{"(", 
          RowBox[{
           RowBox[{"m`B", "[", "t", "]"}], "+", 
           RowBox[{"r2`Km", " ", 
            RowBox[{"(", 
             RowBox[{"1", "+", 
              FractionBox[
               RowBox[{"m`C", "[", "t", "]"}], "r2`Ki"]}], ")"}]}]}], ")"}], 
         "2"]]}], "+", 
      FractionBox[
       RowBox[{"r2`Vmax", " ", 
        RowBox[{"(", 
         RowBox[{"1", "-", 
          RowBox[{"0.5`", " ", 
           RowBox[{"(", 
            RowBox[{"1", "+", 
             RowBox[{"Tanh", "[", 
              FractionBox[
               RowBox[{
                RowBox[{"-", "24"}], "+", "t", "-", 
                RowBox[{"24", " ", 
                 RowBox[{"Floor", "[", 
                  FractionBox["t", "24"], "]"}]}]}], "T"], "]"}], "+", 
             RowBox[{"Tanh", "[", 
              FractionBox[
               RowBox[{"t", "-", 
                RowBox[{"24", " ", 
                 RowBox[{"Floor", "[", 
                  FractionBox["t", "24"], "]"}]}]}], "T"], "]"}], "-", 
             RowBox[{"Tanh", "[", 
              FractionBox[
               RowBox[{
                RowBox[{"-", "dusk"}], "+", "t", "-", 
                RowBox[{"24", " ", 
                 RowBox[{"Floor", "[", 
                  FractionBox["t", "24"], "]"}]}]}], "T"], "]"}]}], ")"}]}]}],
          ")"}]}], 
       RowBox[{
        RowBox[{"m`B", "[", "t", "]"}], "+", 
        RowBox[{"r2`Km", " ", 
         RowBox[{"(", 
          RowBox[{"1", "+", 
           FractionBox[
            RowBox[{"m`C", "[", "t", "]"}], "r2`Ki"]}], ")"}]}]}]]}], ",", 
     RowBox[{
      RowBox[{"-", 
       FractionBox[
        RowBox[{"r2`Km", " ", "r2`Vmax", " ", 
         RowBox[{"m`B", "[", "t", "]"}], " ", 
         RowBox[{"(", 
          RowBox[{"1", "-", 
           RowBox[{"0.5`", " ", 
            RowBox[{"(", 
             RowBox[{"1", "+", 
              RowBox[{"Tanh", "[", 
               FractionBox[
                RowBox[{
                 RowBox[{"-", "24"}], "+", "t", "-", 
                 RowBox[{"24", " ", 
                  RowBox[{"Floor", "[", 
                   FractionBox["t", "24"], "]"}]}]}], "T"], "]"}], "+", 
              RowBox[{"Tanh", "[", 
               FractionBox[
                RowBox[{"t", "-", 
                 RowBox[{"24", " ", 
                  RowBox[{"Floor", "[", 
                   FractionBox["t", "24"], "]"}]}]}], "T"], "]"}], "-", 
              RowBox[{"Tanh", "[", 
               FractionBox[
                RowBox[{
                 RowBox[{"-", "dusk"}], "+", "t", "-", 
                 RowBox[{"24", " ", 
                  RowBox[{"Floor", "[", 
                   FractionBox["t", "24"], "]"}]}]}], "T"], "]"}]}], 
             ")"}]}]}], ")"}]}], 
        RowBox[{"r2`Ki", " ", 
         SuperscriptBox[
          RowBox[{"(", 
           RowBox[{
            RowBox[{"m`B", "[", "t", "]"}], "+", 
            RowBox[{"r2`Km", " ", 
             RowBox[{"(", 
              RowBox[{"1", "+", 
               FractionBox[
                RowBox[{"m`C", "[", "t", "]"}], "r2`Ki"]}], ")"}]}]}], ")"}], 
          "2"]}]]}], "+", 
      FractionBox[
       RowBox[{"r3`Vmax", " ", 
        RowBox[{"m`C", "[", "t", "]"}], " ", 
        RowBox[{"(", 
         RowBox[{"1", "-", 
          RowBox[{"0.5`", " ", 
           RowBox[{"(", 
            RowBox[{"1", "+", 
             RowBox[{"Tanh", "[", 
              FractionBox[
               RowBox[{
                RowBox[{"-", "24"}], "+", "t", "-", 
                RowBox[{"24", " ", 
                 RowBox[{"Floor", "[", 
                  FractionBox["t", "24"], "]"}]}]}], "T"], "]"}], "+", 
             RowBox[{"Tanh", "[", 
              FractionBox[
               RowBox[{"t", "-", 
                RowBox[{"24", " ", 
                 RowBox[{"Floor", "[", 
                  FractionBox["t", "24"], "]"}]}]}], "T"], "]"}], "-", 
             RowBox[{"Tanh", "[", 
              FractionBox[
               RowBox[{
                RowBox[{"-", "dusk"}], "+", "t", "-", 
                RowBox[{"24", " ", 
                 RowBox[{"Floor", "[", 
                  FractionBox["t", "24"], "]"}]}]}], "T"], "]"}]}], ")"}]}]}],
          ")"}]}], 
       SuperscriptBox[
        RowBox[{"(", 
         RowBox[{
          RowBox[{"m`C", "[", "t", "]"}], "+", 
          RowBox[{"r3`Km", " ", 
           RowBox[{"(", 
            RowBox[{"1", "+", 
             FractionBox["m`FPP", "r3`Ki2"], "+", 
             FractionBox["m`GPP", "r3`Ki3"], "+", 
             FractionBox["m`GGPP", "r3`Ki4"], "+", 
             FractionBox["m`PhyPP", "r3`Ki5"], "+", 
             FractionBox[
              RowBox[{"m`D", "[", "t", "]"}], "r3`Ki"]}], ")"}]}]}], ")"}], 
        "2"]], "-", 
      FractionBox[
       RowBox[{"r3`Vmax", " ", 
        RowBox[{"(", 
         RowBox[{"1", "-", 
          RowBox[{"0.5`", " ", 
           RowBox[{"(", 
            RowBox[{"1", "+", 
             RowBox[{"Tanh", "[", 
              FractionBox[
               RowBox[{
                RowBox[{"-", "24"}], "+", "t", "-", 
                RowBox[{"24", " ", 
                 RowBox[{"Floor", "[", 
                  FractionBox["t", "24"], "]"}]}]}], "T"], "]"}], "+", 
             RowBox[{"Tanh", "[", 
              FractionBox[
               RowBox[{"t", "-", 
                RowBox[{"24", " ", 
                 RowBox[{"Floor", "[", 
                  FractionBox["t", "24"], "]"}]}]}], "T"], "]"}], "-", 
             RowBox[{"Tanh", "[", 
              FractionBox[
               RowBox[{
                RowBox[{"-", "dusk"}], "+", "t", "-", 
                RowBox[{"24", " ", 
                 RowBox[{"Floor", "[", 
                  FractionBox["t", "24"], "]"}]}]}], "T"], "]"}]}], ")"}]}]}],
          ")"}]}], 
       RowBox[{
        RowBox[{"m`C", "[", "t", "]"}], "+", 
        RowBox[{"r3`Km", " ", 
         RowBox[{"(", 
          RowBox[{"1", "+", 
           FractionBox["m`FPP", "r3`Ki2"], "+", 
           FractionBox["m`GPP", "r3`Ki3"], "+", 
           FractionBox["m`GGPP", "r3`Ki4"], "+", 
           FractionBox["m`PhyPP", "r3`Ki5"], "+", 
           FractionBox[
            RowBox[{"m`D", "[", "t", "]"}], "r3`Ki"]}], ")"}]}]}]]}], ",", 
     FractionBox[
      RowBox[{"r3`Km", " ", "r3`Vmax", " ", 
       RowBox[{"m`C", "[", "t", "]"}], " ", 
       RowBox[{"(", 
        RowBox[{"1", "-", 
         RowBox[{"0.5`", " ", 
          RowBox[{"(", 
           RowBox[{"1", "+", 
            RowBox[{"Tanh", "[", 
             FractionBox[
              RowBox[{
               RowBox[{"-", "24"}], "+", "t", "-", 
               RowBox[{"24", " ", 
                RowBox[{"Floor", "[", 
                 FractionBox["t", "24"], "]"}]}]}], "T"], "]"}], "+", 
            RowBox[{"Tanh", "[", 
             FractionBox[
              RowBox[{"t", "-", 
               RowBox[{"24", " ", 
                RowBox[{"Floor", "[", 
                 FractionBox["t", "24"], "]"}]}]}], "T"], "]"}], "-", 
            RowBox[{"Tanh", "[", 
             FractionBox[
              RowBox[{
               RowBox[{"-", "dusk"}], "+", "t", "-", 
               RowBox[{"24", " ", 
                RowBox[{"Floor", "[", 
                 FractionBox["t", "24"], "]"}]}]}], "T"], "]"}]}], ")"}]}]}], 
        ")"}]}], 
      RowBox[{"r3`Ki", " ", 
       SuperscriptBox[
        RowBox[{"(", 
         RowBox[{
          RowBox[{"m`C", "[", "t", "]"}], "+", 
          RowBox[{"r3`Km", " ", 
           RowBox[{"(", 
            RowBox[{"1", "+", 
             FractionBox["m`FPP", "r3`Ki2"], "+", 
             FractionBox["m`GPP", "r3`Ki3"], "+", 
             FractionBox["m`GGPP", "r3`Ki4"], "+", 
             FractionBox["m`PhyPP", "r3`Ki5"], "+", 
             FractionBox[
              RowBox[{"m`D", "[", "t", "]"}], "r3`Ki"]}], ")"}]}]}], ")"}], 
        "2"]}]], ",", "0", ",", "0", ",", "0", ",", "0", ",", "0", ",", "0", 
     ",", "0", ",", "0", ",", "0", ",", "0", ",", "0"}], "}"}], ",", 
   RowBox[{"{", 
    RowBox[{"0", ",", 
     RowBox[{
      RowBox[{"-", 
       FractionBox[
        RowBox[{"r3`Vmax", " ", 
         RowBox[{"m`C", "[", "t", "]"}], " ", 
         RowBox[{"(", 
          RowBox[{"1", "-", 
           RowBox[{"0.5`", " ", 
            RowBox[{"(", 
             RowBox[{"1", "+", 
              RowBox[{"Tanh", "[", 
               FractionBox[
                RowBox[{
                 RowBox[{"-", "24"}], "+", "t", "-", 
                 RowBox[{"24", " ", 
                  RowBox[{"Floor", "[", 
                   FractionBox["t", "24"], "]"}]}]}], "T"], "]"}], "+", 
              RowBox[{"Tanh", "[", 
               FractionBox[
                RowBox[{"t", "-", 
                 RowBox[{"24", " ", 
                  RowBox[{"Floor", "[", 
                   FractionBox["t", "24"], "]"}]}]}], "T"], "]"}], "-", 
              RowBox[{"Tanh", "[", 
               FractionBox[
                RowBox[{
                 RowBox[{"-", "dusk"}], "+", "t", "-", 
                 RowBox[{"24", " ", 
                  RowBox[{"Floor", "[", 
                   FractionBox["t", "24"], "]"}]}]}], "T"], "]"}]}], 
             ")"}]}]}], ")"}]}], 
        SuperscriptBox[
         RowBox[{"(", 
          RowBox[{
           RowBox[{"m`C", "[", "t", "]"}], "+", 
           RowBox[{"r3`Km", " ", 
            RowBox[{"(", 
             RowBox[{"1", "+", 
              FractionBox["m`FPP", "r3`Ki2"], "+", 
              FractionBox["m`GPP", "r3`Ki3"], "+", 
              FractionBox["m`GGPP", "r3`Ki4"], "+", 
              FractionBox["m`PhyPP", "r3`Ki5"], "+", 
              FractionBox[
               RowBox[{"m`D", "[", "t", "]"}], "r3`Ki"]}], ")"}]}]}], ")"}], 
         "2"]]}], "+", 
      FractionBox[
       RowBox[{"r3`Vmax", " ", 
        RowBox[{"(", 
         RowBox[{"1", "-", 
          RowBox[{"0.5`", " ", 
           RowBox[{"(", 
            RowBox[{"1", "+", 
             RowBox[{"Tanh", "[", 
              FractionBox[
               RowBox[{
                RowBox[{"-", "24"}], "+", "t", "-", 
                RowBox[{"24", " ", 
                 RowBox[{"Floor", "[", 
                  FractionBox["t", "24"], "]"}]}]}], "T"], "]"}], "+", 
             RowBox[{"Tanh", "[", 
              FractionBox[
               RowBox[{"t", "-", 
                RowBox[{"24", " ", 
                 RowBox[{"Floor", "[", 
                  FractionBox["t", "24"], "]"}]}]}], "T"], "]"}], "-", 
             RowBox[{"Tanh", "[", 
              FractionBox[
               RowBox[{
                RowBox[{"-", "dusk"}], "+", "t", "-", 
                RowBox[{"24", " ", 
                 RowBox[{"Floor", "[", 
                  FractionBox["t", "24"], "]"}]}]}], "T"], "]"}]}], ")"}]}]}],
          ")"}]}], 
       RowBox[{
        RowBox[{"m`C", "[", "t", "]"}], "+", 
        RowBox[{"r3`Km", " ", 
         RowBox[{"(", 
          RowBox[{"1", "+", 
           FractionBox["m`FPP", "r3`Ki2"], "+", 
           FractionBox["m`GPP", "r3`Ki3"], "+", 
           FractionBox["m`GGPP", "r3`Ki4"], "+", 
           FractionBox["m`PhyPP", "r3`Ki5"], "+", 
           FractionBox[
            RowBox[{"m`D", "[", "t", "]"}], "r3`Ki"]}], ")"}]}]}]]}], ",", 
     RowBox[{
      RowBox[{"-", 
       FractionBox[
        RowBox[{"r3`Km", " ", "r3`Vmax", " ", 
         RowBox[{"m`C", "[", "t", "]"}], " ", 
         RowBox[{"(", 
          RowBox[{"1", "-", 
           RowBox[{"0.5`", " ", 
            RowBox[{"(", 
             RowBox[{"1", "+", 
              RowBox[{"Tanh", "[", 
               FractionBox[
                RowBox[{
                 RowBox[{"-", "24"}], "+", "t", "-", 
                 RowBox[{"24", " ", 
                  RowBox[{"Floor", "[", 
                   FractionBox["t", "24"], "]"}]}]}], "T"], "]"}], "+", 
              RowBox[{"Tanh", "[", 
               FractionBox[
                RowBox[{"t", "-", 
                 RowBox[{"24", " ", 
                  RowBox[{"Floor", "[", 
                   FractionBox["t", "24"], "]"}]}]}], "T"], "]"}], "-", 
              RowBox[{"Tanh", "[", 
               FractionBox[
                RowBox[{
                 RowBox[{"-", "dusk"}], "+", "t", "-", 
                 RowBox[{"24", " ", 
                  RowBox[{"Floor", "[", 
                   FractionBox["t", "24"], "]"}]}]}], "T"], "]"}]}], 
             ")"}]}]}], ")"}]}], 
        RowBox[{"r3`Ki", " ", 
         SuperscriptBox[
          RowBox[{"(", 
           RowBox[{
            RowBox[{"m`C", "[", "t", "]"}], "+", 
            RowBox[{"r3`Km", " ", 
             RowBox[{"(", 
              RowBox[{"1", "+", 
               FractionBox["m`FPP", "r3`Ki2"], "+", 
               FractionBox["m`GPP", "r3`Ki3"], "+", 
               FractionBox["m`GGPP", "r3`Ki4"], "+", 
               FractionBox["m`PhyPP", "r3`Ki5"], "+", 
               FractionBox[
                RowBox[{"m`D", "[", "t", "]"}], "r3`Ki"]}], ")"}]}]}], ")"}], 
          "2"]}]]}], "+", 
      FractionBox[
       RowBox[{"r4`Vmax", " ", 
        RowBox[{"m`D", "[", "t", "]"}], " ", 
        RowBox[{"(", 
         RowBox[{"1", "-", 
          RowBox[{"0.5`", " ", 
           RowBox[{"(", 
            RowBox[{"1", "+", 
             RowBox[{"Tanh", "[", 
              FractionBox[
               RowBox[{
                RowBox[{"-", "24"}], "+", "t", "-", 
                RowBox[{"24", " ", 
                 RowBox[{"Floor", "[", 
                  FractionBox["t", "24"], "]"}]}]}], "T"], "]"}], "+", 
             RowBox[{"Tanh", "[", 
              FractionBox[
               RowBox[{"t", "-", 
                RowBox[{"24", " ", 
                 RowBox[{"Floor", "[", 
                  FractionBox["t", "24"], "]"}]}]}], "T"], "]"}], "-", 
             RowBox[{"Tanh", "[", 
              FractionBox[
               RowBox[{
                RowBox[{"-", "dusk"}], "+", "t", "-", 
                RowBox[{"24", " ", 
                 RowBox[{"Floor", "[", 
                  FractionBox["t", "24"], "]"}]}]}], "T"], "]"}]}], ")"}]}]}],
          ")"}]}], 
       SuperscriptBox[
        RowBox[{"(", 
         RowBox[{
          RowBox[{"m`D", "[", "t", "]"}], "+", 
          RowBox[{"r4`Km", " ", 
           RowBox[{"(", 
            RowBox[{"1", "+", 
             FractionBox[
              RowBox[{"m`E", "[", "t", "]"}], "r4`Ki"]}], ")"}]}]}], ")"}], 
        "2"]], "-", 
      FractionBox[
       RowBox[{"r4`Vmax", " ", 
        RowBox[{"(", 
         RowBox[{"1", "-", 
          RowBox[{"0.5`", " ", 
           RowBox[{"(", 
            RowBox[{"1", "+", 
             RowBox[{"Tanh", "[", 
              FractionBox[
               RowBox[{
                RowBox[{"-", "24"}], "+", "t", "-", 
                RowBox[{"24", " ", 
                 RowBox[{"Floor", "[", 
                  FractionBox["t", "24"], "]"}]}]}], "T"], "]"}], "+", 
             RowBox[{"Tanh", "[", 
              FractionBox[
               RowBox[{"t", "-", 
                RowBox[{"24", " ", 
                 RowBox[{"Floor", "[", 
                  FractionBox["t", "24"], "]"}]}]}], "T"], "]"}], "-", 
             RowBox[{"Tanh", "[", 
              FractionBox[
               RowBox[{
                RowBox[{"-", "dusk"}], "+", "t", "-", 
                RowBox[{"24", " ", 
                 RowBox[{"Floor", "[", 
                  FractionBox["t", "24"], "]"}]}]}], "T"], "]"}]}], ")"}]}]}],
          ")"}]}], 
       RowBox[{
        RowBox[{"m`D", "[", "t", "]"}], "+", 
        RowBox[{"r4`Km", " ", 
         RowBox[{"(", 
          RowBox[{"1", "+", 
           FractionBox[
            RowBox[{"m`E", "[", "t", "]"}], "r4`Ki"]}], ")"}]}]}]]}], ",", 
     FractionBox[
      RowBox[{"r4`Km", " ", "r4`Vmax", " ", 
       RowBox[{"m`D", "[", "t", "]"}], " ", 
       RowBox[{"(", 
        RowBox[{"1", "-", 
         RowBox[{"0.5`", " ", 
          RowBox[{"(", 
           RowBox[{"1", "+", 
            RowBox[{"Tanh", "[", 
             FractionBox[
              RowBox[{
               RowBox[{"-", "24"}], "+", "t", "-", 
               RowBox[{"24", " ", 
                RowBox[{"Floor", "[", 
                 FractionBox["t", "24"], "]"}]}]}], "T"], "]"}], "+", 
            RowBox[{"Tanh", "[", 
             FractionBox[
              RowBox[{"t", "-", 
               RowBox[{"24", " ", 
                RowBox[{"Floor", "[", 
                 FractionBox["t", "24"], "]"}]}]}], "T"], "]"}], "-", 
            RowBox[{"Tanh", "[", 
             FractionBox[
              RowBox[{
               RowBox[{"-", "dusk"}], "+", "t", "-", 
               RowBox[{"24", " ", 
                RowBox[{"Floor", "[", 
                 FractionBox["t", "24"], "]"}]}]}], "T"], "]"}]}], ")"}]}]}], 
        ")"}]}], 
      RowBox[{"r4`Ki", " ", 
       SuperscriptBox[
        RowBox[{"(", 
         RowBox[{
          RowBox[{"m`D", "[", "t", "]"}], "+", 
          RowBox[{"r4`Km", " ", 
           RowBox[{"(", 
            RowBox[{"1", "+", 
             FractionBox[
              RowBox[{"m`E", "[", "t", "]"}], "r4`Ki"]}], ")"}]}]}], ")"}], 
        "2"]}]], ",", "0", ",", "0", ",", "0", ",", "0", ",", "0", ",", "0", 
     ",", "0", ",", "0", ",", "0", ",", "0"}], "}"}], ",", 
   RowBox[{"{", 
    RowBox[{"0", ",", "0", ",", 
     RowBox[{
      RowBox[{"-", 
       FractionBox[
        RowBox[{"r4`Vmax", " ", 
         RowBox[{"m`D", "[", "t", "]"}], " ", 
         RowBox[{"(", 
          RowBox[{"1", "-", 
           RowBox[{"0.5`", " ", 
            RowBox[{"(", 
             RowBox[{"1", "+", 
              RowBox[{"Tanh", "[", 
               FractionBox[
                RowBox[{
                 RowBox[{"-", "24"}], "+", "t", "-", 
                 RowBox[{"24", " ", 
                  RowBox[{"Floor", "[", 
                   FractionBox["t", "24"], "]"}]}]}], "T"], "]"}], "+", 
              RowBox[{"Tanh", "[", 
               FractionBox[
                RowBox[{"t", "-", 
                 RowBox[{"24", " ", 
                  RowBox[{"Floor", "[", 
                   FractionBox["t", "24"], "]"}]}]}], "T"], "]"}], "-", 
              RowBox[{"Tanh", "[", 
               FractionBox[
                RowBox[{
                 RowBox[{"-", "dusk"}], "+", "t", "-", 
                 RowBox[{"24", " ", 
                  RowBox[{"Floor", "[", 
                   FractionBox["t", "24"], "]"}]}]}], "T"], "]"}]}], 
             ")"}]}]}], ")"}]}], 
        SuperscriptBox[
         RowBox[{"(", 
          RowBox[{
           RowBox[{"m`D", "[", "t", "]"}], "+", 
           RowBox[{"r4`Km", " ", 
            RowBox[{"(", 
             RowBox[{"1", "+", 
              FractionBox[
               RowBox[{"m`E", "[", "t", "]"}], "r4`Ki"]}], ")"}]}]}], ")"}], 
         "2"]]}], "+", 
      FractionBox[
       RowBox[{"r4`Vmax", " ", 
        RowBox[{"(", 
         RowBox[{"1", "-", 
          RowBox[{"0.5`", " ", 
           RowBox[{"(", 
            RowBox[{"1", "+", 
             RowBox[{"Tanh", "[", 
              FractionBox[
               RowBox[{
                RowBox[{"-", "24"}], "+", "t", "-", 
                RowBox[{"24", " ", 
                 RowBox[{"Floor", "[", 
                  FractionBox["t", "24"], "]"}]}]}], "T"], "]"}], "+", 
             RowBox[{"Tanh", "[", 
              FractionBox[
               RowBox[{"t", "-", 
                RowBox[{"24", " ", 
                 RowBox[{"Floor", "[", 
                  FractionBox["t", "24"], "]"}]}]}], "T"], "]"}], "-", 
             RowBox[{"Tanh", "[", 
              FractionBox[
               RowBox[{
                RowBox[{"-", "dusk"}], "+", "t", "-", 
                RowBox[{"24", " ", 
                 RowBox[{"Floor", "[", 
                  FractionBox["t", "24"], "]"}]}]}], "T"], "]"}]}], ")"}]}]}],
          ")"}]}], 
       RowBox[{
        RowBox[{"m`D", "[", "t", "]"}], "+", 
        RowBox[{"r4`Km", " ", 
         RowBox[{"(", 
          RowBox[{"1", "+", 
           FractionBox[
            RowBox[{"m`E", "[", "t", "]"}], "r4`Ki"]}], ")"}]}]}]]}], ",", 
     RowBox[{
      FractionBox[
       RowBox[{"r5`Vmax", " ", 
        RowBox[{"m`E", "[", "t", "]"}], " ", 
        RowBox[{"(", 
         RowBox[{"1", "-", 
          RowBox[{"0.5`", " ", 
           RowBox[{"(", 
            RowBox[{"1", "+", 
             RowBox[{"Tanh", "[", 
              FractionBox[
               RowBox[{
                RowBox[{"-", "24"}], "+", "t", "-", 
                RowBox[{"24", " ", 
                 RowBox[{"Floor", "[", 
                  FractionBox["t", "24"], "]"}]}]}], "T"], "]"}], "+", 
             RowBox[{"Tanh", "[", 
              FractionBox[
               RowBox[{"t", "-", 
                RowBox[{"24", " ", 
                 RowBox[{"Floor", "[", 
                  FractionBox["t", "24"], "]"}]}]}], "T"], "]"}], "-", 
             RowBox[{"Tanh", "[", 
              FractionBox[
               RowBox[{
                RowBox[{"-", "dusk"}], "+", "t", "-", 
                RowBox[{"24", " ", 
                 RowBox[{"Floor", "[", 
                  FractionBox["t", "24"], "]"}]}]}], "T"], "]"}]}], ")"}]}]}],
          ")"}]}], 
       SuperscriptBox[
        RowBox[{"(", 
         RowBox[{"r5`Km", "+", 
          RowBox[{"m`E", "[", "t", "]"}]}], ")"}], "2"]], "-", 
      FractionBox[
       RowBox[{"r5`Vmax", " ", 
        RowBox[{"(", 
         RowBox[{"1", "-", 
          RowBox[{"0.5`", " ", 
           RowBox[{"(", 
            RowBox[{"1", "+", 
             RowBox[{"Tanh", "[", 
              FractionBox[
               RowBox[{
                RowBox[{"-", "24"}], "+", "t", "-", 
                RowBox[{"24", " ", 
                 RowBox[{"Floor", "[", 
                  FractionBox["t", "24"], "]"}]}]}], "T"], "]"}], "+", 
             RowBox[{"Tanh", "[", 
              FractionBox[
               RowBox[{"t", "-", 
                RowBox[{"24", " ", 
                 RowBox[{"Floor", "[", 
                  FractionBox["t", "24"], "]"}]}]}], "T"], "]"}], "-", 
             RowBox[{"Tanh", "[", 
              FractionBox[
               RowBox[{
                RowBox[{"-", "dusk"}], "+", "t", "-", 
                RowBox[{"24", " ", 
                 RowBox[{"Floor", "[", 
                  FractionBox["t", "24"], "]"}]}]}], "T"], "]"}]}], ")"}]}]}],
          ")"}]}], 
       RowBox[{"r5`Km", "+", 
        RowBox[{"m`E", "[", "t", "]"}]}]], "-", 
      FractionBox[
       RowBox[{"r4`Km", " ", "r4`Vmax", " ", 
        RowBox[{"m`D", "[", "t", "]"}], " ", 
        RowBox[{"(", 
         RowBox[{"1", "-", 
          RowBox[{"0.5`", " ", 
           RowBox[{"(", 
            RowBox[{"1", "+", 
             RowBox[{"Tanh", "[", 
              FractionBox[
               RowBox[{
                RowBox[{"-", "24"}], "+", "t", "-", 
                RowBox[{"24", " ", 
                 RowBox[{"Floor", "[", 
                  FractionBox["t", "24"], "]"}]}]}], "T"], "]"}], "+", 
             RowBox[{"Tanh", "[", 
              FractionBox[
               RowBox[{"t", "-", 
                RowBox[{"24", " ", 
                 RowBox[{"Floor", "[", 
                  FractionBox["t", "24"], "]"}]}]}], "T"], "]"}], "-", 
             RowBox[{"Tanh", "[", 
              FractionBox[
               RowBox[{
                RowBox[{"-", "dusk"}], "+", "t", "-", 
                RowBox[{"24", " ", 
                 RowBox[{"Floor", "[", 
                  FractionBox["t", "24"], "]"}]}]}], "T"], "]"}]}], ")"}]}]}],
          ")"}]}], 
       RowBox[{"r4`Ki", " ", 
        SuperscriptBox[
         RowBox[{"(", 
          RowBox[{
           RowBox[{"m`D", "[", "t", "]"}], "+", 
           RowBox[{"r4`Km", " ", 
            RowBox[{"(", 
             RowBox[{"1", "+", 
              FractionBox[
               RowBox[{"m`E", "[", "t", "]"}], "r4`Ki"]}], ")"}]}]}], ")"}], 
         "2"]}]]}], ",", "0", ",", "0", ",", "0", ",", "0", ",", "0", ",", 
     "0", ",", "0", ",", "0", ",", "0", ",", "0"}], "}"}], ",", 
   RowBox[{"{", 
    RowBox[{"0", ",", "0", ",", "0", ",", 
     RowBox[{
      RowBox[{"-", 
       FractionBox[
        RowBox[{"r5`Vmax", " ", 
         RowBox[{"m`E", "[", "t", "]"}], " ", 
         RowBox[{"(", 
          RowBox[{"1", "-", 
           RowBox[{"0.5`", " ", 
            RowBox[{"(", 
             RowBox[{"1", "+", 
              RowBox[{"Tanh", "[", 
               FractionBox[
                RowBox[{
                 RowBox[{"-", "24"}], "+", "t", "-", 
                 RowBox[{"24", " ", 
                  RowBox[{"Floor", "[", 
                   FractionBox["t", "24"], "]"}]}]}], "T"], "]"}], "+", 
              RowBox[{"Tanh", "[", 
               FractionBox[
                RowBox[{"t", "-", 
                 RowBox[{"24", " ", 
                  RowBox[{"Floor", "[", 
                   FractionBox["t", "24"], "]"}]}]}], "T"], "]"}], "-", 
              RowBox[{"Tanh", "[", 
               FractionBox[
                RowBox[{
                 RowBox[{"-", "dusk"}], "+", "t", "-", 
                 RowBox[{"24", " ", 
                  RowBox[{"Floor", "[", 
                   FractionBox["t", "24"], "]"}]}]}], "T"], "]"}]}], 
             ")"}]}]}], ")"}]}], 
        SuperscriptBox[
         RowBox[{"(", 
          RowBox[{"r5`Km", "+", 
           RowBox[{"m`E", "[", "t", "]"}]}], ")"}], "2"]]}], "+", 
      FractionBox[
       RowBox[{"r5`Vmax", " ", 
        RowBox[{"(", 
         RowBox[{"1", "-", 
          RowBox[{"0.5`", " ", 
           RowBox[{"(", 
            RowBox[{"1", "+", 
             RowBox[{"Tanh", "[", 
              FractionBox[
               RowBox[{
                RowBox[{"-", "24"}], "+", "t", "-", 
                RowBox[{"24", " ", 
                 RowBox[{"Floor", "[", 
                  FractionBox["t", "24"], "]"}]}]}], "T"], "]"}], "+", 
             RowBox[{"Tanh", "[", 
              FractionBox[
               RowBox[{"t", "-", 
                RowBox[{"24", " ", 
                 RowBox[{"Floor", "[", 
                  FractionBox["t", "24"], "]"}]}]}], "T"], "]"}], "-", 
             RowBox[{"Tanh", "[", 
              FractionBox[
               RowBox[{
                RowBox[{"-", "dusk"}], "+", "t", "-", 
                RowBox[{"24", " ", 
                 RowBox[{"Floor", "[", 
                  FractionBox["t", "24"], "]"}]}]}], "T"], "]"}]}], ")"}]}]}],
          ")"}]}], 
       RowBox[{"r5`Km", "+", 
        RowBox[{"m`E", "[", "t", "]"}]}]]}], ",", 
     RowBox[{
      RowBox[{"-", "r8`a"}], "-", 
      RowBox[{"4", " ", "r20`a", " ", 
       RowBox[{"m`G", "[", "t", "]"}]}], "+", 
      FractionBox[
       RowBox[{"r6`Vmax", " ", 
        RowBox[{"m`F", "[", "t", "]"}]}], 
       SuperscriptBox[
        RowBox[{"(", 
         RowBox[{
          RowBox[{"m`F", "[", "t", "]"}], "+", 
          RowBox[{"r6`Km", " ", 
           RowBox[{"(", 
            RowBox[{"1", "+", 
             FractionBox[
              RowBox[{"m`G", "[", "t", "]"}], "r6`Ki"]}], ")"}]}]}], ")"}], 
        "2"]], "-", 
      FractionBox["r6`Vmax", 
       RowBox[{
        RowBox[{"m`F", "[", "t", "]"}], "+", 
        RowBox[{"r6`Km", " ", 
         RowBox[{"(", 
          RowBox[{"1", "+", 
           FractionBox[
            RowBox[{"m`G", "[", "t", "]"}], "r6`Ki"]}], ")"}]}]}]]}], ",", 
     "r9`a", ",", 
     RowBox[{
      RowBox[{
       RowBox[{"-", "4"}], " ", "r20`a", " ", 
       RowBox[{"m`F", "[", "t", "]"}]}], "-", 
      FractionBox[
       RowBox[{"r7`Vmax", " ", 
        RowBox[{"m`G", "[", "t", "]"}]}], 
       SuperscriptBox[
        RowBox[{"(", 
         RowBox[{"r7`Km", "+", 
          RowBox[{"m`G", "[", "t", "]"}]}], ")"}], "2"]], "+", 
      FractionBox["r7`Vmax", 
       RowBox[{"r7`Km", "+", 
        RowBox[{"m`G", "[", "t", "]"}]}]], "+", 
      FractionBox[
       RowBox[{"r6`Km", " ", "r6`Vmax", " ", 
        RowBox[{"m`F", "[", "t", "]"}]}], 
       RowBox[{"r6`Ki", " ", 
        SuperscriptBox[
         RowBox[{"(", 
          RowBox[{
           RowBox[{"m`F", "[", "t", "]"}], "+", 
           RowBox[{"r6`Km", " ", 
            RowBox[{"(", 
             RowBox[{"1", "+", 
              FractionBox[
               RowBox[{"m`G", "[", "t", "]"}], "r6`Ki"]}], ")"}]}]}], ")"}], 
         "2"]}]]}], ",", "0", ",", "0", ",", "0", ",", "0", ",", "0", ",", 
     "0", ",", "0"}], "}"}], ",", 
   RowBox[{"{", 
    RowBox[{"0", ",", "0", ",", "0", ",", "0", ",", "r8`a", ",", 
     RowBox[{
      RowBox[{"-", "r9`a"}], "-", 
      RowBox[{"3", " ", "r21`a", " ", 
       RowBox[{"m`G2", "[", "t", "]"}]}], "+", 
      FractionBox[
       RowBox[{"r18`Vmax", " ", 
        RowBox[{"m`F2", "[", "t", "]"}]}], 
       SuperscriptBox[
        RowBox[{"(", 
         RowBox[{
          RowBox[{"m`F2", "[", "t", "]"}], "+", 
          RowBox[{"r18`Km", " ", 
           RowBox[{"(", 
            RowBox[{"1", "+", 
             FractionBox[
              RowBox[{"m`G2", "[", "t", "]"}], "r18`Ki"]}], ")"}]}]}], ")"}], 
        "2"]], "-", 
      FractionBox["r18`Vmax", 
       RowBox[{
        RowBox[{"m`F2", "[", "t", "]"}], "+", 
        RowBox[{"r18`Km", " ", 
         RowBox[{"(", 
          RowBox[{"1", "+", 
           FractionBox[
            RowBox[{"m`G2", "[", "t", "]"}], "r18`Ki"]}], ")"}]}]}]]}], ",", 
     "0", ",", 
     RowBox[{
      RowBox[{
       RowBox[{"-", "3"}], " ", "r21`a", " ", 
       RowBox[{"m`F2", "[", "t", "]"}]}], "-", 
      FractionBox[
       RowBox[{"r19`Vmax", " ", 
        RowBox[{"m`G2", "[", "t", "]"}]}], 
       SuperscriptBox[
        RowBox[{"(", 
         RowBox[{"r19`Km", "+", 
          RowBox[{"m`G2", "[", "t", "]"}]}], ")"}], "2"]], "+", 
      FractionBox["r19`Vmax", 
       RowBox[{"r19`Km", "+", 
        RowBox[{"m`G2", "[", "t", "]"}]}]], "+", 
      FractionBox[
       RowBox[{"r18`Km", " ", "r18`Vmax", " ", 
        RowBox[{"m`F2", "[", "t", "]"}]}], 
       RowBox[{"r18`Ki", " ", 
        SuperscriptBox[
         RowBox[{"(", 
          RowBox[{
           RowBox[{"m`F2", "[", "t", "]"}], "+", 
           RowBox[{"r18`Km", " ", 
            RowBox[{"(", 
             RowBox[{"1", "+", 
              FractionBox[
               RowBox[{"m`G2", "[", "t", "]"}], "r18`Ki"]}], ")"}]}]}], ")"}],
          "2"]}]]}], ",", "0", ",", "0", ",", "0", ",", "0", ",", "0", ",", 
     RowBox[{
      RowBox[{"-", 
       FractionBox[
        RowBox[{"0.5`", " ", "r16`Vmax", " ", 
         RowBox[{"m`O", "[", "t", "]"}], " ", 
         RowBox[{"(", 
          RowBox[{"1", "+", 
           RowBox[{"Tanh", "[", 
            FractionBox[
             RowBox[{
              RowBox[{"-", "24"}], "+", "t", "-", 
              RowBox[{"24", " ", 
               RowBox[{"Floor", "[", 
                FractionBox["t", "24"], "]"}]}]}], "T"], "]"}], "+", 
           RowBox[{"Tanh", "[", 
            FractionBox[
             RowBox[{"t", "-", 
              RowBox[{"24", " ", 
               RowBox[{"Floor", "[", 
                FractionBox["t", "24"], "]"}]}]}], "T"], "]"}], "-", 
           RowBox[{"Tanh", "[", 
            FractionBox[
             RowBox[{
              RowBox[{"-", "dusk"}], "+", "t", "-", 
              RowBox[{"24", " ", 
               RowBox[{"Floor", "[", 
                FractionBox["t", "24"], "]"}]}]}], "T"], "]"}]}], ")"}]}], 
        SuperscriptBox[
         RowBox[{"(", 
          RowBox[{"r16`Km", "+", 
           RowBox[{"m`O", "[", "t", "]"}]}], ")"}], "2"]]}], "+", 
      FractionBox[
       RowBox[{"0.5`", " ", "r16`Vmax", " ", 
        RowBox[{"(", 
         RowBox[{"1", "+", 
          RowBox[{"Tanh", "[", 
           FractionBox[
            RowBox[{
             RowBox[{"-", "24"}], "+", "t", "-", 
             RowBox[{"24", " ", 
              RowBox[{"Floor", "[", 
               FractionBox["t", "24"], "]"}]}]}], "T"], "]"}], "+", 
          RowBox[{"Tanh", "[", 
           FractionBox[
            RowBox[{"t", "-", 
             RowBox[{"24", " ", 
              RowBox[{"Floor", "[", 
               FractionBox["t", "24"], "]"}]}]}], "T"], "]"}], "-", 
          RowBox[{"Tanh", "[", 
           FractionBox[
            RowBox[{
             RowBox[{"-", "dusk"}], "+", "t", "-", 
             RowBox[{"24", " ", 
              RowBox[{"Floor", "[", 
               FractionBox["t", "24"], "]"}]}]}], "T"], "]"}]}], ")"}]}], 
       RowBox[{"r16`Km", "+", 
        RowBox[{"m`O", "[", "t", "]"}]}]]}]}], "}"}], ",", 
   RowBox[{"{", 
    RowBox[{"0", ",", "0", ",", "0", ",", "0", ",", 
     RowBox[{
      RowBox[{
       RowBox[{"-", "2"}], " ", "r20`a", " ", 
       RowBox[{"m`G", "[", "t", "]"}]}], "-", 
      FractionBox[
       RowBox[{"r6`Vmax", " ", 
        RowBox[{"m`F", "[", "t", "]"}]}], 
       SuperscriptBox[
        RowBox[{"(", 
         RowBox[{
          RowBox[{"m`F", "[", "t", "]"}], "+", 
          RowBox[{"r6`Km", " ", 
           RowBox[{"(", 
            RowBox[{"1", "+", 
             FractionBox[
              RowBox[{"m`G", "[", "t", "]"}], "r6`Ki"]}], ")"}]}]}], ")"}], 
        "2"]], "+", 
      FractionBox["r6`Vmax", 
       RowBox[{
        RowBox[{"m`F", "[", "t", "]"}], "+", 
        RowBox[{"r6`Km", " ", 
         RowBox[{"(", 
          RowBox[{"1", "+", 
           FractionBox[
            RowBox[{"m`G", "[", "t", "]"}], "r6`Ki"]}], ")"}]}]}]]}], ",", 
     "0", ",", 
     RowBox[{
      RowBox[{"-", "r22`a"}], "-", 
      RowBox[{"2", " ", "r20`a", " ", 
       RowBox[{"m`F", "[", "t", "]"}]}], "+", 
      FractionBox[
       RowBox[{"r7`Vmax", " ", 
        RowBox[{"m`G", "[", "t", "]"}]}], 
       SuperscriptBox[
        RowBox[{"(", 
         RowBox[{"r7`Km", "+", 
          RowBox[{"m`G", "[", "t", "]"}]}], ")"}], "2"]], "-", 
      FractionBox["r7`Vmax", 
       RowBox[{"r7`Km", "+", 
        RowBox[{"m`G", "[", "t", "]"}]}]], "-", 
      FractionBox[
       RowBox[{"r6`Km", " ", "r6`Vmax", " ", 
        RowBox[{"m`F", "[", "t", "]"}]}], 
       RowBox[{"r6`Ki", " ", 
        SuperscriptBox[
         RowBox[{"(", 
          RowBox[{
           RowBox[{"m`F", "[", "t", "]"}], "+", 
           RowBox[{"r6`Km", " ", 
            RowBox[{"(", 
             RowBox[{"1", "+", 
              FractionBox[
               RowBox[{"m`G", "[", "t", "]"}], "r6`Ki"]}], ")"}]}]}], ")"}], 
         "2"]}]]}], ",", "r23`a", ",", "0", ",", "0", ",", "0", ",", "0", ",",
      "0", ",", "0"}], "}"}], ",", 
   RowBox[{"{", 
    RowBox[{"0", ",", "0", ",", "0", ",", "0", ",", "0", ",", 
     RowBox[{
      RowBox[{
       RowBox[{"-", "r21`a"}], " ", 
       RowBox[{"m`G2", "[", "t", "]"}]}], "-", 
      FractionBox[
       RowBox[{"r18`Vmax", " ", 
        RowBox[{"m`F2", "[", "t", "]"}]}], 
       SuperscriptBox[
        RowBox[{"(", 
         RowBox[{
          RowBox[{"m`F2", "[", "t", "]"}], "+", 
          RowBox[{"r18`Km", " ", 
           RowBox[{"(", 
            RowBox[{"1", "+", 
             FractionBox[
              RowBox[{"m`G2", "[", "t", "]"}], "r18`Ki"]}], ")"}]}]}], ")"}], 
        "2"]], "+", 
      FractionBox["r18`Vmax", 
       RowBox[{
        RowBox[{"m`F2", "[", "t", "]"}], "+", 
        RowBox[{"r18`Km", " ", 
         RowBox[{"(", 
          RowBox[{"1", "+", 
           FractionBox[
            RowBox[{"m`G2", "[", "t", "]"}], "r18`Ki"]}], ")"}]}]}]]}], ",", 
     "r22`a", ",", 
     RowBox[{
      RowBox[{"-", "r23`a"}], "-", 
      RowBox[{"r21`a", " ", 
       RowBox[{"m`F2", "[", "t", "]"}]}], "+", 
      FractionBox[
       RowBox[{"r19`Vmax", " ", 
        RowBox[{"m`G2", "[", "t", "]"}]}], 
       SuperscriptBox[
        RowBox[{"(", 
         RowBox[{"r19`Km", "+", 
          RowBox[{"m`G2", "[", "t", "]"}]}], ")"}], "2"]], "-", 
      FractionBox["r19`Vmax", 
       RowBox[{"r19`Km", "+", 
        RowBox[{"m`G2", "[", "t", "]"}]}]], "-", 
      FractionBox[
       RowBox[{"r18`Km", " ", "r18`Vmax", " ", 
        RowBox[{"m`F2", "[", "t", "]"}]}], 
       RowBox[{"r18`Ki", " ", 
        SuperscriptBox[
         RowBox[{"(", 
          RowBox[{
           RowBox[{"m`F2", "[", "t", "]"}], "+", 
           RowBox[{"r18`Km", " ", 
            RowBox[{"(", 
             RowBox[{"1", "+", 
              FractionBox[
               RowBox[{"m`G2", "[", "t", "]"}], "r18`Ki"]}], ")"}]}]}], ")"}],
          "2"]}]]}], ",", "0", ",", "0", ",", "0", ",", "0", ",", "0", ",", 
     RowBox[{
      RowBox[{"-", 
       FractionBox[
        RowBox[{"0.5`", " ", "r17`Vmax", " ", 
         RowBox[{"m`O", "[", "t", "]"}], " ", 
         RowBox[{"(", 
          RowBox[{"1", "+", 
           RowBox[{"Tanh", "[", 
            FractionBox[
             RowBox[{
              RowBox[{"-", "24"}], "+", "t", "-", 
              RowBox[{"24", " ", 
               RowBox[{"Floor", "[", 
                FractionBox["t", "24"], "]"}]}]}], "T"], "]"}], "+", 
           RowBox[{"Tanh", "[", 
            FractionBox[
             RowBox[{"t", "-", 
              RowBox[{"24", " ", 
               RowBox[{"Floor", "[", 
                FractionBox["t", "24"], "]"}]}]}], "T"], "]"}], "-", 
           RowBox[{"Tanh", "[", 
            FractionBox[
             RowBox[{
              RowBox[{"-", "dusk"}], "+", "t", "-", 
              RowBox[{"24", " ", 
               RowBox[{"Floor", "[", 
                FractionBox["t", "24"], "]"}]}]}], "T"], "]"}]}], ")"}]}], 
        SuperscriptBox[
         RowBox[{"(", 
          RowBox[{"r17`Km", "+", 
           RowBox[{"m`O", "[", "t", "]"}]}], ")"}], "2"]]}], "+", 
      FractionBox[
       RowBox[{"0.5`", " ", "r17`Vmax", " ", 
        RowBox[{"(", 
         RowBox[{"1", "+", 
          RowBox[{"Tanh", "[", 
           FractionBox[
            RowBox[{
             RowBox[{"-", "24"}], "+", "t", "-", 
             RowBox[{"24", " ", 
              RowBox[{"Floor", "[", 
               FractionBox["t", "24"], "]"}]}]}], "T"], "]"}], "+", 
          RowBox[{"Tanh", "[", 
           FractionBox[
            RowBox[{"t", "-", 
             RowBox[{"24", " ", 
              RowBox[{"Floor", "[", 
               FractionBox["t", "24"], "]"}]}]}], "T"], "]"}], "-", 
          RowBox[{"Tanh", "[", 
           FractionBox[
            RowBox[{
             RowBox[{"-", "dusk"}], "+", "t", "-", 
             RowBox[{"24", " ", 
              RowBox[{"Floor", "[", 
               FractionBox["t", "24"], "]"}]}]}], "T"], "]"}]}], ")"}]}], 
       RowBox[{"r17`Km", "+", 
        RowBox[{"m`O", "[", "t", "]"}]}]]}]}], "}"}], ",", 
   RowBox[{"{", 
    RowBox[{"0", ",", "0", ",", "0", ",", "0", ",", "0", ",", 
     RowBox[{"-", 
      FractionBox[
       RowBox[{"0.5`", " ", "m`H", " ", "r10`Km", " ", "r10`Vmax", " ", 
        RowBox[{"(", 
         RowBox[{"1", "+", 
          RowBox[{"Tanh", "[", 
           FractionBox[
            RowBox[{
             RowBox[{"-", "24"}], "+", "t", "-", 
             RowBox[{"24", " ", 
              RowBox[{"Floor", "[", 
               FractionBox["t", "24"], "]"}]}]}], "T"], "]"}], "+", 
          RowBox[{"Tanh", "[", 
           FractionBox[
            RowBox[{"t", "-", 
             RowBox[{"24", " ", 
              RowBox[{"Floor", "[", 
               FractionBox["t", "24"], "]"}]}]}], "T"], "]"}], "-", 
          RowBox[{"Tanh", "[", 
           FractionBox[
            RowBox[{
             RowBox[{"-", "dusk"}], "+", "t", "-", 
             RowBox[{"24", " ", 
              RowBox[{"Floor", "[", 
               FractionBox["t", "24"], "]"}]}]}], "T"], "]"}]}], ")"}]}], 
       RowBox[{"r10`Ki", " ", 
        SuperscriptBox[
         RowBox[{"(", 
          RowBox[{"m`H", "+", 
           RowBox[{"r10`Km", " ", 
            RowBox[{"(", 
             RowBox[{"1", "+", 
              FractionBox[
               RowBox[{"m`F2", "[", "t", "]"}], "r10`Ki"], "+", 
              FractionBox[
               RowBox[{"m`G2", "[", "t", "]"}], "r10`Ki2"]}], ")"}]}]}], 
          ")"}], "2"]}]]}], ",", "0", ",", 
     RowBox[{"-", 
      FractionBox[
       RowBox[{"0.5`", " ", "m`H", " ", "r10`Km", " ", "r10`Vmax", " ", 
        RowBox[{"(", 
         RowBox[{"1", "+", 
          RowBox[{"Tanh", "[", 
           FractionBox[
            RowBox[{
             RowBox[{"-", "24"}], "+", "t", "-", 
             RowBox[{"24", " ", 
              RowBox[{"Floor", "[", 
               FractionBox["t", "24"], "]"}]}]}], "T"], "]"}], "+", 
          RowBox[{"Tanh", "[", 
           FractionBox[
            RowBox[{"t", "-", 
             RowBox[{"24", " ", 
              RowBox[{"Floor", "[", 
               FractionBox["t", "24"], "]"}]}]}], "T"], "]"}], "-", 
          RowBox[{"Tanh", "[", 
           FractionBox[
            RowBox[{
             RowBox[{"-", "dusk"}], "+", "t", "-", 
             RowBox[{"24", " ", 
              RowBox[{"Floor", "[", 
               FractionBox["t", "24"], "]"}]}]}], "T"], "]"}]}], ")"}]}], 
       RowBox[{"r10`Ki2", " ", 
        SuperscriptBox[
         RowBox[{"(", 
          RowBox[{"m`H", "+", 
           RowBox[{"r10`Km", " ", 
            RowBox[{"(", 
             RowBox[{"1", "+", 
              FractionBox[
               RowBox[{"m`F2", "[", "t", "]"}], "r10`Ki"], "+", 
              FractionBox[
               RowBox[{"m`G2", "[", "t", "]"}], "r10`Ki2"]}], ")"}]}]}], 
          ")"}], "2"]}]]}], ",", 
     RowBox[{
      FractionBox[
       RowBox[{"0.5`", " ", "r11`Vmax", " ", 
        RowBox[{"m`J", "[", "t", "]"}], " ", 
        RowBox[{"(", 
         RowBox[{"1", "+", 
          RowBox[{"Tanh", "[", 
           FractionBox[
            RowBox[{
             RowBox[{"-", "24"}], "+", "t", "-", 
             RowBox[{"24", " ", 
              RowBox[{"Floor", "[", 
               FractionBox["t", "24"], "]"}]}]}], "T"], "]"}], "+", 
          RowBox[{"Tanh", "[", 
           FractionBox[
            RowBox[{"t", "-", 
             RowBox[{"24", " ", 
              RowBox[{"Floor", "[", 
               FractionBox["t", "24"], "]"}]}]}], "T"], "]"}], "-", 
          RowBox[{"Tanh", "[", 
           FractionBox[
            RowBox[{
             RowBox[{"-", "dusk"}], "+", "t", "-", 
             RowBox[{"24", " ", 
              RowBox[{"Floor", "[", 
               FractionBox["t", "24"], "]"}]}]}], "T"], "]"}]}], ")"}]}], 
       SuperscriptBox[
        RowBox[{"(", 
         RowBox[{"r11`Km", "+", 
          RowBox[{"m`J", "[", "t", "]"}]}], ")"}], "2"]], "-", 
      FractionBox[
       RowBox[{"0.5`", " ", "r11`Vmax", " ", 
        RowBox[{"(", 
         RowBox[{"1", "+", 
          RowBox[{"Tanh", "[", 
           FractionBox[
            RowBox[{
             RowBox[{"-", "24"}], "+", "t", "-", 
             RowBox[{"24", " ", 
              RowBox[{"Floor", "[", 
               FractionBox["t", "24"], "]"}]}]}], "T"], "]"}], "+", 
          RowBox[{"Tanh", "[", 
           FractionBox[
            RowBox[{"t", "-", 
             RowBox[{"24", " ", 
              RowBox[{"Floor", "[", 
               FractionBox["t", "24"], "]"}]}]}], "T"], "]"}], "-", 
          RowBox[{"Tanh", "[", 
           FractionBox[
            RowBox[{
             RowBox[{"-", "dusk"}], "+", "t", "-", 
             RowBox[{"24", " ", 
              RowBox[{"Floor", "[", 
               FractionBox["t", "24"], "]"}]}]}], "T"], "]"}]}], ")"}]}], 
       RowBox[{"r11`Km", "+", 
        RowBox[{"m`J", "[", "t", "]"}]}]]}], ",", "0", ",", "0", ",", "0", 
     ",", "0", ",", "0"}], "}"}], ",", 
   RowBox[{"{", 
    RowBox[{
    "0", ",", "0", ",", "0", ",", "0", ",", "0", ",", "0", ",", "0", ",", "0",
      ",", 
     RowBox[{
      RowBox[{"-", 
       FractionBox[
        RowBox[{"0.5`", " ", "r11`Vmax", " ", 
         RowBox[{"m`J", "[", "t", "]"}], " ", 
         RowBox[{"(", 
          RowBox[{"1", "+", 
           RowBox[{"Tanh", "[", 
            FractionBox[
             RowBox[{
              RowBox[{"-", "24"}], "+", "t", "-", 
              RowBox[{"24", " ", 
               RowBox[{"Floor", "[", 
                FractionBox["t", "24"], "]"}]}]}], "T"], "]"}], "+", 
           RowBox[{"Tanh", "[", 
            FractionBox[
             RowBox[{"t", "-", 
              RowBox[{"24", " ", 
               RowBox[{"Floor", "[", 
                FractionBox["t", "24"], "]"}]}]}], "T"], "]"}], "-", 
           RowBox[{"Tanh", "[", 
            FractionBox[
             RowBox[{
              RowBox[{"-", "dusk"}], "+", "t", "-", 
              RowBox[{"24", " ", 
               RowBox[{"Floor", "[", 
                FractionBox["t", "24"], "]"}]}]}], "T"], "]"}]}], ")"}]}], 
        SuperscriptBox[
         RowBox[{"(", 
          RowBox[{"r11`Km", "+", 
           RowBox[{"m`J", "[", "t", "]"}]}], ")"}], "2"]]}], "+", 
      FractionBox[
       RowBox[{"0.5`", " ", "r11`Vmax", " ", 
        RowBox[{"(", 
         RowBox[{"1", "+", 
          RowBox[{"Tanh", "[", 
           FractionBox[
            RowBox[{
             RowBox[{"-", "24"}], "+", "t", "-", 
             RowBox[{"24", " ", 
              RowBox[{"Floor", "[", 
               FractionBox["t", "24"], "]"}]}]}], "T"], "]"}], "+", 
          RowBox[{"Tanh", "[", 
           FractionBox[
            RowBox[{"t", "-", 
             RowBox[{"24", " ", 
              RowBox[{"Floor", "[", 
               FractionBox["t", "24"], "]"}]}]}], "T"], "]"}], "-", 
          RowBox[{"Tanh", "[", 
           FractionBox[
            RowBox[{
             RowBox[{"-", "dusk"}], "+", "t", "-", 
             RowBox[{"24", " ", 
              RowBox[{"Floor", "[", 
               FractionBox["t", "24"], "]"}]}]}], "T"], "]"}]}], ")"}]}], 
       RowBox[{"r11`Km", "+", 
        RowBox[{"m`J", "[", "t", "]"}]}]]}], ",", 
     RowBox[{
      FractionBox[
       RowBox[{"0.5`", " ", "r12`Vmax", " ", 
        RowBox[{"m`K", "[", "t", "]"}], " ", 
        RowBox[{"(", 
         RowBox[{"1", "+", 
          RowBox[{"Tanh", "[", 
           FractionBox[
            RowBox[{
             RowBox[{"-", "24"}], "+", "t", "-", 
             RowBox[{"24", " ", 
              RowBox[{"Floor", "[", 
               FractionBox["t", "24"], "]"}]}]}], "T"], "]"}], "+", 
          RowBox[{"Tanh", "[", 
           FractionBox[
            RowBox[{"t", "-", 
             RowBox[{"24", " ", 
              RowBox[{"Floor", "[", 
               FractionBox["t", "24"], "]"}]}]}], "T"], "]"}], "-", 
          RowBox[{"Tanh", "[", 
           FractionBox[
            RowBox[{
             RowBox[{"-", "dusk"}], "+", "t", "-", 
             RowBox[{"24", " ", 
              RowBox[{"Floor", "[", 
               FractionBox["t", "24"], "]"}]}]}], "T"], "]"}]}], ")"}]}], 
       SuperscriptBox[
        RowBox[{"(", 
         RowBox[{"r12`Km", "+", 
          RowBox[{"m`K", "[", "t", "]"}]}], ")"}], "2"]], "-", 
      FractionBox[
       RowBox[{"0.5`", " ", "r12`Vmax", " ", 
        RowBox[{"(", 
         RowBox[{"1", "+", 
          RowBox[{"Tanh", "[", 
           FractionBox[
            RowBox[{
             RowBox[{"-", "24"}], "+", "t", "-", 
             RowBox[{"24", " ", 
              RowBox[{"Floor", "[", 
               FractionBox["t", "24"], "]"}]}]}], "T"], "]"}], "+", 
          RowBox[{"Tanh", "[", 
           FractionBox[
            RowBox[{"t", "-", 
             RowBox[{"24", " ", 
              RowBox[{"Floor", "[", 
               FractionBox["t", "24"], "]"}]}]}], "T"], "]"}], "-", 
          RowBox[{"Tanh", "[", 
           FractionBox[
            RowBox[{
             RowBox[{"-", "dusk"}], "+", "t", "-", 
             RowBox[{"24", " ", 
              RowBox[{"Floor", "[", 
               FractionBox["t", "24"], "]"}]}]}], "T"], "]"}]}], ")"}]}], 
       RowBox[{"r12`Km", "+", 
        RowBox[{"m`K", "[", "t", "]"}]}]]}], ",", "0", ",", "0", ",", "0", 
     ",", "0"}], "}"}], ",", 
   RowBox[{"{", 
    RowBox[{
    "0", ",", "0", ",", "0", ",", "0", ",", "0", ",", "0", ",", "0", ",", "0",
      ",", "0", ",", 
     RowBox[{
      RowBox[{"-", 
       FractionBox[
        RowBox[{"0.5`", " ", "r12`Vmax", " ", 
         RowBox[{"m`K", "[", "t", "]"}], " ", 
         RowBox[{"(", 
          RowBox[{"1", "+", 
           RowBox[{"Tanh", "[", 
            FractionBox[
             RowBox[{
              RowBox[{"-", "24"}], "+", "t", "-", 
              RowBox[{"24", " ", 
               RowBox[{"Floor", "[", 
                FractionBox["t", "24"], "]"}]}]}], "T"], "]"}], "+", 
           RowBox[{"Tanh", "[", 
            FractionBox[
             RowBox[{"t", "-", 
              RowBox[{"24", " ", 
               RowBox[{"Floor", "[", 
                FractionBox["t", "24"], "]"}]}]}], "T"], "]"}], "-", 
           RowBox[{"Tanh", "[", 
            FractionBox[
             RowBox[{
              RowBox[{"-", "dusk"}], "+", "t", "-", 
              RowBox[{"24", " ", 
               RowBox[{"Floor", "[", 
                FractionBox["t", "24"], "]"}]}]}], "T"], "]"}]}], ")"}]}], 
        SuperscriptBox[
         RowBox[{"(", 
          RowBox[{"r12`Km", "+", 
           RowBox[{"m`K", "[", "t", "]"}]}], ")"}], "2"]]}], "+", 
      FractionBox[
       RowBox[{"0.5`", " ", "r12`Vmax", " ", 
        RowBox[{"(", 
         RowBox[{"1", "+", 
          RowBox[{"Tanh", "[", 
           FractionBox[
            RowBox[{
             RowBox[{"-", "24"}], "+", "t", "-", 
             RowBox[{"24", " ", 
              RowBox[{"Floor", "[", 
               FractionBox["t", "24"], "]"}]}]}], "T"], "]"}], "+", 
          RowBox[{"Tanh", "[", 
           FractionBox[
            RowBox[{"t", "-", 
             RowBox[{"24", " ", 
              RowBox[{"Floor", "[", 
               FractionBox["t", "24"], "]"}]}]}], "T"], "]"}], "-", 
          RowBox[{"Tanh", "[", 
           FractionBox[
            RowBox[{
             RowBox[{"-", "dusk"}], "+", "t", "-", 
             RowBox[{"24", " ", 
              RowBox[{"Floor", "[", 
               FractionBox["t", "24"], "]"}]}]}], "T"], "]"}]}], ")"}]}], 
       RowBox[{"r12`Km", "+", 
        RowBox[{"m`K", "[", "t", "]"}]}]]}], ",", 
     RowBox[{
      FractionBox[
       RowBox[{"0.5`", " ", "r13`Vmax", " ", 
        RowBox[{"m`L", "[", "t", "]"}], " ", 
        RowBox[{"(", 
         RowBox[{"1", "+", 
          RowBox[{"Tanh", "[", 
           FractionBox[
            RowBox[{
             RowBox[{"-", "24"}], "+", "t", "-", 
             RowBox[{"24", " ", 
              RowBox[{"Floor", "[", 
               FractionBox["t", "24"], "]"}]}]}], "T"], "]"}], "+", 
          RowBox[{"Tanh", "[", 
           FractionBox[
            RowBox[{"t", "-", 
             RowBox[{"24", " ", 
              RowBox[{"Floor", "[", 
               FractionBox["t", "24"], "]"}]}]}], "T"], "]"}], "-", 
          RowBox[{"Tanh", "[", 
           FractionBox[
            RowBox[{
             RowBox[{"-", "dusk"}], "+", "t", "-", 
             RowBox[{"24", " ", 
              RowBox[{"Floor", "[", 
               FractionBox["t", "24"], "]"}]}]}], "T"], "]"}]}], ")"}]}], 
       SuperscriptBox[
        RowBox[{"(", 
         RowBox[{"r13`Km", "+", 
          RowBox[{"m`L", "[", "t", "]"}]}], ")"}], "2"]], "-", 
      FractionBox[
       RowBox[{"0.5`", " ", "r13`Vmax", " ", 
        RowBox[{"(", 
         RowBox[{"1", "+", 
          RowBox[{"Tanh", "[", 
           FractionBox[
            RowBox[{
             RowBox[{"-", "24"}], "+", "t", "-", 
             RowBox[{"24", " ", 
              RowBox[{"Floor", "[", 
               FractionBox["t", "24"], "]"}]}]}], "T"], "]"}], "+", 
          RowBox[{"Tanh", "[", 
           FractionBox[
            RowBox[{"t", "-", 
             RowBox[{"24", " ", 
              RowBox[{"Floor", "[", 
               FractionBox["t", "24"], "]"}]}]}], "T"], "]"}], "-", 
          RowBox[{"Tanh", "[", 
           FractionBox[
            RowBox[{
             RowBox[{"-", "dusk"}], "+", "t", "-", 
             RowBox[{"24", " ", 
              RowBox[{"Floor", "[", 
               FractionBox["t", "24"], "]"}]}]}], "T"], "]"}]}], ")"}]}], 
       RowBox[{"r13`Km", "+", 
        RowBox[{"m`L", "[", "t", "]"}]}]]}], ",", "0", ",", "0", ",", "0"}], 
    "}"}], ",", 
   RowBox[{"{", 
    RowBox[{
    "0", ",", "0", ",", "0", ",", "0", ",", "0", ",", "0", ",", "0", ",", "0",
      ",", "0", ",", "0", ",", 
     RowBox[{
      RowBox[{"-", 
       FractionBox[
        RowBox[{"0.5`", " ", "r13`Vmax", " ", 
         RowBox[{"m`L", "[", "t", "]"}], " ", 
         RowBox[{"(", 
          RowBox[{"1", "+", 
           RowBox[{"Tanh", "[", 
            FractionBox[
             RowBox[{
              RowBox[{"-", "24"}], "+", "t", "-", 
              RowBox[{"24", " ", 
               RowBox[{"Floor", "[", 
                FractionBox["t", "24"], "]"}]}]}], "T"], "]"}], "+", 
           RowBox[{"Tanh", "[", 
            FractionBox[
             RowBox[{"t", "-", 
              RowBox[{"24", " ", 
               RowBox[{"Floor", "[", 
                FractionBox["t", "24"], "]"}]}]}], "T"], "]"}], "-", 
           RowBox[{"Tanh", "[", 
            FractionBox[
             RowBox[{
              RowBox[{"-", "dusk"}], "+", "t", "-", 
              RowBox[{"24", " ", 
               RowBox[{"Floor", "[", 
                FractionBox["t", "24"], "]"}]}]}], "T"], "]"}]}], ")"}]}], 
        SuperscriptBox[
         RowBox[{"(", 
          RowBox[{"r13`Km", "+", 
           RowBox[{"m`L", "[", "t", "]"}]}], ")"}], "2"]]}], "+", 
      FractionBox[
       RowBox[{"0.5`", " ", "r13`Vmax", " ", 
        RowBox[{"(", 
         RowBox[{"1", "+", 
          RowBox[{"Tanh", "[", 
           FractionBox[
            RowBox[{
             RowBox[{"-", "24"}], "+", "t", "-", 
             RowBox[{"24", " ", 
              RowBox[{"Floor", "[", 
               FractionBox["t", "24"], "]"}]}]}], "T"], "]"}], "+", 
          RowBox[{"Tanh", "[", 
           FractionBox[
            RowBox[{"t", "-", 
             RowBox[{"24", " ", 
              RowBox[{"Floor", "[", 
               FractionBox["t", "24"], "]"}]}]}], "T"], "]"}], "-", 
          RowBox[{"Tanh", "[", 
           FractionBox[
            RowBox[{
             RowBox[{"-", "dusk"}], "+", "t", "-", 
             RowBox[{"24", " ", 
              RowBox[{"Floor", "[", 
               FractionBox["t", "24"], "]"}]}]}], "T"], "]"}]}], ")"}]}], 
       RowBox[{"r13`Km", "+", 
        RowBox[{"m`L", "[", "t", "]"}]}]]}], ",", 
     RowBox[{
      FractionBox[
       RowBox[{"0.5`", " ", "r14`Vmax", " ", 
        RowBox[{"m`M", "[", "t", "]"}], " ", 
        RowBox[{"(", 
         RowBox[{"1", "+", 
          RowBox[{"Tanh", "[", 
           FractionBox[
            RowBox[{
             RowBox[{"-", "24"}], "+", "t", "-", 
             RowBox[{"24", " ", 
              RowBox[{"Floor", "[", 
               FractionBox["t", "24"], "]"}]}]}], "T"], "]"}], "+", 
          RowBox[{"Tanh", "[", 
           FractionBox[
            RowBox[{"t", "-", 
             RowBox[{"24", " ", 
              RowBox[{"Floor", "[", 
               FractionBox["t", "24"], "]"}]}]}], "T"], "]"}], "-", 
          RowBox[{"Tanh", "[", 
           FractionBox[
            RowBox[{
             RowBox[{"-", "dusk"}], "+", "t", "-", 
             RowBox[{"24", " ", 
              RowBox[{"Floor", "[", 
               FractionBox["t", "24"], "]"}]}]}], "T"], "]"}]}], ")"}]}], 
       SuperscriptBox[
        RowBox[{"(", 
         RowBox[{"r14`Km", "+", 
          RowBox[{"m`M", "[", "t", "]"}]}], ")"}], "2"]], "-", 
      FractionBox[
       RowBox[{"0.5`", " ", "r14`Vmax", " ", 
        RowBox[{"(", 
         RowBox[{"1", "+", 
          RowBox[{"Tanh", "[", 
           FractionBox[
            RowBox[{
             RowBox[{"-", "24"}], "+", "t", "-", 
             RowBox[{"24", " ", 
              RowBox[{"Floor", "[", 
               FractionBox["t", "24"], "]"}]}]}], "T"], "]"}], "+", 
          RowBox[{"Tanh", "[", 
           FractionBox[
            RowBox[{"t", "-", 
             RowBox[{"24", " ", 
              RowBox[{"Floor", "[", 
               FractionBox["t", "24"], "]"}]}]}], "T"], "]"}], "-", 
          RowBox[{"Tanh", "[", 
           FractionBox[
            RowBox[{
             RowBox[{"-", "dusk"}], "+", "t", "-", 
             RowBox[{"24", " ", 
              RowBox[{"Floor", "[", 
               FractionBox["t", "24"], "]"}]}]}], "T"], "]"}]}], ")"}]}], 
       RowBox[{"r14`Km", "+", 
        RowBox[{"m`M", "[", "t", "]"}]}]]}], ",", "0", ",", "0"}], "}"}], ",", 
   RowBox[{"{", 
    RowBox[{
    "0", ",", "0", ",", "0", ",", "0", ",", "0", ",", "0", ",", "0", ",", "0",
      ",", "0", ",", "0", ",", "0", ",", 
     RowBox[{
      RowBox[{"-", 
       FractionBox[
        RowBox[{"0.5`", " ", "r14`Vmax", " ", 
         RowBox[{"m`M", "[", "t", "]"}], " ", 
         RowBox[{"(", 
          RowBox[{"1", "+", 
           RowBox[{"Tanh", "[", 
            FractionBox[
             RowBox[{
              RowBox[{"-", "24"}], "+", "t", "-", 
              RowBox[{"24", " ", 
               RowBox[{"Floor", "[", 
                FractionBox["t", "24"], "]"}]}]}], "T"], "]"}], "+", 
           RowBox[{"Tanh", "[", 
            FractionBox[
             RowBox[{"t", "-", 
              RowBox[{"24", " ", 
               RowBox[{"Floor", "[", 
                FractionBox["t", "24"], "]"}]}]}], "T"], "]"}], "-", 
           RowBox[{"Tanh", "[", 
            FractionBox[
             RowBox[{
              RowBox[{"-", "dusk"}], "+", "t", "-", 
              RowBox[{"24", " ", 
               RowBox[{"Floor", "[", 
                FractionBox["t", "24"], "]"}]}]}], "T"], "]"}]}], ")"}]}], 
        SuperscriptBox[
         RowBox[{"(", 
          RowBox[{"r14`Km", "+", 
           RowBox[{"m`M", "[", "t", "]"}]}], ")"}], "2"]]}], "+", 
      FractionBox[
       RowBox[{"0.5`", " ", "r14`Vmax", " ", 
        RowBox[{"(", 
         RowBox[{"1", "+", 
          RowBox[{"Tanh", "[", 
           FractionBox[
            RowBox[{
             RowBox[{"-", "24"}], "+", "t", "-", 
             RowBox[{"24", " ", 
              RowBox[{"Floor", "[", 
               FractionBox["t", "24"], "]"}]}]}], "T"], "]"}], "+", 
          RowBox[{"Tanh", "[", 
           FractionBox[
            RowBox[{"t", "-", 
             RowBox[{"24", " ", 
              RowBox[{"Floor", "[", 
               FractionBox["t", "24"], "]"}]}]}], "T"], "]"}], "-", 
          RowBox[{"Tanh", "[", 
           FractionBox[
            RowBox[{
             RowBox[{"-", "dusk"}], "+", "t", "-", 
             RowBox[{"24", " ", 
              RowBox[{"Floor", "[", 
               FractionBox["t", "24"], "]"}]}]}], "T"], "]"}]}], ")"}]}], 
       RowBox[{"r14`Km", "+", 
        RowBox[{"m`M", "[", "t", "]"}]}]]}], ",", 
     RowBox[{
      FractionBox[
       RowBox[{"0.5`", " ", "r15`Vmax", " ", 
        RowBox[{"m`N", "[", "t", "]"}], " ", 
        RowBox[{"(", 
         RowBox[{"1", "+", 
          RowBox[{"Tanh", "[", 
           FractionBox[
            RowBox[{
             RowBox[{"-", "24"}], "+", "t", "-", 
             RowBox[{"24", " ", 
              RowBox[{"Floor", "[", 
               FractionBox["t", "24"], "]"}]}]}], "T"], "]"}], "+", 
          RowBox[{"Tanh", "[", 
           FractionBox[
            RowBox[{"t", "-", 
             RowBox[{"24", " ", 
              RowBox[{"Floor", "[", 
               FractionBox["t", "24"], "]"}]}]}], "T"], "]"}], "-", 
          RowBox[{"Tanh", "[", 
           FractionBox[
            RowBox[{
             RowBox[{"-", "dusk"}], "+", "t", "-", 
             RowBox[{"24", " ", 
              RowBox[{"Floor", "[", 
               FractionBox["t", "24"], "]"}]}]}], "T"], "]"}]}], ")"}]}], 
       SuperscriptBox[
        RowBox[{"(", 
         RowBox[{"r15`Km", "+", 
          RowBox[{"m`N", "[", "t", "]"}]}], ")"}], "2"]], "-", 
      FractionBox[
       RowBox[{"0.5`", " ", "r15`Vmax", " ", 
        RowBox[{"(", 
         RowBox[{"1", "+", 
          RowBox[{"Tanh", "[", 
           FractionBox[
            RowBox[{
             RowBox[{"-", "24"}], "+", "t", "-", 
             RowBox[{"24", " ", 
              RowBox[{"Floor", "[", 
               FractionBox["t", "24"], "]"}]}]}], "T"], "]"}], "+", 
          RowBox[{"Tanh", "[", 
           FractionBox[
            RowBox[{"t", "-", 
             RowBox[{"24", " ", 
              RowBox[{"Floor", "[", 
               FractionBox["t", "24"], "]"}]}]}], "T"], "]"}], "-", 
          RowBox[{"Tanh", "[", 
           FractionBox[
            RowBox[{
             RowBox[{"-", "dusk"}], "+", "t", "-", 
             RowBox[{"24", " ", 
              RowBox[{"Floor", "[", 
               FractionBox["t", "24"], "]"}]}]}], "T"], "]"}]}], ")"}]}], 
       RowBox[{"r15`Km", "+", 
        RowBox[{"m`N", "[", "t", "]"}]}]]}], ",", "0"}], "}"}], ",", 
   RowBox[{"{", 
    RowBox[{
    "0", ",", "0", ",", "0", ",", "0", ",", "0", ",", "0", ",", "0", ",", "0",
      ",", "0", ",", "0", ",", "0", ",", "0", ",", 
     RowBox[{
      RowBox[{"-", 
       FractionBox[
        RowBox[{"0.5`", " ", "r15`Vmax", " ", 
         RowBox[{"m`N", "[", "t", "]"}], " ", 
         RowBox[{"(", 
          RowBox[{"1", "+", 
           RowBox[{"Tanh", "[", 
            FractionBox[
             RowBox[{
              RowBox[{"-", "24"}], "+", "t", "-", 
              RowBox[{"24", " ", 
               RowBox[{"Floor", "[", 
                FractionBox["t", "24"], "]"}]}]}], "T"], "]"}], "+", 
           RowBox[{"Tanh", "[", 
            FractionBox[
             RowBox[{"t", "-", 
              RowBox[{"24", " ", 
               RowBox[{"Floor", "[", 
                FractionBox["t", "24"], "]"}]}]}], "T"], "]"}], "-", 
           RowBox[{"Tanh", "[", 
            FractionBox[
             RowBox[{
              RowBox[{"-", "dusk"}], "+", "t", "-", 
              RowBox[{"24", " ", 
               RowBox[{"Floor", "[", 
                FractionBox["t", "24"], "]"}]}]}], "T"], "]"}]}], ")"}]}], 
        SuperscriptBox[
         RowBox[{"(", 
          RowBox[{"r15`Km", "+", 
           RowBox[{"m`N", "[", "t", "]"}]}], ")"}], "2"]]}], "+", 
      FractionBox[
       RowBox[{"0.5`", " ", "r15`Vmax", " ", 
        RowBox[{"(", 
         RowBox[{"1", "+", 
          RowBox[{"Tanh", "[", 
           FractionBox[
            RowBox[{
             RowBox[{"-", "24"}], "+", "t", "-", 
             RowBox[{"24", " ", 
              RowBox[{"Floor", "[", 
               FractionBox["t", "24"], "]"}]}]}], "T"], "]"}], "+", 
          RowBox[{"Tanh", "[", 
           FractionBox[
            RowBox[{"t", "-", 
             RowBox[{"24", " ", 
              RowBox[{"Floor", "[", 
               FractionBox["t", "24"], "]"}]}]}], "T"], "]"}], "-", 
          RowBox[{"Tanh", "[", 
           FractionBox[
            RowBox[{
             RowBox[{"-", "dusk"}], "+", "t", "-", 
             RowBox[{"24", " ", 
              RowBox[{"Floor", "[", 
               FractionBox["t", "24"], "]"}]}]}], "T"], "]"}]}], ")"}]}], 
       RowBox[{"r15`Km", "+", 
        RowBox[{"m`N", "[", "t", "]"}]}]]}], ",", 
     RowBox[{
      FractionBox[
       RowBox[{"0.5`", " ", "r16`Vmax", " ", 
        RowBox[{"m`O", "[", "t", "]"}], " ", 
        RowBox[{"(", 
         RowBox[{"1", "+", 
          RowBox[{"Tanh", "[", 
           FractionBox[
            RowBox[{
             RowBox[{"-", "24"}], "+", "t", "-", 
             RowBox[{"24", " ", 
              RowBox[{"Floor", "[", 
               FractionBox["t", "24"], "]"}]}]}], "T"], "]"}], "+", 
          RowBox[{"Tanh", "[", 
           FractionBox[
            RowBox[{"t", "-", 
             RowBox[{"24", " ", 
              RowBox[{"Floor", "[", 
               FractionBox["t", "24"], "]"}]}]}], "T"], "]"}], "-", 
          RowBox[{"Tanh", "[", 
           FractionBox[
            RowBox[{
             RowBox[{"-", "dusk"}], "+", "t", "-", 
             RowBox[{"24", " ", 
              RowBox[{"Floor", "[", 
               FractionBox["t", "24"], "]"}]}]}], "T"], "]"}]}], ")"}]}], 
       SuperscriptBox[
        RowBox[{"(", 
         RowBox[{"r16`Km", "+", 
          RowBox[{"m`O", "[", "t", "]"}]}], ")"}], "2"]], "-", 
      FractionBox[
       RowBox[{"0.5`", " ", "r16`Vmax", " ", 
        RowBox[{"(", 
         RowBox[{"1", "+", 
          RowBox[{"Tanh", "[", 
           FractionBox[
            RowBox[{
             RowBox[{"-", "24"}], "+", "t", "-", 
             RowBox[{"24", " ", 
              RowBox[{"Floor", "[", 
               FractionBox["t", "24"], "]"}]}]}], "T"], "]"}], "+", 
          RowBox[{"Tanh", "[", 
           FractionBox[
            RowBox[{"t", "-", 
             RowBox[{"24", " ", 
              RowBox[{"Floor", "[", 
               FractionBox["t", "24"], "]"}]}]}], "T"], "]"}], "-", 
          RowBox[{"Tanh", "[", 
           FractionBox[
            RowBox[{
             RowBox[{"-", "dusk"}], "+", "t", "-", 
             RowBox[{"24", " ", 
              RowBox[{"Floor", "[", 
               FractionBox["t", "24"], "]"}]}]}], "T"], "]"}]}], ")"}]}], 
       RowBox[{"r16`Km", "+", 
        RowBox[{"m`O", "[", "t", "]"}]}]], "+", 
      FractionBox[
       RowBox[{"0.5`", " ", "r17`Vmax", " ", 
        RowBox[{"m`O", "[", "t", "]"}], " ", 
        RowBox[{"(", 
         RowBox[{"1", "+", 
          RowBox[{"Tanh", "[", 
           FractionBox[
            RowBox[{
             RowBox[{"-", "24"}], "+", "t", "-", 
             RowBox[{"24", " ", 
              RowBox[{"Floor", "[", 
               FractionBox["t", "24"], "]"}]}]}], "T"], "]"}], "+", 
          RowBox[{"Tanh", "[", 
           FractionBox[
            RowBox[{"t", "-", 
             RowBox[{"24", " ", 
              RowBox[{"Floor", "[", 
               FractionBox["t", "24"], "]"}]}]}], "T"], "]"}], "-", 
          RowBox[{"Tanh", "[", 
           FractionBox[
            RowBox[{
             RowBox[{"-", "dusk"}], "+", "t", "-", 
             RowBox[{"24", " ", 
              RowBox[{"Floor", "[", 
               FractionBox["t", "24"], "]"}]}]}], "T"], "]"}]}], ")"}]}], 
       SuperscriptBox[
        RowBox[{"(", 
         RowBox[{"r17`Km", "+", 
          RowBox[{"m`O", "[", "t", "]"}]}], ")"}], "2"]], "-", 
      FractionBox[
       RowBox[{"0.5`", " ", "r17`Vmax", " ", 
        RowBox[{"(", 
         RowBox[{"1", "+", 
          RowBox[{"Tanh", "[", 
           FractionBox[
            RowBox[{
             RowBox[{"-", "24"}], "+", "t", "-", 
             RowBox[{"24", " ", 
              RowBox[{"Floor", "[", 
               FractionBox["t", "24"], "]"}]}]}], "T"], "]"}], "+", 
          RowBox[{"Tanh", "[", 
           FractionBox[
            RowBox[{"t", "-", 
             RowBox[{"24", " ", 
              RowBox[{"Floor", "[", 
               FractionBox["t", "24"], "]"}]}]}], "T"], "]"}], "-", 
          RowBox[{"Tanh", "[", 
           FractionBox[
            RowBox[{
             RowBox[{"-", "dusk"}], "+", "t", "-", 
             RowBox[{"24", " ", 
              RowBox[{"Floor", "[", 
               FractionBox["t", "24"], "]"}]}]}], "T"], "]"}]}], ")"}]}], 
       RowBox[{"r17`Km", "+", 
        RowBox[{"m`O", "[", "t", "]"}]}]]}]}], "}"}]}], "}"}]], "Output",
 CellChangeTimes->{
  3.773032263183511*^9, 3.7735597421840315`*^9, 3.7825550375063505`*^9, 
   3.7827116549020805`*^9, 3.7827319030097017`*^9, 3.7832374240496387`*^9, 
   3.7852425254903026`*^9, 3.7852426530523415`*^9, 3.785242768695304*^9, 
   3.7852596440205593`*^9, 3.7876408477755775`*^9, 3.790931094746364*^9, 
   3.830326980560569*^9, 3.8303272480850444`*^9, 3.8303276746688013`*^9, 
   3.8304864222972927`*^9, 3.8305019896657457`*^9, 3.830583434990717*^9, 
   3.831010922736743*^9, 3.831015966508713*^9, 3.8310234042392178`*^9, 
   3.858330021569667*^9, 3.8593496937887487`*^9, 3.8593569604786453`*^9, 
   3.8593599073989153`*^9, 3.859436096704173*^9, 3.8594519001908283`*^9, 
   3.8594534564550934`*^9, 3.8594543162249985`*^9, 3.8595224129459553`*^9, 
   3.859606125021757*^9, 3.859869578761561*^9, 3.86003948045362*^9, 
   3.8601388063187113`*^9, 3.8602081993214626`*^9, 3.860483425491131*^9, 
   3.860558830804159*^9, 3.861779788239965*^9, 3.8635829571345167`*^9, 
   3.8636815952780304`*^9, 3.863757158627389*^9, 3.8642768639905343`*^9, 
   3.8775890875835257`*^9, 3.8777569591754527`*^9, 3.893909782611635*^9, 
   3.893911048250656*^9, 3.893911153855644*^9, 3.8939235430071087`*^9, 
   3.8939235886522017`*^9, 3.893926143304716*^9, 3.8940976914961205`*^9, 
   3.894097824274427*^9, 3.89451629209772*^9, 3.8945300797233205`*^9, 
   3.894615330143115*^9, 3.897122925826636*^9, 3.899178538587076*^9, 
   3.9028230255635777`*^9, 3.907910206271348*^9, 3.9079102545584507`*^9, 
   3.907910412597596*^9, 3.9079113935291967`*^9, 3.907911680719592*^9, 
   3.90791325865176*^9, 3.9079256693940706`*^9, 3.9079260986525974`*^9, 
   3.9079284983854856`*^9, 3.908014302226285*^9, 3.908622636557119*^9, 
   3.908704362233034*^9, 3.9088605367464437`*^9, 3.908860594961108*^9, 
   3.908864886220621*^9, 3.909042119535827*^9, 3.9090528255305243`*^9, 
   3.909053908101574*^9, 3.9092022881463385`*^9, 3.9092100606312494`*^9, {
   3.9092105029952183`*^9, 3.9092105282040615`*^9}, 3.9094778556552444`*^9, 
   3.909565518647446*^9, 3.919108462554736*^9, 3.9290059659485765`*^9},
 CellLabel->
  "Out[162]=",ExpressionUUID->"733e9cc7-ff72-4a16-995b-a610a91700f1"]
}, Open  ]],

Cell[CellGroupData[{

Cell["\<\
EqsToSolveModel = Join[Table[((DepVars[[i]]))'[t] == \
RateEqsAllSubsModel[[i]], {i, 1, Length[DepVars]}], DepVarsConc]\
\>", "Input",
 CellChangeTimes->{{3.9079102386833057`*^9, 3.907910241409484*^9}, {
   3.90791041688929*^9, 3.9079104215212765`*^9}, {3.9079113979385047`*^9, 
   3.907911401409397*^9}, {3.9079116867942357`*^9, 3.9079116914659986`*^9}, 
   3.909209960910835*^9, 3.9092100177786207`*^9, {3.9191081865986795`*^9, 
   3.9191081873399596`*^9}},
 CellLabel->
  "In[163]:=",ExpressionUUID->"37716ea5-b86e-43ff-823d-e9aca94bb243"],

Cell[BoxData[
 RowBox[{"{", 
  RowBox[{
   RowBox[{
    RowBox[{
     SuperscriptBox["m`B", "\[Prime]",
      MultilineFunction->None], "[", "t", "]"}], "\[Equal]", 
    RowBox[{
     FractionBox[
      RowBox[{"0.35`", " ", "r1`Vmax", " ", 
       RowBox[{"(", 
        RowBox[{"1", "-", 
         RowBox[{"0.5`", " ", 
          RowBox[{"(", 
           RowBox[{"1", "+", 
            RowBox[{"Tanh", "[", 
             FractionBox[
              RowBox[{
               RowBox[{"-", "24"}], "+", "t", "-", 
               RowBox[{"24", " ", 
                RowBox[{"Floor", "[", 
                 FractionBox["t", "24"], "]"}]}]}], "T"], "]"}], "+", 
            RowBox[{"Tanh", "[", 
             FractionBox[
              RowBox[{"t", "-", 
               RowBox[{"24", " ", 
                RowBox[{"Floor", "[", 
                 FractionBox["t", "24"], "]"}]}]}], "T"], "]"}], "-", 
            RowBox[{"Tanh", "[", 
             FractionBox[
              RowBox[{
               RowBox[{"-", "dusk"}], "+", "t", "-", 
               RowBox[{"24", " ", 
                RowBox[{"Floor", "[", 
                 FractionBox["t", "24"], "]"}]}]}], "T"], "]"}]}], ")"}]}]}], 
        ")"}]}], 
      RowBox[{"0.35`", "\[VeryThinSpace]", "+", 
       RowBox[{"r1`Km", " ", 
        RowBox[{"(", 
         RowBox[{"1", "+", 
          FractionBox[
           RowBox[{"m`B", "[", "t", "]"}], "r1`Ki"]}], ")"}]}]}]], "-", 
     FractionBox[
      RowBox[{"r2`Vmax", " ", 
       RowBox[{"m`B", "[", "t", "]"}], " ", 
       RowBox[{"(", 
        RowBox[{"1", "-", 
         RowBox[{"0.5`", " ", 
          RowBox[{"(", 
           RowBox[{"1", "+", 
            RowBox[{"Tanh", "[", 
             FractionBox[
              RowBox[{
               RowBox[{"-", "24"}], "+", "t", "-", 
               RowBox[{"24", " ", 
                RowBox[{"Floor", "[", 
                 FractionBox["t", "24"], "]"}]}]}], "T"], "]"}], "+", 
            RowBox[{"Tanh", "[", 
             FractionBox[
              RowBox[{"t", "-", 
               RowBox[{"24", " ", 
                RowBox[{"Floor", "[", 
                 FractionBox["t", "24"], "]"}]}]}], "T"], "]"}], "-", 
            RowBox[{"Tanh", "[", 
             FractionBox[
              RowBox[{
               RowBox[{"-", "dusk"}], "+", "t", "-", 
               RowBox[{"24", " ", 
                RowBox[{"Floor", "[", 
                 FractionBox["t", "24"], "]"}]}]}], "T"], "]"}]}], ")"}]}]}], 
        ")"}]}], 
      RowBox[{
       RowBox[{"m`B", "[", "t", "]"}], "+", 
       RowBox[{"r2`Km", " ", 
        RowBox[{"(", 
         RowBox[{"1", "+", 
          FractionBox[
           RowBox[{"m`C", "[", "t", "]"}], "r2`Ki"]}], ")"}]}]}]]}]}], ",", 
   RowBox[{
    RowBox[{
     SuperscriptBox["m`C", "\[Prime]",
      MultilineFunction->None], "[", "t", "]"}], "\[Equal]", 
    RowBox[{
     FractionBox[
      RowBox[{"r2`Vmax", " ", 
       RowBox[{"m`B", "[", "t", "]"}], " ", 
       RowBox[{"(", 
        RowBox[{"1", "-", 
         RowBox[{"0.5`", " ", 
          RowBox[{"(", 
           RowBox[{"1", "+", 
            RowBox[{"Tanh", "[", 
             FractionBox[
              RowBox[{
               RowBox[{"-", "24"}], "+", "t", "-", 
               RowBox[{"24", " ", 
                RowBox[{"Floor", "[", 
                 FractionBox["t", "24"], "]"}]}]}], "T"], "]"}], "+", 
            RowBox[{"Tanh", "[", 
             FractionBox[
              RowBox[{"t", "-", 
               RowBox[{"24", " ", 
                RowBox[{"Floor", "[", 
                 FractionBox["t", "24"], "]"}]}]}], "T"], "]"}], "-", 
            RowBox[{"Tanh", "[", 
             FractionBox[
              RowBox[{
               RowBox[{"-", "dusk"}], "+", "t", "-", 
               RowBox[{"24", " ", 
                RowBox[{"Floor", "[", 
                 FractionBox["t", "24"], "]"}]}]}], "T"], "]"}]}], ")"}]}]}], 
        ")"}]}], 
      RowBox[{
       RowBox[{"m`B", "[", "t", "]"}], "+", 
       RowBox[{"r2`Km", " ", 
        RowBox[{"(", 
         RowBox[{"1", "+", 
          FractionBox[
           RowBox[{"m`C", "[", "t", "]"}], "r2`Ki"]}], ")"}]}]}]], "-", 
     FractionBox[
      RowBox[{"r3`Vmax", " ", 
       RowBox[{"m`C", "[", "t", "]"}], " ", 
       RowBox[{"(", 
        RowBox[{"1", "-", 
         RowBox[{"0.5`", " ", 
          RowBox[{"(", 
           RowBox[{"1", "+", 
            RowBox[{"Tanh", "[", 
             FractionBox[
              RowBox[{
               RowBox[{"-", "24"}], "+", "t", "-", 
               RowBox[{"24", " ", 
                RowBox[{"Floor", "[", 
                 FractionBox["t", "24"], "]"}]}]}], "T"], "]"}], "+", 
            RowBox[{"Tanh", "[", 
             FractionBox[
              RowBox[{"t", "-", 
               RowBox[{"24", " ", 
                RowBox[{"Floor", "[", 
                 FractionBox["t", "24"], "]"}]}]}], "T"], "]"}], "-", 
            RowBox[{"Tanh", "[", 
             FractionBox[
              RowBox[{
               RowBox[{"-", "dusk"}], "+", "t", "-", 
               RowBox[{"24", " ", 
                RowBox[{"Floor", "[", 
                 FractionBox["t", "24"], "]"}]}]}], "T"], "]"}]}], ")"}]}]}], 
        ")"}]}], 
      RowBox[{
       RowBox[{"m`C", "[", "t", "]"}], "+", 
       RowBox[{"r3`Km", " ", 
        RowBox[{"(", 
         RowBox[{"1", "+", 
          FractionBox["m`FPP", "r3`Ki2"], "+", 
          FractionBox["m`GPP", "r3`Ki3"], "+", 
          FractionBox["m`GGPP", "r3`Ki4"], "+", 
          FractionBox["m`PhyPP", "r3`Ki5"], "+", 
          FractionBox[
           RowBox[{"m`D", "[", "t", "]"}], "r3`Ki"]}], ")"}]}]}]]}]}], ",", 
   RowBox[{
    RowBox[{
     SuperscriptBox["m`D", "\[Prime]",
      MultilineFunction->None], "[", "t", "]"}], "\[Equal]", 
    RowBox[{
     FractionBox[
      RowBox[{"r3`Vmax", " ", 
       RowBox[{"m`C", "[", "t", "]"}], " ", 
       RowBox[{"(", 
        RowBox[{"1", "-", 
         RowBox[{"0.5`", " ", 
          RowBox[{"(", 
           RowBox[{"1", "+", 
            RowBox[{"Tanh", "[", 
             FractionBox[
              RowBox[{
               RowBox[{"-", "24"}], "+", "t", "-", 
               RowBox[{"24", " ", 
                RowBox[{"Floor", "[", 
                 FractionBox["t", "24"], "]"}]}]}], "T"], "]"}], "+", 
            RowBox[{"Tanh", "[", 
             FractionBox[
              RowBox[{"t", "-", 
               RowBox[{"24", " ", 
                RowBox[{"Floor", "[", 
                 FractionBox["t", "24"], "]"}]}]}], "T"], "]"}], "-", 
            RowBox[{"Tanh", "[", 
             FractionBox[
              RowBox[{
               RowBox[{"-", "dusk"}], "+", "t", "-", 
               RowBox[{"24", " ", 
                RowBox[{"Floor", "[", 
                 FractionBox["t", "24"], "]"}]}]}], "T"], "]"}]}], ")"}]}]}], 
        ")"}]}], 
      RowBox[{
       RowBox[{"m`C", "[", "t", "]"}], "+", 
       RowBox[{"r3`Km", " ", 
        RowBox[{"(", 
         RowBox[{"1", "+", 
          FractionBox["m`FPP", "r3`Ki2"], "+", 
          FractionBox["m`GPP", "r3`Ki3"], "+", 
          FractionBox["m`GGPP", "r3`Ki4"], "+", 
          FractionBox["m`PhyPP", "r3`Ki5"], "+", 
          FractionBox[
           RowBox[{"m`D", "[", "t", "]"}], "r3`Ki"]}], ")"}]}]}]], "-", 
     FractionBox[
      RowBox[{"r4`Vmax", " ", 
       RowBox[{"m`D", "[", "t", "]"}], " ", 
       RowBox[{"(", 
        RowBox[{"1", "-", 
         RowBox[{"0.5`", " ", 
          RowBox[{"(", 
           RowBox[{"1", "+", 
            RowBox[{"Tanh", "[", 
             FractionBox[
              RowBox[{
               RowBox[{"-", "24"}], "+", "t", "-", 
               RowBox[{"24", " ", 
                RowBox[{"Floor", "[", 
                 FractionBox["t", "24"], "]"}]}]}], "T"], "]"}], "+", 
            RowBox[{"Tanh", "[", 
             FractionBox[
              RowBox[{"t", "-", 
               RowBox[{"24", " ", 
                RowBox[{"Floor", "[", 
                 FractionBox["t", "24"], "]"}]}]}], "T"], "]"}], "-", 
            RowBox[{"Tanh", "[", 
             FractionBox[
              RowBox[{
               RowBox[{"-", "dusk"}], "+", "t", "-", 
               RowBox[{"24", " ", 
                RowBox[{"Floor", "[", 
                 FractionBox["t", "24"], "]"}]}]}], "T"], "]"}]}], ")"}]}]}], 
        ")"}]}], 
      RowBox[{
       RowBox[{"m`D", "[", "t", "]"}], "+", 
       RowBox[{"r4`Km", " ", 
        RowBox[{"(", 
         RowBox[{"1", "+", 
          FractionBox[
           RowBox[{"m`E", "[", "t", "]"}], "r4`Ki"]}], ")"}]}]}]]}]}], ",", 
   RowBox[{
    RowBox[{
     SuperscriptBox["m`E", "\[Prime]",
      MultilineFunction->None], "[", "t", "]"}], "\[Equal]", 
    RowBox[{
     RowBox[{"-", 
      FractionBox[
       RowBox[{"r5`Vmax", " ", 
        RowBox[{"m`E", "[", "t", "]"}], " ", 
        RowBox[{"(", 
         RowBox[{"1", "-", 
          RowBox[{"0.5`", " ", 
           RowBox[{"(", 
            RowBox[{"1", "+", 
             RowBox[{"Tanh", "[", 
              FractionBox[
               RowBox[{
                RowBox[{"-", "24"}], "+", "t", "-", 
                RowBox[{"24", " ", 
                 RowBox[{"Floor", "[", 
                  FractionBox["t", "24"], "]"}]}]}], "T"], "]"}], "+", 
             RowBox[{"Tanh", "[", 
              FractionBox[
               RowBox[{"t", "-", 
                RowBox[{"24", " ", 
                 RowBox[{"Floor", "[", 
                  FractionBox["t", "24"], "]"}]}]}], "T"], "]"}], "-", 
             RowBox[{"Tanh", "[", 
              FractionBox[
               RowBox[{
                RowBox[{"-", "dusk"}], "+", "t", "-", 
                RowBox[{"24", " ", 
                 RowBox[{"Floor", "[", 
                  FractionBox["t", "24"], "]"}]}]}], "T"], "]"}]}], ")"}]}]}],
          ")"}]}], 
       RowBox[{"r5`Km", "+", 
        RowBox[{"m`E", "[", "t", "]"}]}]]}], "+", 
     FractionBox[
      RowBox[{"r4`Vmax", " ", 
       RowBox[{"m`D", "[", "t", "]"}], " ", 
       RowBox[{"(", 
        RowBox[{"1", "-", 
         RowBox[{"0.5`", " ", 
          RowBox[{"(", 
           RowBox[{"1", "+", 
            RowBox[{"Tanh", "[", 
             FractionBox[
              RowBox[{
               RowBox[{"-", "24"}], "+", "t", "-", 
               RowBox[{"24", " ", 
                RowBox[{"Floor", "[", 
                 FractionBox["t", "24"], "]"}]}]}], "T"], "]"}], "+", 
            RowBox[{"Tanh", "[", 
             FractionBox[
              RowBox[{"t", "-", 
               RowBox[{"24", " ", 
                RowBox[{"Floor", "[", 
                 FractionBox["t", "24"], "]"}]}]}], "T"], "]"}], "-", 
            RowBox[{"Tanh", "[", 
             FractionBox[
              RowBox[{
               RowBox[{"-", "dusk"}], "+", "t", "-", 
               RowBox[{"24", " ", 
                RowBox[{"Floor", "[", 
                 FractionBox["t", "24"], "]"}]}]}], "T"], "]"}]}], ")"}]}]}], 
        ")"}]}], 
      RowBox[{
       RowBox[{"m`D", "[", "t", "]"}], "+", 
       RowBox[{"r4`Km", " ", 
        RowBox[{"(", 
         RowBox[{"1", "+", 
          FractionBox[
           RowBox[{"m`E", "[", "t", "]"}], "r4`Ki"]}], ")"}]}]}]]}]}], ",", 
   RowBox[{
    RowBox[{
     SuperscriptBox["m`F", "\[Prime]",
      MultilineFunction->None], "[", "t", "]"}], "\[Equal]", 
    RowBox[{
     RowBox[{
      RowBox[{"-", "r8`a"}], " ", 
      RowBox[{"m`F", "[", "t", "]"}]}], "+", 
     RowBox[{"r9`a", " ", 
      RowBox[{"m`F2", "[", "t", "]"}]}], "-", 
     RowBox[{"4", " ", "r20`a", " ", 
      RowBox[{"m`F", "[", "t", "]"}], " ", 
      RowBox[{"m`G", "[", "t", "]"}]}], "+", 
     FractionBox[
      RowBox[{"r7`Vmax", " ", 
       RowBox[{"m`G", "[", "t", "]"}]}], 
      RowBox[{"r7`Km", "+", 
       RowBox[{"m`G", "[", "t", "]"}]}]], "-", 
     FractionBox[
      RowBox[{"r6`Vmax", " ", 
       RowBox[{"m`F", "[", "t", "]"}]}], 
      RowBox[{
       RowBox[{"m`F", "[", "t", "]"}], "+", 
       RowBox[{"r6`Km", " ", 
        RowBox[{"(", 
         RowBox[{"1", "+", 
          FractionBox[
           RowBox[{"m`G", "[", "t", "]"}], "r6`Ki"]}], ")"}]}]}]], "+", 
     FractionBox[
      RowBox[{"r5`Vmax", " ", 
       RowBox[{"m`E", "[", "t", "]"}], " ", 
       RowBox[{"(", 
        RowBox[{"1", "-", 
         RowBox[{"0.5`", " ", 
          RowBox[{"(", 
           RowBox[{"1", "+", 
            RowBox[{"Tanh", "[", 
             FractionBox[
              RowBox[{
               RowBox[{"-", "24"}], "+", "t", "-", 
               RowBox[{"24", " ", 
                RowBox[{"Floor", "[", 
                 FractionBox["t", "24"], "]"}]}]}], "T"], "]"}], "+", 
            RowBox[{"Tanh", "[", 
             FractionBox[
              RowBox[{"t", "-", 
               RowBox[{"24", " ", 
                RowBox[{"Floor", "[", 
                 FractionBox["t", "24"], "]"}]}]}], "T"], "]"}], "-", 
            RowBox[{"Tanh", "[", 
             FractionBox[
              RowBox[{
               RowBox[{"-", "dusk"}], "+", "t", "-", 
               RowBox[{"24", " ", 
                RowBox[{"Floor", "[", 
                 FractionBox["t", "24"], "]"}]}]}], "T"], "]"}]}], ")"}]}]}], 
        ")"}]}], 
      RowBox[{"r5`Km", "+", 
       RowBox[{"m`E", "[", "t", "]"}]}]]}]}], ",", 
   RowBox[{
    RowBox[{
     SuperscriptBox["m`F2", "\[Prime]",
      MultilineFunction->None], "[", "t", "]"}], "\[Equal]", 
    RowBox[{
     RowBox[{"r8`a", " ", 
      RowBox[{"m`F", "[", "t", "]"}]}], "-", 
     RowBox[{"r9`a", " ", 
      RowBox[{"m`F2", "[", "t", "]"}]}], "-", 
     RowBox[{"3", " ", "r21`a", " ", 
      RowBox[{"m`F2", "[", "t", "]"}], " ", 
      RowBox[{"m`G2", "[", "t", "]"}]}], "+", 
     FractionBox[
      RowBox[{"r19`Vmax", " ", 
       RowBox[{"m`G2", "[", "t", "]"}]}], 
      RowBox[{"r19`Km", "+", 
       RowBox[{"m`G2", "[", "t", "]"}]}]], "-", 
     FractionBox[
      RowBox[{"r18`Vmax", " ", 
       RowBox[{"m`F2", "[", "t", "]"}]}], 
      RowBox[{
       RowBox[{"m`F2", "[", "t", "]"}], "+", 
       RowBox[{"r18`Km", " ", 
        RowBox[{"(", 
         RowBox[{"1", "+", 
          FractionBox[
           RowBox[{"m`G2", "[", "t", "]"}], "r18`Ki"]}], ")"}]}]}]], "+", 
     FractionBox[
      RowBox[{"0.5`", " ", "r16`Vmax", " ", 
       RowBox[{"m`O", "[", "t", "]"}], " ", 
       RowBox[{"(", 
        RowBox[{"1", "+", 
         RowBox[{"Tanh", "[", 
          FractionBox[
           RowBox[{
            RowBox[{"-", "24"}], "+", "t", "-", 
            RowBox[{"24", " ", 
             RowBox[{"Floor", "[", 
              FractionBox["t", "24"], "]"}]}]}], "T"], "]"}], "+", 
         RowBox[{"Tanh", "[", 
          FractionBox[
           RowBox[{"t", "-", 
            RowBox[{"24", " ", 
             RowBox[{"Floor", "[", 
              FractionBox["t", "24"], "]"}]}]}], "T"], "]"}], "-", 
         RowBox[{"Tanh", "[", 
          FractionBox[
           RowBox[{
            RowBox[{"-", "dusk"}], "+", "t", "-", 
            RowBox[{"24", " ", 
             RowBox[{"Floor", "[", 
              FractionBox["t", "24"], "]"}]}]}], "T"], "]"}]}], ")"}]}], 
      RowBox[{"r16`Km", "+", 
       RowBox[{"m`O", "[", "t", "]"}]}]]}]}], ",", 
   RowBox[{
    RowBox[{
     SuperscriptBox["m`G", "\[Prime]",
      MultilineFunction->None], "[", "t", "]"}], "\[Equal]", 
    RowBox[{
     RowBox[{
      RowBox[{"-", "r22`a"}], " ", 
      RowBox[{"m`G", "[", "t", "]"}]}], "-", 
     RowBox[{"2", " ", "r20`a", " ", 
      RowBox[{"m`F", "[", "t", "]"}], " ", 
      RowBox[{"m`G", "[", "t", "]"}]}], "-", 
     FractionBox[
      RowBox[{"r7`Vmax", " ", 
       RowBox[{"m`G", "[", "t", "]"}]}], 
      RowBox[{"r7`Km", "+", 
       RowBox[{"m`G", "[", "t", "]"}]}]], "+", 
     FractionBox[
      RowBox[{"r6`Vmax", " ", 
       RowBox[{"m`F", "[", "t", "]"}]}], 
      RowBox[{
       RowBox[{"m`F", "[", "t", "]"}], "+", 
       RowBox[{"r6`Km", " ", 
        RowBox[{"(", 
         RowBox[{"1", "+", 
          FractionBox[
           RowBox[{"m`G", "[", "t", "]"}], "r6`Ki"]}], ")"}]}]}]], "+", 
     RowBox[{"r23`a", " ", 
      RowBox[{"m`G2", "[", "t", "]"}]}]}]}], ",", 
   RowBox[{
    RowBox[{
     SuperscriptBox["m`G2", "\[Prime]",
      MultilineFunction->None], "[", "t", "]"}], "\[Equal]", 
    RowBox[{
     RowBox[{"r22`a", " ", 
      RowBox[{"m`G", "[", "t", "]"}]}], "-", 
     RowBox[{"r23`a", " ", 
      RowBox[{"m`G2", "[", "t", "]"}]}], "-", 
     RowBox[{"r21`a", " ", 
      RowBox[{"m`F2", "[", "t", "]"}], " ", 
      RowBox[{"m`G2", "[", "t", "]"}]}], "-", 
     FractionBox[
      RowBox[{"r19`Vmax", " ", 
       RowBox[{"m`G2", "[", "t", "]"}]}], 
      RowBox[{"r19`Km", "+", 
       RowBox[{"m`G2", "[", "t", "]"}]}]], "+", 
     FractionBox[
      RowBox[{"r18`Vmax", " ", 
       RowBox[{"m`F2", "[", "t", "]"}]}], 
      RowBox[{
       RowBox[{"m`F2", "[", "t", "]"}], "+", 
       RowBox[{"r18`Km", " ", 
        RowBox[{"(", 
         RowBox[{"1", "+", 
          FractionBox[
           RowBox[{"m`G2", "[", "t", "]"}], "r18`Ki"]}], ")"}]}]}]], "+", 
     FractionBox[
      RowBox[{"0.5`", " ", "r17`Vmax", " ", 
       RowBox[{"m`O", "[", "t", "]"}], " ", 
       RowBox[{"(", 
        RowBox[{"1", "+", 
         RowBox[{"Tanh", "[", 
          FractionBox[
           RowBox[{
            RowBox[{"-", "24"}], "+", "t", "-", 
            RowBox[{"24", " ", 
             RowBox[{"Floor", "[", 
              FractionBox["t", "24"], "]"}]}]}], "T"], "]"}], "+", 
         RowBox[{"Tanh", "[", 
          FractionBox[
           RowBox[{"t", "-", 
            RowBox[{"24", " ", 
             RowBox[{"Floor", "[", 
              FractionBox["t", "24"], "]"}]}]}], "T"], "]"}], "-", 
         RowBox[{"Tanh", "[", 
          FractionBox[
           RowBox[{
            RowBox[{"-", "dusk"}], "+", "t", "-", 
            RowBox[{"24", " ", 
             RowBox[{"Floor", "[", 
              FractionBox["t", "24"], "]"}]}]}], "T"], "]"}]}], ")"}]}], 
      RowBox[{"r17`Km", "+", 
       RowBox[{"m`O", "[", "t", "]"}]}]]}]}], ",", 
   RowBox[{
    RowBox[{
     SuperscriptBox["m`J", "\[Prime]",
      MultilineFunction->None], "[", "t", "]"}], "\[Equal]", 
    RowBox[{
     FractionBox[
      RowBox[{"0.003`", " ", "r10`Vmax", " ", 
       RowBox[{"(", 
        RowBox[{"1", "+", 
         RowBox[{"Tanh", "[", 
          FractionBox[
           RowBox[{
            RowBox[{"-", "24"}], "+", "t", "-", 
            RowBox[{"24", " ", 
             RowBox[{"Floor", "[", 
              FractionBox["t", "24"], "]"}]}]}], "T"], "]"}], "+", 
         RowBox[{"Tanh", "[", 
          FractionBox[
           RowBox[{"t", "-", 
            RowBox[{"24", " ", 
             RowBox[{"Floor", "[", 
              FractionBox["t", "24"], "]"}]}]}], "T"], "]"}], "-", 
         RowBox[{"Tanh", "[", 
          FractionBox[
           RowBox[{
            RowBox[{"-", "dusk"}], "+", "t", "-", 
            RowBox[{"24", " ", 
             RowBox[{"Floor", "[", 
              FractionBox["t", "24"], "]"}]}]}], "T"], "]"}]}], ")"}]}], 
      RowBox[{"0.006`", "\[VeryThinSpace]", "+", 
       RowBox[{"r10`Km", " ", 
        RowBox[{"(", 
         RowBox[{"1", "+", 
          FractionBox[
           RowBox[{"m`F2", "[", "t", "]"}], "r10`Ki"], "+", 
          FractionBox[
           RowBox[{"m`G2", "[", "t", "]"}], "r10`Ki2"]}], ")"}]}]}]], "-", 
     FractionBox[
      RowBox[{"0.5`", " ", "r11`Vmax", " ", 
       RowBox[{"m`J", "[", "t", "]"}], " ", 
       RowBox[{"(", 
        RowBox[{"1", "+", 
         RowBox[{"Tanh", "[", 
          FractionBox[
           RowBox[{
            RowBox[{"-", "24"}], "+", "t", "-", 
            RowBox[{"24", " ", 
             RowBox[{"Floor", "[", 
              FractionBox["t", "24"], "]"}]}]}], "T"], "]"}], "+", 
         RowBox[{"Tanh", "[", 
          FractionBox[
           RowBox[{"t", "-", 
            RowBox[{"24", " ", 
             RowBox[{"Floor", "[", 
              FractionBox["t", "24"], "]"}]}]}], "T"], "]"}], "-", 
         RowBox[{"Tanh", "[", 
          FractionBox[
           RowBox[{
            RowBox[{"-", "dusk"}], "+", "t", "-", 
            RowBox[{"24", " ", 
             RowBox[{"Floor", "[", 
              FractionBox["t", "24"], "]"}]}]}], "T"], "]"}]}], ")"}]}], 
      RowBox[{"r11`Km", "+", 
       RowBox[{"m`J", "[", "t", "]"}]}]]}]}], ",", 
   RowBox[{
    RowBox[{
     SuperscriptBox["m`K", "\[Prime]",
      MultilineFunction->None], "[", "t", "]"}], "\[Equal]", 
    RowBox[{
     FractionBox[
      RowBox[{"0.5`", " ", "r11`Vmax", " ", 
       RowBox[{"m`J", "[", "t", "]"}], " ", 
       RowBox[{"(", 
        RowBox[{"1", "+", 
         RowBox[{"Tanh", "[", 
          FractionBox[
           RowBox[{
            RowBox[{"-", "24"}], "+", "t", "-", 
            RowBox[{"24", " ", 
             RowBox[{"Floor", "[", 
              FractionBox["t", "24"], "]"}]}]}], "T"], "]"}], "+", 
         RowBox[{"Tanh", "[", 
          FractionBox[
           RowBox[{"t", "-", 
            RowBox[{"24", " ", 
             RowBox[{"Floor", "[", 
              FractionBox["t", "24"], "]"}]}]}], "T"], "]"}], "-", 
         RowBox[{"Tanh", "[", 
          FractionBox[
           RowBox[{
            RowBox[{"-", "dusk"}], "+", "t", "-", 
            RowBox[{"24", " ", 
             RowBox[{"Floor", "[", 
              FractionBox["t", "24"], "]"}]}]}], "T"], "]"}]}], ")"}]}], 
      RowBox[{"r11`Km", "+", 
       RowBox[{"m`J", "[", "t", "]"}]}]], "-", 
     FractionBox[
      RowBox[{"0.5`", " ", "r12`Vmax", " ", 
       RowBox[{"m`K", "[", "t", "]"}], " ", 
       RowBox[{"(", 
        RowBox[{"1", "+", 
         RowBox[{"Tanh", "[", 
          FractionBox[
           RowBox[{
            RowBox[{"-", "24"}], "+", "t", "-", 
            RowBox[{"24", " ", 
             RowBox[{"Floor", "[", 
              FractionBox["t", "24"], "]"}]}]}], "T"], "]"}], "+", 
         RowBox[{"Tanh", "[", 
          FractionBox[
           RowBox[{"t", "-", 
            RowBox[{"24", " ", 
             RowBox[{"Floor", "[", 
              FractionBox["t", "24"], "]"}]}]}], "T"], "]"}], "-", 
         RowBox[{"Tanh", "[", 
          FractionBox[
           RowBox[{
            RowBox[{"-", "dusk"}], "+", "t", "-", 
            RowBox[{"24", " ", 
             RowBox[{"Floor", "[", 
              FractionBox["t", "24"], "]"}]}]}], "T"], "]"}]}], ")"}]}], 
      RowBox[{"r12`Km", "+", 
       RowBox[{"m`K", "[", "t", "]"}]}]]}]}], ",", 
   RowBox[{
    RowBox[{
     SuperscriptBox["m`L", "\[Prime]",
      MultilineFunction->None], "[", "t", "]"}], "\[Equal]", 
    RowBox[{
     FractionBox[
      RowBox[{"0.5`", " ", "r12`Vmax", " ", 
       RowBox[{"m`K", "[", "t", "]"}], " ", 
       RowBox[{"(", 
        RowBox[{"1", "+", 
         RowBox[{"Tanh", "[", 
          FractionBox[
           RowBox[{
            RowBox[{"-", "24"}], "+", "t", "-", 
            RowBox[{"24", " ", 
             RowBox[{"Floor", "[", 
              FractionBox["t", "24"], "]"}]}]}], "T"], "]"}], "+", 
         RowBox[{"Tanh", "[", 
          FractionBox[
           RowBox[{"t", "-", 
            RowBox[{"24", " ", 
             RowBox[{"Floor", "[", 
              FractionBox["t", "24"], "]"}]}]}], "T"], "]"}], "-", 
         RowBox[{"Tanh", "[", 
          FractionBox[
           RowBox[{
            RowBox[{"-", "dusk"}], "+", "t", "-", 
            RowBox[{"24", " ", 
             RowBox[{"Floor", "[", 
              FractionBox["t", "24"], "]"}]}]}], "T"], "]"}]}], ")"}]}], 
      RowBox[{"r12`Km", "+", 
       RowBox[{"m`K", "[", "t", "]"}]}]], "-", 
     FractionBox[
      RowBox[{"0.5`", " ", "r13`Vmax", " ", 
       RowBox[{"m`L", "[", "t", "]"}], " ", 
       RowBox[{"(", 
        RowBox[{"1", "+", 
         RowBox[{"Tanh", "[", 
          FractionBox[
           RowBox[{
            RowBox[{"-", "24"}], "+", "t", "-", 
            RowBox[{"24", " ", 
             RowBox[{"Floor", "[", 
              FractionBox["t", "24"], "]"}]}]}], "T"], "]"}], "+", 
         RowBox[{"Tanh", "[", 
          FractionBox[
           RowBox[{"t", "-", 
            RowBox[{"24", " ", 
             RowBox[{"Floor", "[", 
              FractionBox["t", "24"], "]"}]}]}], "T"], "]"}], "-", 
         RowBox[{"Tanh", "[", 
          FractionBox[
           RowBox[{
            RowBox[{"-", "dusk"}], "+", "t", "-", 
            RowBox[{"24", " ", 
             RowBox[{"Floor", "[", 
              FractionBox["t", "24"], "]"}]}]}], "T"], "]"}]}], ")"}]}], 
      RowBox[{"r13`Km", "+", 
       RowBox[{"m`L", "[", "t", "]"}]}]]}]}], ",", 
   RowBox[{
    RowBox[{
     SuperscriptBox["m`M", "\[Prime]",
      MultilineFunction->None], "[", "t", "]"}], "\[Equal]", 
    RowBox[{
     FractionBox[
      RowBox[{"0.5`", " ", "r13`Vmax", " ", 
       RowBox[{"m`L", "[", "t", "]"}], " ", 
       RowBox[{"(", 
        RowBox[{"1", "+", 
         RowBox[{"Tanh", "[", 
          FractionBox[
           RowBox[{
            RowBox[{"-", "24"}], "+", "t", "-", 
            RowBox[{"24", " ", 
             RowBox[{"Floor", "[", 
              FractionBox["t", "24"], "]"}]}]}], "T"], "]"}], "+", 
         RowBox[{"Tanh", "[", 
          FractionBox[
           RowBox[{"t", "-", 
            RowBox[{"24", " ", 
             RowBox[{"Floor", "[", 
              FractionBox["t", "24"], "]"}]}]}], "T"], "]"}], "-", 
         RowBox[{"Tanh", "[", 
          FractionBox[
           RowBox[{
            RowBox[{"-", "dusk"}], "+", "t", "-", 
            RowBox[{"24", " ", 
             RowBox[{"Floor", "[", 
              FractionBox["t", "24"], "]"}]}]}], "T"], "]"}]}], ")"}]}], 
      RowBox[{"r13`Km", "+", 
       RowBox[{"m`L", "[", "t", "]"}]}]], "-", 
     FractionBox[
      RowBox[{"0.5`", " ", "r14`Vmax", " ", 
       RowBox[{"m`M", "[", "t", "]"}], " ", 
       RowBox[{"(", 
        RowBox[{"1", "+", 
         RowBox[{"Tanh", "[", 
          FractionBox[
           RowBox[{
            RowBox[{"-", "24"}], "+", "t", "-", 
            RowBox[{"24", " ", 
             RowBox[{"Floor", "[", 
              FractionBox["t", "24"], "]"}]}]}], "T"], "]"}], "+", 
         RowBox[{"Tanh", "[", 
          FractionBox[
           RowBox[{"t", "-", 
            RowBox[{"24", " ", 
             RowBox[{"Floor", "[", 
              FractionBox["t", "24"], "]"}]}]}], "T"], "]"}], "-", 
         RowBox[{"Tanh", "[", 
          FractionBox[
           RowBox[{
            RowBox[{"-", "dusk"}], "+", "t", "-", 
            RowBox[{"24", " ", 
             RowBox[{"Floor", "[", 
              FractionBox["t", "24"], "]"}]}]}], "T"], "]"}]}], ")"}]}], 
      RowBox[{"r14`Km", "+", 
       RowBox[{"m`M", "[", "t", "]"}]}]]}]}], ",", 
   RowBox[{
    RowBox[{
     SuperscriptBox["m`N", "\[Prime]",
      MultilineFunction->None], "[", "t", "]"}], "\[Equal]", 
    RowBox[{
     FractionBox[
      RowBox[{"0.5`", " ", "r14`Vmax", " ", 
       RowBox[{"m`M", "[", "t", "]"}], " ", 
       RowBox[{"(", 
        RowBox[{"1", "+", 
         RowBox[{"Tanh", "[", 
          FractionBox[
           RowBox[{
            RowBox[{"-", "24"}], "+", "t", "-", 
            RowBox[{"24", " ", 
             RowBox[{"Floor", "[", 
              FractionBox["t", "24"], "]"}]}]}], "T"], "]"}], "+", 
         RowBox[{"Tanh", "[", 
          FractionBox[
           RowBox[{"t", "-", 
            RowBox[{"24", " ", 
             RowBox[{"Floor", "[", 
              FractionBox["t", "24"], "]"}]}]}], "T"], "]"}], "-", 
         RowBox[{"Tanh", "[", 
          FractionBox[
           RowBox[{
            RowBox[{"-", "dusk"}], "+", "t", "-", 
            RowBox[{"24", " ", 
             RowBox[{"Floor", "[", 
              FractionBox["t", "24"], "]"}]}]}], "T"], "]"}]}], ")"}]}], 
      RowBox[{"r14`Km", "+", 
       RowBox[{"m`M", "[", "t", "]"}]}]], "-", 
     FractionBox[
      RowBox[{"0.5`", " ", "r15`Vmax", " ", 
       RowBox[{"m`N", "[", "t", "]"}], " ", 
       RowBox[{"(", 
        RowBox[{"1", "+", 
         RowBox[{"Tanh", "[", 
          FractionBox[
           RowBox[{
            RowBox[{"-", "24"}], "+", "t", "-", 
            RowBox[{"24", " ", 
             RowBox[{"Floor", "[", 
              FractionBox["t", "24"], "]"}]}]}], "T"], "]"}], "+", 
         RowBox[{"Tanh", "[", 
          FractionBox[
           RowBox[{"t", "-", 
            RowBox[{"24", " ", 
             RowBox[{"Floor", "[", 
              FractionBox["t", "24"], "]"}]}]}], "T"], "]"}], "-", 
         RowBox[{"Tanh", "[", 
          FractionBox[
           RowBox[{
            RowBox[{"-", "dusk"}], "+", "t", "-", 
            RowBox[{"24", " ", 
             RowBox[{"Floor", "[", 
              FractionBox["t", "24"], "]"}]}]}], "T"], "]"}]}], ")"}]}], 
      RowBox[{"r15`Km", "+", 
       RowBox[{"m`N", "[", "t", "]"}]}]]}]}], ",", 
   RowBox[{
    RowBox[{
     SuperscriptBox["m`O", "\[Prime]",
      MultilineFunction->None], "[", "t", "]"}], "\[Equal]", 
    RowBox[{
     FractionBox[
      RowBox[{"0.5`", " ", "r15`Vmax", " ", 
       RowBox[{"m`N", "[", "t", "]"}], " ", 
       RowBox[{"(", 
        RowBox[{"1", "+", 
         RowBox[{"Tanh", "[", 
          FractionBox[
           RowBox[{
            RowBox[{"-", "24"}], "+", "t", "-", 
            RowBox[{"24", " ", 
             RowBox[{"Floor", "[", 
              FractionBox["t", "24"], "]"}]}]}], "T"], "]"}], "+", 
         RowBox[{"Tanh", "[", 
          FractionBox[
           RowBox[{"t", "-", 
            RowBox[{"24", " ", 
             RowBox[{"Floor", "[", 
              FractionBox["t", "24"], "]"}]}]}], "T"], "]"}], "-", 
         RowBox[{"Tanh", "[", 
          FractionBox[
           RowBox[{
            RowBox[{"-", "dusk"}], "+", "t", "-", 
            RowBox[{"24", " ", 
             RowBox[{"Floor", "[", 
              FractionBox["t", "24"], "]"}]}]}], "T"], "]"}]}], ")"}]}], 
      RowBox[{"r15`Km", "+", 
       RowBox[{"m`N", "[", "t", "]"}]}]], "-", 
     FractionBox[
      RowBox[{"0.5`", " ", "r16`Vmax", " ", 
       RowBox[{"m`O", "[", "t", "]"}], " ", 
       RowBox[{"(", 
        RowBox[{"1", "+", 
         RowBox[{"Tanh", "[", 
          FractionBox[
           RowBox[{
            RowBox[{"-", "24"}], "+", "t", "-", 
            RowBox[{"24", " ", 
             RowBox[{"Floor", "[", 
              FractionBox["t", "24"], "]"}]}]}], "T"], "]"}], "+", 
         RowBox[{"Tanh", "[", 
          FractionBox[
           RowBox[{"t", "-", 
            RowBox[{"24", " ", 
             RowBox[{"Floor", "[", 
              FractionBox["t", "24"], "]"}]}]}], "T"], "]"}], "-", 
         RowBox[{"Tanh", "[", 
          FractionBox[
           RowBox[{
            RowBox[{"-", "dusk"}], "+", "t", "-", 
            RowBox[{"24", " ", 
             RowBox[{"Floor", "[", 
              FractionBox["t", "24"], "]"}]}]}], "T"], "]"}]}], ")"}]}], 
      RowBox[{"r16`Km", "+", 
       RowBox[{"m`O", "[", "t", "]"}]}]], "-", 
     FractionBox[
      RowBox[{"0.5`", " ", "r17`Vmax", " ", 
       RowBox[{"m`O", "[", "t", "]"}], " ", 
       RowBox[{"(", 
        RowBox[{"1", "+", 
         RowBox[{"Tanh", "[", 
          FractionBox[
           RowBox[{
            RowBox[{"-", "24"}], "+", "t", "-", 
            RowBox[{"24", " ", 
             RowBox[{"Floor", "[", 
              FractionBox["t", "24"], "]"}]}]}], "T"], "]"}], "+", 
         RowBox[{"Tanh", "[", 
          FractionBox[
           RowBox[{"t", "-", 
            RowBox[{"24", " ", 
             RowBox[{"Floor", "[", 
              FractionBox["t", "24"], "]"}]}]}], "T"], "]"}], "-", 
         RowBox[{"Tanh", "[", 
          FractionBox[
           RowBox[{
            RowBox[{"-", "dusk"}], "+", "t", "-", 
            RowBox[{"24", " ", 
             RowBox[{"Floor", "[", 
              FractionBox["t", "24"], "]"}]}]}], "T"], "]"}]}], ")"}]}], 
      RowBox[{"r17`Km", "+", 
       RowBox[{"m`O", "[", "t", "]"}]}]]}]}], ",", 
   RowBox[{
    RowBox[{"m`B", "[", "0", "]"}], "\[Equal]", "0.01`"}], ",", 
   RowBox[{
    RowBox[{"m`C", "[", "0", "]"}], "\[Equal]", "0.01`"}], ",", 
   RowBox[{
    RowBox[{"m`D", "[", "0", "]"}], "\[Equal]", "0.01`"}], ",", 
   RowBox[{
    RowBox[{"m`E", "[", "0", "]"}], "\[Equal]", "0.01`"}], ",", 
   RowBox[{
    RowBox[{"m`F", "[", "0", "]"}], "\[Equal]", "0.01`"}], ",", 
   RowBox[{
    RowBox[{"m`F2", "[", "0", "]"}], "\[Equal]", "0.01`"}], ",", 
   RowBox[{
    RowBox[{"m`G", "[", "0", "]"}], "\[Equal]", "0.01`"}], ",", 
   RowBox[{
    RowBox[{"m`G2", "[", "0", "]"}], "\[Equal]", "0.01`"}], ",", 
   RowBox[{
    RowBox[{"m`J", "[", "0", "]"}], "\[Equal]", "0.01`"}], ",", 
   RowBox[{
    RowBox[{"m`K", "[", "0", "]"}], "\[Equal]", "0.01`"}], ",", 
   RowBox[{
    RowBox[{"m`L", "[", "0", "]"}], "\[Equal]", "0.01`"}], ",", 
   RowBox[{
    RowBox[{"m`M", "[", "0", "]"}], "\[Equal]", "0.01`"}], ",", 
   RowBox[{
    RowBox[{"m`N", "[", "0", "]"}], "\[Equal]", "0.01`"}], ",", 
   RowBox[{
    RowBox[{"m`O", "[", "0", "]"}], "\[Equal]", "0.01`"}]}], "}"}]], "Output",
 CellChangeTimes->{
  3.773032263230405*^9, 3.7735597422590313`*^9, 3.7825550400803347`*^9, 
   3.782711655650159*^9, 3.782731903316701*^9, 3.7832374243215847`*^9, 
   3.7852425265873027`*^9, 3.7852427696753035`*^9, 3.7852596460477066`*^9, 
   3.787640854717206*^9, 3.79093109672532*^9, 3.8303269807167883`*^9, 
   3.830327249522256*^9, 3.830327678032402*^9, 3.830486423732119*^9, 
   3.830501996026781*^9, 3.8305834390049815`*^9, 3.831010922794694*^9, 
   3.8310159665655537`*^9, 3.831023404296677*^9, 3.858330021597805*^9, 
   3.8593496938181906`*^9, 3.8593569605071383`*^9, 3.859359907430276*^9, 
   3.859436096730482*^9, 3.859451900217223*^9, 3.859453456486004*^9, 
   3.8594543162343283`*^9, 3.859522412973895*^9, 3.8596061250563*^9, 
   3.859869578791264*^9, 3.860039480480586*^9, 3.860138806352301*^9, 
   3.8602081993513846`*^9, 3.860483425508835*^9, 3.8605588308297186`*^9, 
   3.861779788272874*^9, 3.863582957166868*^9, 3.86368159530474*^9, 
   3.8637571586540403`*^9, 3.8642768640237737`*^9, 3.877589087612524*^9, 
   3.877756959216421*^9, 3.893909786259492*^9, 3.8939110482740793`*^9, 
   3.893911153896644*^9, 3.893923543041447*^9, 3.8939235886870885`*^9, 
   3.893926143329714*^9, 3.8940976915227785`*^9, 3.8940978243049097`*^9, 
   3.894516292129204*^9, 3.8945300797559657`*^9, 3.894615330174057*^9, 
   3.8971229258625164`*^9, 3.899178538619424*^9, 3.9028230255915766`*^9, 
   3.907910211607797*^9, 3.9079104276812305`*^9, 3.9079114040720663`*^9, 
   3.907911698388903*^9, 3.9079132601319475`*^9, 3.907925669539431*^9, 
   3.9079260987790394`*^9, 3.907928498543868*^9, 3.908014302346754*^9, 
   3.90862263669003*^9, 3.908704363490499*^9, 3.908860597012121*^9, 
   3.9088648878333497`*^9, 3.909042119579605*^9, 3.909052825579857*^9, 
   3.909053908157968*^9, 3.9092022881957655`*^9, 3.9092100606724215`*^9, {
   3.9092105030411544`*^9, 3.90921052824924*^9}, 3.909477855701808*^9, 
   3.909565518696542*^9, 3.9191084625962224`*^9, 3.9290059659875746`*^9},
 CellLabel->
  "Out[163]=",ExpressionUUID->"8d3879dd-eaa7-4e36-b5f9-334c294cb56e"]
}, Open  ]],

Cell[CellGroupData[{

Cell["\<\
DepVars=DepVarWT={m`B,m`C,m`D,m`E,m`F,m`F2,m`G,m`G2,m`J,m`K,m`L,m`M,m`N,m`O}\
\>", "Input",
 CellChangeTimes->{{3.859453443625137*^9, 3.859453447513479*^9}},
 CellLabel->
  "In[164]:=",ExpressionUUID->"67ce6675-2d8c-4682-82a5-40ef2deea1c6"],

Cell[BoxData[
 RowBox[{"{", 
  RowBox[{
  "m`B", ",", "m`C", ",", "m`D", ",", "m`E", ",", "m`F", ",", "m`F2", ",", 
   "m`G", ",", "m`G2", ",", "m`J", ",", "m`K", ",", "m`L", ",", "m`M", ",", 
   "m`N", ",", "m`O"}], "}"}]], "Output",
 CellChangeTimes->{
  3.7730322626367636`*^9, 3.7735597407770224`*^9, 3.7825550109353347`*^9, 
   3.7826449441784506`*^9, 3.7827116303596015`*^9, 3.7827318976711874`*^9, 
   3.7832374201075835`*^9, 3.7852425135813026`*^9, 3.7852595888586054`*^9, 
   3.7876408224033394`*^9, 3.790931047413014*^9, 3.8303269783590345`*^9, 
   3.8303272131505766`*^9, 3.8304863779987507`*^9, 3.830501652542712*^9, 
   3.830583394728631*^9, 3.8310109215173683`*^9, 3.8310159655190496`*^9, 
   3.8310234033232794`*^9, 3.858330021092268*^9, 3.859349693321559*^9, 
   3.8593569601581197`*^9, 3.859359906995657*^9, 3.8594360962128053`*^9, 
   3.859451899808525*^9, 3.8594534560556126`*^9, 3.859454315894624*^9, 
   3.859522412482578*^9, 3.8596061243787527`*^9, 3.859869578247897*^9, 
   3.8600394799763417`*^9, 3.860138805818105*^9, 3.860208198823492*^9, 
   3.8604834251206183`*^9, 3.8605588303858643`*^9, 3.861779787596653*^9, 
   3.863582956572723*^9, 3.8636815948156977`*^9, 3.863757158135624*^9, 
   3.8642768633161345`*^9, 3.8775890870204763`*^9, 3.8777569585294514`*^9, 
   3.89390964047178*^9, 3.893911047789435*^9, 3.893911153214142*^9, 
   3.8939235423179483`*^9, 3.8939235879278507`*^9, 3.8939261429005632`*^9, 
   3.8940976910415173`*^9, 3.894097823745097*^9, 3.8945162916368628`*^9, 
   3.894530079153693*^9, 3.8946153296743164`*^9, 3.897122925015576*^9, 
   3.899178538024276*^9, 3.902823025144189*^9, 3.9079098559776545`*^9, 
   3.907913001612462*^9, 3.9079256651378975`*^9, 3.907926094725938*^9, 
   3.907928493973995*^9, 3.908014297650728*^9, 3.9086225811984444`*^9, 
   3.9087047662140303`*^9, 3.9088605986051636`*^9, 3.9088648889442186`*^9, 
   3.909042119616803*^9, 3.9090528256138697`*^9, 3.909053908194268*^9, 
   3.909202288228544*^9, 3.909210060699853*^9, {3.909210503076336*^9, 
   3.909210528281312*^9}, 3.9094778557331986`*^9, 3.909565518732355*^9, 
   3.91910846262422*^9, 3.9290059660127296`*^9},
 CellLabel->
  "Out[164]=",ExpressionUUID->"dc10ed13-4e07-4aaa-bf1a-5a1bec983548"]
}, Open  ]],

Cell[CellGroupData[{

Cell["\<\
DepVarsString={ToString[B],ToString[C],ToString[D],ToString[E],ToString[F],\
ToString[F2],ToString[G],ToString[G2],ToString[J],ToString[K],ToString[L],\
ToString[M],ToString[N],ToString[O]}\
\>", "Input",
 CellLabel->
  "In[165]:=",ExpressionUUID->"fa7290ae-9ac1-40bd-9ff5-f57e0b298cbe"],

Cell[BoxData[
 RowBox[{"{", 
  RowBox[{"\<\"B\"\>", ",", "\<\"C\"\>", ",", "\<\"D\"\>", ",", "\<\"E\"\>", 
   ",", "\<\"F\"\>", ",", "\<\"F2\"\>", ",", "\<\"G\"\>", ",", "\<\"G2\"\>", 
   ",", "\<\"J\"\>", ",", "\<\"K\"\>", ",", "\<\"L\"\>", ",", "\<\"M\"\>", 
   ",", "\<\"N\"\>", ",", "\<\"O\"\>"}], "}"}]], "Output",
 CellChangeTimes->{
  3.773032262683652*^9, 3.7735597408550224`*^9, 3.7825550119463334`*^9, 
   3.782644945404483*^9, 3.7827116312860665`*^9, 3.7827318982391877`*^9, 
   3.783237420320607*^9, 3.7852425137743025`*^9, 3.785259589790199*^9, 
   3.7876408225003405`*^9, 3.7909310485221825`*^9, 3.8303269784683847`*^9, 
   3.8303272143878546`*^9, 3.8304863921235275`*^9, 3.830501654788329*^9, 
   3.830583394922111*^9, 3.831010921594516*^9, 3.8310159655842104`*^9, 
   3.8310234033809*^9, 3.8583300211512003`*^9, 3.859349693382206*^9, 
   3.8593569601837816`*^9, 3.8593599070219393`*^9, 3.8594360962756004`*^9, 
   3.859451899833499*^9, 3.8594534560821843`*^9, 3.8594543159204965`*^9, 
   3.859522412507398*^9, 3.8596061243858595`*^9, 3.859869578314805*^9, 
   3.8600394800014915`*^9, 3.86013880584813*^9, 3.8602081988564034`*^9, 
   3.8604834251375756`*^9, 3.8605588304050217`*^9, 3.86177978762757*^9, 
   3.8635829566345634`*^9, 3.8636815948452463`*^9, 3.8637571581616817`*^9, 
   3.864276863351143*^9, 3.8775890870608983`*^9, 3.8777569585814514`*^9, 
   3.893909641435705*^9, 3.89391104781961*^9, 3.893911153257413*^9, 
   3.8939235423482018`*^9, 3.8939235879581842`*^9, 3.8939261429274015`*^9, 
   3.8940976910925503`*^9, 3.894097823778025*^9, 3.894516291676504*^9, 
   3.8945300791899643`*^9, 3.8946153297291794`*^9, 3.897122925071018*^9, 
   3.899178538089656*^9, 3.9028230251714787`*^9, 3.9079098569508047`*^9, 
   3.907913003993267*^9, 3.907925665189669*^9, 3.907926094770254*^9, 
   3.9079284940251527`*^9, 3.908014297744656*^9, 3.9086225831978254`*^9, 
   3.908704767030633*^9, 3.9088605994766464`*^9, 3.908864889855136*^9, 
   3.909042119623829*^9, 3.909052825622147*^9, 3.9090539082041807`*^9, 
   3.9092022882345123`*^9, 3.909210060729697*^9, {3.909210503109997*^9, 
   3.9092105283176317`*^9}, 3.909477855738826*^9, 3.9095655187413254`*^9, 
   3.9191084626530523`*^9, 3.9290059660387006`*^9},
 CellLabel->
  "Out[165]=",ExpressionUUID->"50187376-a321-4bc8-9554-a5cffc2724dc"]
}, Open  ]],

Cell[CellGroupData[{

Cell["\<\
SubsDepVarsWithT={m`B->m`B[t],m`C->m`C[t],m`D->m`D[t],m`E->m`E[t],m`F->m`F[t],\
m`F2->m`F2[t],m`G->m`G[t],m`G2->m`G2[t],m`J->m`J[t],m`K->m`K[t],m`L->m`L[t],m`\
M->m`M[t],m`N->m`N[t],m`O->m`O[t]}\
\>", "Input",
 CellLabel->
  "In[166]:=",ExpressionUUID->"a497c325-bf8c-4947-8fde-46a35334a715"],

Cell[BoxData[
 RowBox[{"{", 
  RowBox[{
   RowBox[{"m`B", "\[Rule]", 
    RowBox[{"m`B", "[", "t", "]"}]}], ",", 
   RowBox[{"m`C", "\[Rule]", 
    RowBox[{"m`C", "[", "t", "]"}]}], ",", 
   RowBox[{"m`D", "\[Rule]", 
    RowBox[{"m`D", "[", "t", "]"}]}], ",", 
   RowBox[{"m`E", "\[Rule]", 
    RowBox[{"m`E", "[", "t", "]"}]}], ",", 
   RowBox[{"m`F", "\[Rule]", 
    RowBox[{"m`F", "[", "t", "]"}]}], ",", 
   RowBox[{"m`F2", "\[Rule]", 
    RowBox[{"m`F2", "[", "t", "]"}]}], ",", 
   RowBox[{"m`G", "\[Rule]", 
    RowBox[{"m`G", "[", "t", "]"}]}], ",", 
   RowBox[{"m`G2", "\[Rule]", 
    RowBox[{"m`G2", "[", "t", "]"}]}], ",", 
   RowBox[{"m`J", "\[Rule]", 
    RowBox[{"m`J", "[", "t", "]"}]}], ",", 
   RowBox[{"m`K", "\[Rule]", 
    RowBox[{"m`K", "[", "t", "]"}]}], ",", 
   RowBox[{"m`L", "\[Rule]", 
    RowBox[{"m`L", "[", "t", "]"}]}], ",", 
   RowBox[{"m`M", "\[Rule]", 
    RowBox[{"m`M", "[", "t", "]"}]}], ",", 
   RowBox[{"m`N", "\[Rule]", 
    RowBox[{"m`N", "[", "t", "]"}]}], ",", 
   RowBox[{"m`O", "\[Rule]", 
    RowBox[{"m`O", "[", "t", "]"}]}]}], "}"}]], "Output",
 CellChangeTimes->{
  3.773032262699249*^9, 3.7735597409170237`*^9, 3.782555013467368*^9, 
   3.7826449461275043`*^9, 3.7827116324536524`*^9, 3.7827318984281883`*^9, 
   3.783237420495584*^9, 3.7852425139983025`*^9, 3.785259590654719*^9, 
   3.7876408226013393`*^9, 3.790931050044347*^9, 3.8303269785621195`*^9, 
   3.830327215393565*^9, 3.830486393001979*^9, 3.830501656640625*^9, 
   3.830583396999902*^9, 3.8310109216415987`*^9, 3.8310159656299677`*^9, 
   3.831023403425107*^9, 3.8583300211754885`*^9, 3.859349693411758*^9, 
   3.8593569601901836`*^9, 3.859359907044735*^9, 3.85943609630501*^9, 
   3.8594518998581347`*^9, 3.8594534560886602`*^9, 3.859454315927208*^9, 
   3.859522412537408*^9, 3.8596061244150734`*^9, 3.8598695783407784`*^9, 
   3.860039480009097*^9, 3.860138805855158*^9, 3.86020819888433*^9, 
   3.860483425153777*^9, 3.8605588304113255`*^9, 3.86177978765749*^9, 
   3.863582956663385*^9, 3.8636815948757496`*^9, 3.863757158187244*^9, 
   3.864276863378853*^9, 3.877589087092524*^9, 3.8777569586114206`*^9, 
   3.8939096423338623`*^9, 3.8939110478381257`*^9, 3.8939111532928495`*^9, 
   3.893923542378687*^9, 3.893923587988731*^9, 3.8939261429467278`*^9, 
   3.894097691125061*^9, 3.8940978238046293`*^9, 3.8945162917014503`*^9, 
   3.8945300792253017`*^9, 3.8946153297352705`*^9, 3.8971229251124554`*^9, 
   3.899178538110921*^9, 3.9028230251915092`*^9, 3.90790985801952*^9, 
   3.9079130051893845`*^9, 3.9079256652284985`*^9, 3.9079260948250127`*^9, 
   3.9079284940684876`*^9, 3.9080142978011975`*^9, 3.908622594146487*^9, 
   3.9087047677580633`*^9, 3.9088606003096867`*^9, 3.9088648908716483`*^9, 
   3.9090421196571255`*^9, 3.909052825662163*^9, 3.9090539082420807`*^9, 
   3.9092022882704887`*^9, 3.9092100607355347`*^9, {3.9092105031439476`*^9, 
   3.90921052832331*^9}, 3.909477855772854*^9, 3.909565518775365*^9, 
   3.9191084626856675`*^9, 3.929005966048051*^9},
 CellLabel->
  "Out[166]=",ExpressionUUID->"f8fa13d0-9d79-4bc1-9674-7cf277572e63"]
}, Open  ]],

Cell[CellGroupData[{

Cell["DepVarsWithT=DepVars /. SubsDepVarsWithT", "Input",
 CellLabel->
  "In[167]:=",ExpressionUUID->"a0e6d16b-de51-48f6-8451-1cee2ce27e64"],

Cell[BoxData[
 RowBox[{"{", 
  RowBox[{
   RowBox[{"m`B", "[", "t", "]"}], ",", 
   RowBox[{"m`C", "[", "t", "]"}], ",", 
   RowBox[{"m`D", "[", "t", "]"}], ",", 
   RowBox[{"m`E", "[", "t", "]"}], ",", 
   RowBox[{"m`F", "[", "t", "]"}], ",", 
   RowBox[{"m`F2", "[", "t", "]"}], ",", 
   RowBox[{"m`G", "[", "t", "]"}], ",", 
   RowBox[{"m`G2", "[", "t", "]"}], ",", 
   RowBox[{"m`J", "[", "t", "]"}], ",", 
   RowBox[{"m`K", "[", "t", "]"}], ",", 
   RowBox[{"m`L", "[", "t", "]"}], ",", 
   RowBox[{"m`M", "[", "t", "]"}], ",", 
   RowBox[{"m`N", "[", "t", "]"}], ",", 
   RowBox[{"m`O", "[", "t", "]"}]}], "}"}]], "Output",
 CellChangeTimes->{
  3.7730322627148976`*^9, 3.773559740977022*^9, 3.7825550147733865`*^9, 
   3.78264494689245*^9, 3.7827116334125*^9, 3.7827318986141872`*^9, 
   3.7832374206695833`*^9, 3.785242514226303*^9, 3.7852595915175233`*^9, 
   3.7876408227021723`*^9, 3.790931050807978*^9, 3.8303269786401834`*^9, 
   3.830327216408987*^9, 3.8304863942678347`*^9, 3.8305016583074846`*^9, 
   3.830583399200009*^9, 3.831010921694908*^9, 3.8310159656755505`*^9, 
   3.831023403467103*^9, 3.858330021182474*^9, 3.8593496934217296`*^9, 
   3.859356960211645*^9, 3.859359907068802*^9, 3.8594360963123817`*^9, 
   3.859451899865405*^9, 3.859453456116909*^9, 3.8594543159325533`*^9, 
   3.8595224125438595`*^9, 3.859606124447089*^9, 3.8598695783470745`*^9, 
   3.8600394800314193`*^9, 3.8601388058833575`*^9, 3.860208198912255*^9, 
   3.8604834251684904`*^9, 3.8605588304364243`*^9, 3.861779787664471*^9, 
   3.863582956689234*^9, 3.8636815949009237`*^9, 3.8637571582173214`*^9, 
   3.864276863408956*^9, 3.877589087114524*^9, 3.8777569586534233`*^9, 
   3.8939096437161484`*^9, 3.893911047847124*^9, 3.8939111533027534`*^9, 
   3.8939235424107437`*^9, 3.8939235880147324`*^9, 3.8939261429553537`*^9, 
   3.8940976911571026`*^9, 3.8940978238299956`*^9, 3.8945162917075014`*^9, 
   3.8945300792538977`*^9, 3.8946153297599497`*^9, 3.897122925148672*^9, 
   3.89917853813338*^9, 3.9028230252111273`*^9, 3.9079098587842894`*^9, 
   3.907913006241257*^9, 3.90792566526434*^9, 3.907926094863842*^9, 
   3.907928494116168*^9, 3.908014297880305*^9, 3.9086225953732395`*^9, 
   3.90870476840221*^9, 3.908860601024143*^9, 3.9088648917986603`*^9, 
   3.9090421196908092`*^9, 3.909052825673379*^9, 3.9090539082821817`*^9, 
   3.9092022882773695`*^9, 3.909210060765218*^9, {3.9092105031499376`*^9, 
   3.909210528329831*^9}, 3.9094778558061*^9, 3.909565518813644*^9, 
   3.919108462717677*^9, 3.9290059660711007`*^9},
 CellLabel->
  "Out[167]=",ExpressionUUID->"2b0272cb-0bd9-40bc-9176-e754b44a0c37"]
}, Open  ]],

Cell[CellGroupData[{

Cell["\<\
DepVarsWithTDiff=Table[DepVars[[i]]'[t],{i,1,Length[DepVars]}]\
\>", "Input",
 CellLabel->
  "In[168]:=",ExpressionUUID->"aec0544d-0b08-4325-be28-537285a7b161"],

Cell[BoxData[
 RowBox[{"{", 
  RowBox[{
   RowBox[{
    SuperscriptBox["m`B", "\[Prime]",
     MultilineFunction->None], "[", "t", "]"}], ",", 
   RowBox[{
    SuperscriptBox["m`C", "\[Prime]",
     MultilineFunction->None], "[", "t", "]"}], ",", 
   RowBox[{
    SuperscriptBox["m`D", "\[Prime]",
     MultilineFunction->None], "[", "t", "]"}], ",", 
   RowBox[{
    SuperscriptBox["m`E", "\[Prime]",
     MultilineFunction->None], "[", "t", "]"}], ",", 
   RowBox[{
    SuperscriptBox["m`F", "\[Prime]",
     MultilineFunction->None], "[", "t", "]"}], ",", 
   RowBox[{
    SuperscriptBox["m`F2", "\[Prime]",
     MultilineFunction->None], "[", "t", "]"}], ",", 
   RowBox[{
    SuperscriptBox["m`G", "\[Prime]",
     MultilineFunction->None], "[", "t", "]"}], ",", 
   RowBox[{
    SuperscriptBox["m`G2", "\[Prime]",
     MultilineFunction->None], "[", "t", "]"}], ",", 
   RowBox[{
    SuperscriptBox["m`J", "\[Prime]",
     MultilineFunction->None], "[", "t", "]"}], ",", 
   RowBox[{
    SuperscriptBox["m`K", "\[Prime]",
     MultilineFunction->None], "[", "t", "]"}], ",", 
   RowBox[{
    SuperscriptBox["m`L", "\[Prime]",
     MultilineFunction->None], "[", "t", "]"}], ",", 
   RowBox[{
    SuperscriptBox["m`M", "\[Prime]",
     MultilineFunction->None], "[", "t", "]"}], ",", 
   RowBox[{
    SuperscriptBox["m`N", "\[Prime]",
     MultilineFunction->None], "[", "t", "]"}], ",", 
   RowBox[{
    SuperscriptBox["m`O", "\[Prime]",
     MultilineFunction->None], "[", "t", "]"}]}], "}"}]], "Output",
 CellChangeTimes->{
  3.773032262730497*^9, 3.773559741076023*^9, 3.782555015484334*^9, 
   3.7826449475974503`*^9, 3.782711642752565*^9, 3.7827318988001876`*^9, 
   3.783237420838584*^9, 3.785242514459304*^9, 3.785259592326558*^9, 
   3.787640822871207*^9, 3.790931051513242*^9, 3.8303269787316446`*^9, 
   3.83032721715884*^9, 3.8304863950889454`*^9, 3.830501659352635*^9, 
   3.8305834001710453`*^9, 3.8310109217487636`*^9, 3.8310159657224417`*^9, 
   3.8310234035108733`*^9, 3.8583300212062087`*^9, 3.859349693446663*^9, 
   3.8593569602216883`*^9, 3.8593599070764427`*^9, 3.859436096339872*^9, 
   3.859451899870073*^9, 3.8594534561415367`*^9, 3.859454315953533*^9, 
   3.859522412570072*^9, 3.859606124480223*^9, 3.8598695783713636`*^9, 
   3.8600394800605145`*^9, 3.8601388059095764`*^9, 3.860208198942176*^9, 
   3.8604834251834784`*^9, 3.8605588304548674`*^9, 3.8617797876953883`*^9, 
   3.863582956717907*^9, 3.8636815949129453`*^9, 3.863757158224759*^9, 
   3.8642768634433765`*^9, 3.877589087142524*^9, 3.8777569586894197`*^9, 
   3.893909644725318*^9, 3.893911047869318*^9, 3.8939111533408017`*^9, 
   3.893923542437665*^9, 3.8939235880488834`*^9, 3.8939261429764223`*^9, 
   3.8940976911883883`*^9, 3.894097823857446*^9, 3.8945162917334757`*^9, 
   3.8945300792818604`*^9, 3.894615329766165*^9, 3.897122925179739*^9, 
   3.8991785381624265`*^9, 3.9028230252292137`*^9, 3.9079098635035467`*^9, 
   3.9079130075960126`*^9, 3.90792566532109*^9, 3.9079260949102154`*^9, 
   3.9079284941579876`*^9, 3.9080142979221835`*^9, 3.9086225963714504`*^9, 
   3.908704769078495*^9, 3.908860601730255*^9, 3.908864892685961*^9, 
   3.909042119699463*^9, 3.9090528257155075`*^9, 3.909053908323626*^9, 
   3.9092022883103094`*^9, 3.909210060795474*^9, {3.909210503155182*^9, 
   3.9092105283632245`*^9}, 3.9094778558403344`*^9, 3.909565518821686*^9, 
   3.919108462745473*^9, 3.929005966080114*^9},
 CellLabel->
  "Out[168]=",ExpressionUUID->"b68caef6-047a-4177-9ace-a7b42dfadb71"]
}, Open  ]],

Cell[CellGroupData[{

Cell["\<\
DepVarsConc={m`B[0]==0.01,m`C[0]==0.01,m`D[0]==0.01,m`E[0]==0.01,m`F[0]==0.01,\
m`F2[0]==0.01,m`G[0]==0.01,m`G2[0]==0.01,m`J[0]==0.01,m`K[0]==0.01,m`L[0]==0.\
01,m`M[0]==0.01,m`N[0]==0.01,m`O[0]==0.01}\
\>", "Input",
 CellLabel->
  "In[169]:=",ExpressionUUID->"6158a14b-2602-42fa-ae71-eda0fe80592f"],

Cell[BoxData[
 RowBox[{"{", 
  RowBox[{
   RowBox[{
    RowBox[{"m`B", "[", "0", "]"}], "\[Equal]", "0.01`"}], ",", 
   RowBox[{
    RowBox[{"m`C", "[", "0", "]"}], "\[Equal]", "0.01`"}], ",", 
   RowBox[{
    RowBox[{"m`D", "[", "0", "]"}], "\[Equal]", "0.01`"}], ",", 
   RowBox[{
    RowBox[{"m`E", "[", "0", "]"}], "\[Equal]", "0.01`"}], ",", 
   RowBox[{
    RowBox[{"m`F", "[", "0", "]"}], "\[Equal]", "0.01`"}], ",", 
   RowBox[{
    RowBox[{"m`F2", "[", "0", "]"}], "\[Equal]", "0.01`"}], ",", 
   RowBox[{
    RowBox[{"m`G", "[", "0", "]"}], "\[Equal]", "0.01`"}], ",", 
   RowBox[{
    RowBox[{"m`G2", "[", "0", "]"}], "\[Equal]", "0.01`"}], ",", 
   RowBox[{
    RowBox[{"m`J", "[", "0", "]"}], "\[Equal]", "0.01`"}], ",", 
   RowBox[{
    RowBox[{"m`K", "[", "0", "]"}], "\[Equal]", "0.01`"}], ",", 
   RowBox[{
    RowBox[{"m`L", "[", "0", "]"}], "\[Equal]", "0.01`"}], ",", 
   RowBox[{
    RowBox[{"m`M", "[", "0", "]"}], "\[Equal]", "0.01`"}], ",", 
   RowBox[{
    RowBox[{"m`N", "[", "0", "]"}], "\[Equal]", "0.01`"}], ",", 
   RowBox[{
    RowBox[{"m`O", "[", "0", "]"}], "\[Equal]", "0.01`"}]}], "}"}]], "Output",
 CellChangeTimes->{
  3.773032262746114*^9, 3.773559741145023*^9, 3.782555016199336*^9, 
   3.7826449482494497`*^9, 3.7827116434927835`*^9, 3.7827318993321877`*^9, 
   3.783237421007584*^9, 3.7852425146713037`*^9, 3.7852595930155745`*^9, 
   3.7876408229720716`*^9, 3.790931052141568*^9, 3.8303269788253803`*^9, 
   3.830327217955558*^9, 3.8304863959384527`*^9, 3.83050166028701*^9, 
   3.8305834012715216`*^9, 3.831010921800331*^9, 3.831015965776058*^9, 
   3.831023403555037*^9, 3.8583300212175236`*^9, 3.8593496934543715`*^9, 
   3.8593569602426643`*^9, 3.85935990708217*^9, 3.8594360963468704`*^9, 
   3.8594518998977118`*^9, 3.859453456148987*^9, 3.8594543159597955`*^9, 
   3.859522412578083*^9, 3.8596061245117073`*^9, 3.8598695783784018`*^9, 
   3.8600394800930595`*^9, 3.8601388059179506`*^9, 3.860208198951152*^9, 
   3.860483425200015*^9, 3.8605588304620924`*^9, 3.86177978772633*^9, 
   3.863582956747525*^9, 3.8636815949360313`*^9, 3.863757158250943*^9, 
   3.8642768634706564`*^9, 3.8775890871655245`*^9, 3.8777569587154207`*^9,
[truncated: 4,257,774 more chars]
